# Supplementary material for: Conversational Topic Shifts and Topic Maintenance in Autistic and Neurotypical Children
Source: Autism Res. 2026 Feb 18;19(4):e70204. doi: 10.1002/aur.70204 (PMC13087834; doi:10.1002/aur.70204)
Supplement: Supplementary file 1 — Data S1: Supporting Information. [file AUR-19-0-s001.zip]

Archive with 28 entries (25 files):
- Supplementary Materials/
- __MACOSX/._Supplementary Materials
- Supplementary Materials/.DS_Store
- __MACOSX/Supplementary Materials/._.DS_Store
- Supplementary Materials/Supplementary Material 2_Rating task/
- __MACOSX/Supplementary Materials/._Supplementary Material 2_Rating task
- Supplementary Materials/Supplementary Material 1_Group comparisons/
- __MACOSX/Supplementary Materials/._Supplementary Material 1_Group comparisons
- Supplementary Materials/README.txt
- __MACOSX/Supplementary Materials/._README.txt
- Supplementary Materials/Supplementary Material 2_Rating task/.DS_Store
- __MACOSX/Supplementary Materials/Supplementary Material 2_Rating task/._.DS_Store
- Supplementary Materials/Supplementary Material 2_Rating task/pretest.xlsx
- __MACOSX/Supplementary Materials/Supplementary Material 2_Rating task/._pretest.xlsx
- Supplementary Materials/Supplementary Material 2_Rating task/Supplementary Material 2_Rating task.docx
- __MACOSX/Supplementary Materials/Supplementary Material 2_Rating task/._Supplementary Material 2_Rating task.docx
- Supplementary Materials/Supplementary Material 2_Rating task/Commented R code 2.html
- __MACOSX/Supplementary Materials/Supplementary Material 2_Rating task/._Commented R code 2.html
- Supplementary Materials/Supplementary Material 2_Rating task/main_experiment.xlsx
- __MACOSX/Supplementary Materials/Supplementary Material 2_Rating task/._main_experiment.xlsx
- Supplementary Materials/Supplementary Material 1_Group comparisons/raw_td.xlsx
- __MACOSX/Supplementary Materials/Supplementary Material 1_Group comparisons/._raw_td.xlsx
- Supplementary Materials/Supplementary Material 1_Group comparisons/Commented R code 1.html
- __MACOSX/Supplementary Materials/Supplementary Material 1_Group comparisons/._Commented R code 1.html
- Supplementary Materials/Supplementary Material 1_Group comparisons/Supplementary Material 1_Coding.docx
- __MACOSX/Supplementary Materials/Supplementary Material 1_Group comparisons/._Supplementary Material 1_Coding.docx
- Supplementary Materials/Supplementary Material 1_Group comparisons/raw_asd.xlsx
- __MACOSX/Supplementary Materials/Supplementary Material 1_Group comparisons/._raw_asd.xlsx
