# Supplementary material for: Conversational Topic Shifts and Topic Maintenance in Autistic and Neurotypical Children
Source: Autism Res. 2026 Feb 18;19(4):e70204. doi: 10.1002/aur.70204 (PMC13087834; doi:10.1002/aur.70204)
Supplement: Supplementary file 1 — Data S1: Supporting Information. [file AUR-19-0-s001.zip › Supplementary Materials/README.txt]

This README accompanies the supplementary materials for our paper "Conversational topic shifts and topic maintenance in autistic and neurotypical children". These materials provide additional details regarding our experimental setup, data collection, and analysis procedures.

The supplementary materials are organized into two different folders: Supplementary Material 1 and Supplementary Material 2. Supplementary Material 1 includes the materials related to the comparison between autistic and neurotypical children's conversations, while Supplementary Material 2 contains the materials for the rating task.

The folder Supplementary Material 1 contains the following files:
1. The coding protocol ('Supplementary Material 1_Coding.docx')
2. The raw data ('raw_asd.xlsx', 'raw_td.xlsx')
3. The commented R code with the statistical analyses ('Commented R code 1.html')

The folder Supplementary Material 2 contains the following files:
1. Instructions and items included in the rating experiment ('Supplementary Material 2_Rating task.docx')
2. The raw data, both from the pretest ('pretest.xlsx') and the main experiment ('main_experiment.xlsx')
3. The commented R code with the statistical analyses ('Commented R code 2.html')
