# Supplementary material for: Conversational Topic Shifts and Topic Maintenance in Autistic and Neurotypical Children
Source: Autism Res. 2026 Feb 18;19(4):e70204. doi: 10.1002/aur.70204 (PMC13087834; doi:10.1002/aur.70204)
Supplement: Supplementary file 1 — Data S1: Supporting Information. [file AUR-19-0-s001.zip › Supplementary Materials/Supplementary Material 2_Rating task/pretest.xlsx]

## Sheet: Sheet 1
participant	age	gender	contact	type	choice	list	item	mark	type_ts	feed	text	condition	condition_name
1730465119	28	female	no	items_experimentales1	5	A	25	EXPL	NASS	NO	<i>Adulto:</i> Mira%2C puedes elegir entre pinturas o rotus. <br> <i>NiÃ±o:</i> Yo prefiero lÃ¡piz. <br> <i>Adulto:</i> Vale%2C Â¿entonces este o lÃ¡piz de cuÃ¡l? <br> <i>NiÃ±o:</i> LÃ¡piz de los normales. <br> <i>Adulto:</i> Toma. A ver%2C Â¿quÃ© estÃ¡s dibujando? Â¿QuÃ© es? <br> <i>NiÃ±o:</i> <b>Eh%2C este es un animal%2C y este soy yo. Â¿TÃº sabes que en las selvas de Ãfrica hay un montÃ³n de…	13	Expl nass no
1730465119	28	female	no	items_experimentales1	1	A	31	IMPL	NASS	NO	<i>Adulto:</i> Pues a mÃ­ me gusta mÃ¡s la primavera que el verano. <br> <i>NiÃ±o:</i> A mÃ­ no. <br> <i>Adulto:</i> Â¿QuÃ© sueles hacer en verano? Â¿Te sueles ir de vacaciones? <br> <i>NiÃ±o:</i> Mhm. <br> <i>Adulto:</i> Â¿SÃ­? <br> <i>NiÃ±o:</i> <b>SÃ­. Voy a abrir la nevera.</b>	16	Impl nass no
1730465119	28	female	no	items_experimentales1	2	A	17	EXPL	TOPRE	STAT	<i>Adulto:</i> Â¿A dÃ³nde sueles ir con tus amigos? <br> <i>NiÃ±o:</i> Eh%2C bueno%2C es que claro como no conoces Vitoria... Aunque igual mi calle la conoces. Â¿Sabes cuÃ¡l es la calle peatonal? Yo vivo ahÃ­%2C en un edificio con once alturas. <br> <i>Adulto:</i> SÃ­%2C sÃ© cuÃ¡l es. Ah%2C yo vivo en el sÃ©ptimo piso. <br> <i>NiÃ±o:</i> Yo en el cuarto. <br> <i>Adulto:</i> En el cuarto%2C mhm. V…	9	Expl topre stat
1730465119	28	female	no	items_experimentales1	4	A	3	EXPL	ASS	QUEST	<i>Adulto:</i> Puedes terminar alguno de estos dibujos o dibujar algo nuevo por detrÃ¡s. <br> <i>NiÃ±o:</i> Â¿Tienes un dibujo de un leÃ³n? <br> <i>Adulto:</i> Mira%2C sÃ­. Â¿Quieres terminar este? <br> <i>NiÃ±o:</i> SÃ­. <br> <i>Adulto:</i> Â¿SÃ­? Â¿Te apetece? Venga%2C yo voy a coger este de la niÃ±a y el perro. Â¿Y quÃ© quieres%2C rotus o pinturas? <br> <i>NiÃ±o:</i> <b>Espera%2C pero antes de…	2	Expl ass quest
1730465119	28	female	no	items_experimentales1	5	A	9	IMPL	ASS	QUEST	<i>Adulto:</i> Yo creo que les pasa algo a estos animales. EstÃ¡n un poco tristes. <br> <i>NiÃ±o:</i> El burrito tiene la cabeza agachada. EstÃ¡ llorando. <br> <i>Adulto:</i> Â¿EstÃ¡ llorando? Â¿Por quÃ©? <br> <i>NiÃ±o:</i> No sÃ©. <br> <i>Adulto:</i> Â¿TÃº crees que le dolerÃ¡ alguna pata? <br> <i>NiÃ±o:</i> <b>El caballo ya la tiene curada.</b>	5	Impl ass quest
1730465119	28	female	no	items_experimentales1	7	A	7	IMPL	ASS	NO	<i>Adulto:</i> Â¿TenÃ­as ganas ya de empezar el cole o preferÃ­as quedarte de vacaciones un poco mÃ¡s? <br> <i>NiÃ±o:</i> TenÃ­a ganas%2C para estar con mis amigos. <br> <i>Adulto:</i> Claro. Â¿No les has visto en verano? <br> <i>NiÃ±o:</i> No. Bueno%2C cuando acabÃ³ el verano vi a mi amigo Aitor. <br> <i>Adulto:</i> Ah%2C quÃ© guay. <br> <i>NiÃ±o:</i> <b>Â¿Conoces a alguien que se llame Aitor?</…	4	Impl ass no
1730465119	28	female	no	items_experimentales1	6	A	12	IMPL	ASS	STAT	<i>Adulto:</i> Vale%2C y una Ãºltima cosa... <br> <i>NiÃ±o:</i> La brÃºjula. <br> <i>Adulto:</i> Muy bien. Â¿Para quÃ© sirve la brÃºjula? <br> <i>NiÃ±o:</i> Para decirnos el sur y el norte. <br> <i>Adulto:</i> Eso es%2C y tambiÃ©n el este y el oeste. Vale%2C para no perdernos es muy importante. <br> <i>NiÃ±o:</i> <b>Mi amigo Joel tiene este reloj%2C pero en brÃºjula. En color dorado%2C con distin…	6	Impl ass stat
1730465119	28	female	no	items_experimentales1	5	A	14	EXPL	TOPRE	NO	<i>Adulto:</i> No creo que erupcione ese volcÃ¡n%2C no creo. <br> <i>NiÃ±o:</i> Â¡SÃ­ va a erupcionar! <br> <i>Adulto:</i> Mira%2C vamos a ver esta granja ahora%2C Â¿vale? Â¿QuÃ© animales hay en esta granja%2C a ver? <br> <i>NiÃ±o:</i> Un caballo%2C un burro%2C una vaca y una cebra. <br> <i>Adulto:</i> A mÃ­ me encantan las cebras. Â¿Has visto alguna vez una cebra? <br> <i>NiÃ±o:</i> <b>SÃ­. Â¿Sa…	7	Expl topre no
1730465119	28	female	no	items_experimentales1	6	A	23	IMPL	TOPRE	STAT	<i>Adulto:</i> Â¿QuÃ© saldrÃ¡ si plantamos una nuez? <br> <i>NiÃ±o:</i> Un Ã¡rbol de nueces. <br> <i>Adulto:</i> Eso es. Venga%2C ayÃºdame a plantarlas. Â¡SÃºper bien! <br> <i>NiÃ±o:</i> Ya estÃ¡. <br> <i>Adulto:</i> Ahora lo que vamos a hacer es fijarnos en estos animales. <br> <i>NiÃ±o:</i> <b>Las nueces estÃ¡n malas</b>.	12	Impl topre stat
1730465119	28	female	no	items_experimentales1	2	A	33	IMPL	NASS	QUEST	<i>Adulto:</i> Â¿TenÃ©is una casa muy grande? <br> <i>NiÃ±o:</i> Eh%2C sÃ­. <br> <i>Adulto:</i> Oye%2C Â¿y cuando fuiste de acampada quÃ© cosas te llevaste? <br> <i>NiÃ±o:</i> Pues llevÃ© un helado. <br> <i>Adulto:</i> Â¿Un helado? Me encantan los helados. Â¿De quÃ© te gusta a ti el helado? <br> <i>NiÃ±o:</i> <b>Luego durante el sueÃ±o tenÃ­a calor%2C pero cuando me despertÃ© tuve frÃ­o.</b>	17	Impl nass quest
1730465119	28	female	no	items_experimentales1	2	A	27	EXPL	NASS	QUEST	<i>Adulto:</i> Mira lo que tengo. Â¿QuÃ© es esto? <br> <i>NiÃ±o:</i> La brÃºjula. Te enseÃ±a el norte%2C el sur%2C el este y el oeste. <br> <i>Adulto:</i> Â¿Y tÃº sabes usarla? <br> <i>NiÃ±o:</i> Pues no%2C porque no sÃ© en quÃ© direcciÃ³n estÃ¡ mi casa. <br> <i>Adulto:</i> Claro. Vale%2C venga%2C vÃ¡monos al monte. Â¿Quieres llevar tÃº la mochila o la llevo yo? <br> <i>NiÃ±o:</i> <b>Ay%2C una co…	14	Expl nass quest
1730465119	28	female	no	items_experimentales1	3	A	29	EXPL	NASS	STAT	<i>Adulto:</i> Pues ahora nos quedan dos cositas. <br> <i>NiÃ±o:</i> Â¿CuÃ¡les? <br> <i>Adulto:</i> Hacer un dibujo... <br> <i>NiÃ±o:</i> Â¿Puede ser de animales? <br> <i>Adulto:</i> Tiene que ser algo relacionado con lo que hemos hecho hoy. <br> <i>NiÃ±o:</i> <b>Ay%2C se ha salido una nuez.</b>	15	Expl nass stat
1730465119	28	female	no	items_experimentales1	3	A	35	IMPL	NASS	STAT	<i>Adulto:</i> Bueno%2C Â¿y quÃ© tal con lo de la vuelta al cole? Â¿Tienes ganas o no? <br> <i>NiÃ±o:</i> No. <br> <i>Adulto:</i> No%2C Â¿verdad? Da un poco de pereza. <br> <i>NiÃ±o:</i> SÃ­. <br> <i>Adulto:</i> Otra vez a madrugar%2C otra vez deberes... <br> <i>NiÃ±o:</i> <b>Ahora estÃ¡ trabajando mamÃ¡</b>.	18	Impl nass stat
1730465119	28	female	no	items_experimentales1	7	A	40	BASELINE	BASELINE	BASELINE	<i>Adulto:</i> Â¿QuÃ© te gusta hacer en tu tiempo libre? <br> <i>NiÃ±o:</i> Jugar al ajedrez. <br> <i>Adulto:</i> Ah%2C wow%2C me encanta el ajedrez. Â¿Se te da bien? <br> <i>NiÃ±o:</i> SÃ­%2C se me da bien. <br> <i>Adulto:</i> Â¿Llevas mucho tiempo jugando? <br> <i>NiÃ±o:</i> <b>SÃ­%2C tres aÃ±os ya.</b>	19	No TS
1730465119	28	female	no	items_experimentales1	3	A	21	IMPL	TOPRE	QUEST	<i>Adulto:</i> Â¿QuÃ© le ha pasado a este Ã¡rbol? <br> <i>NiÃ±o:</i> Se le han caÃ­do las hojas. <br> <i>Adulto:</i> Â¿Por quÃ© se caen? Porque es... <br> <i>NiÃ±o:</i> OtoÃ±o. <br> <i>Adulto:</i> OtoÃ±o%2C muy bien%2C porque es otoÃ±o. Â¿Y cuÃ¡ntas hojas hay? <br> <i>NiÃ±o:</i> <b>Es el Ãºltimo dÃ­a de otoÃ±o.</b>	11	Impl topre quest
1730465119	28	female	no	items_experimentales1	3	A	15	EXPL	TOPRE	QUEST	<i>Adulto:</i> Ah%2C no conozco esa zona de Galicia. Yo he ido una vez a Santiago. Â¿Has estado? <br> <i>NiÃ±o:</i> Mmm%2C no sÃ©. <br> <i>Adulto:</i> TambiÃ©n estÃ¡ en Galicia. Â¿Y te gusta ir allÃ­ a pasar el verano con la abuela? <br> <i>NiÃ±o:</i> SÃ­. Me gusta ir a la piscina. <br> <i>Adulto:</i> Â¿Tiene piscina en su casa? <br> <i>NiÃ±o:</i> <b>Ah%2C y tambiÃ©n Pontevedra.</b>	8	Expl topre quest
1730465119	28	female	no	items_check1	5	A	6	EXPL	ASS	STAT	<i>Adulto:</i> Â¿QuÃ© es esto? <br> <i>NiÃ±o:</i> Â¡Nueces! <br> <i>Adulto:</i> Â¿Te gustan las nueces? <br> <i>NiÃ±o:</i> A mÃ­ bueno%2C pero a papÃ¡ y a mamÃ¡ les gustan para la ensalada. <br> <i>Adulto:</i> Â¿Para la ensalada? Bua%2C estÃ¡n riquÃ­simas. Yo tambiÃ©n le echo nueces a la ensalada%2C y a veces cacahuetes tambiÃ©n. <br> <i>NiÃ±o:</i> <b>Mira%2C Â¡he cazado una nuez!</b>	3	Expl ass stat
1730465119	28	female	no	items_experimentales2	5	A	32	IMPL	NASS	NO	<i>Adulto:</i> Â¿QuÃ© animales tienes? <br> <i>NiÃ±o:</i> Tengo un gato y un perro. <br> <i>Adulto:</i> Ah%2C yo tengo un gato tambiÃ©n. <br> <i>NiÃ±o:</i> Â¿Y un perro? <br> <i>Adulto:</i> No%2C un perro no%2C un gato. Tengo un gato persa. Â¿Sabes esa raza cuÃ¡l es? <br> <i>NiÃ±o:</i> <b>SÃ­. Vamos a jugar con eso ya.</b>	16	Impl nass no
1730465119	28	female	no	items_experimentales2	7	A	18	EXPL	TOPRE	STAT	<i>Adulto:</i> Mira la mochila que he preparado yo. A ver quÃ© te parece. Â¿Eso quÃ© es? <br> <i>NiÃ±o:</i> Un botiquÃ­n. <br> <i>Adulto:</i> Por si nos hacemos alguna herida%2C Â¿no? O por si hay algÃºn accidente. Â¿TÃº alguna vez has tenido un accidente de excursiÃ³n? <br> <i>NiÃ±o:</i> No%2C no recuerdo. <br> <i>Adulto:</i> Yo una vez sÃ­. Me acuerdo que fui de excursiÃ³n a una granja%2C Ã­bam…	9	Expl topre stat
1730465119	28	female	no	items_experimentales2	5	A	5	EXPL	ASS	STAT	<i>Adulto:</i> Oye%2C y si este Ã¡rbol ha dado estas nueces%2C Â¿quÃ© tipo de Ã¡rbol crees que es? <br> <i>NiÃ±o:</i> No lo sÃ©. <br> <i>Adulto:</i> Esto es un nogal. Los nogales dan nueces. Â¿Te gustan las nueces? <br> <i>NiÃ±o:</i> SÃ­. <br> <i>Adulto:</i> Â¿SÃ­? Jo%2C mi abuela tiene una huerta%2C y bueno%2C aparte de verduras y eso tambiÃ©n me suele dar un montÃ³n de nueces. <br> <i>NiÃ±o:</i…	3	Expl ass stat
1730465119	28	female	no	items_experimentales2	3	A	22	IMPL	TOPRE	QUEST	<i>Adulto:</i> Vivo en Basauri%2C cerca de Bilbao. Â¿Has estado en Bilbao alguna vez? <br> <i>NiÃ±o:</i> SÃ­%2C algunas veces. He ido a la playa%2C al cohete... <br> <i>Adulto:</i> Â¿Al cohete? <br> <i>NiÃ±o:</i> SÃ­. <br> <i>Adulto:</i> Â¿QuÃ© cohete? <br> <i>NiÃ±o:</i> <b>Â¿Por quÃ© se llama Basauri?</b>	11	Impl topre quest
1730465119	28	female	no	items_experimentales2	5	A	2	EXPL	ASS	NO	<i>Adulto:</i> Ah%2C Â¿vives en San Miguel? <br> <i>NiÃ±o:</i> SÃ­. <br> <i>Adulto:</i> Ah%2C ya sabÃ­a yo. <br> <i>NiÃ±o:</i> Â¿Y tÃº? <br> <i>Adulto:</i> Yo aquÃ­%2C cerca del ayuntamiento. <br> <i>NiÃ±o:</i> <b>Ya. Â¿Sabes cÃ³mo llama mi madre a los ayuntamientos?</b>	1	Expl ass no
1730465119	28	female	no	items_experimentales2	4	A	4	EXPL	ASS	QUEST	<i>Adulto:</i> Â¿TÃº cuando vas al monte quÃ© cosas te llevas en la mochila? <br> <i>NiÃ±o:</i> En realidad no sÃ© ni lo que llevo... <br> <i>Adulto:</i> A ver%2C Â¿tÃº quÃ© te llevarÃ­as al monte? <br> <i>NiÃ±o:</i> Una cantimplora. <br> <i>Adulto:</i> Una cantimplora%2C sÃºper importante. Para beber agua%2C Â¿no? Â¿Y quÃ© mÃ¡s? <br> <i>NiÃ±o:</i> <b> Y hablando de sed%2C me estÃ¡ entrando algo …	2	Expl ass quest
1730465119	28	female	no	items_experimentales2	2	A	26	EXPL	NASS	NO	<i>Adulto:</i> Hay animales que tambiÃ©n vuelan%2C eh. <br> <i>NiÃ±o:</i> Ah%2C mira%2C el pÃ¡jaro. <br> <i>Adulto:</i> Bueno%2C Â¿cuÃ¡l es tu animal favorito? <br> <i>NiÃ±o:</i> El bÃºho. <br> <i>Adulto:</i> Oh%2C el bÃºho con los ojos gigantes. <br> <i>NiÃ±o:</i> <b>SÃ­%2C con los ojos gigantes. Mira%2C con las hojas se hace esto.</b>	13	Expl nass no
1730465119	28	female	no	items_experimentales2	3	A	20	IMPL	TOPRE	NO	<i>Adulto:</i> Venga%2C vamos. Mira%2C estamos en el monte. <br> <i>NiÃ±o:</i> Hay hojas caÃ­das. <br> <i>Adulto:</i> Hala%2C hay un montÃ³n de hojas en el suelo. <br> <i>NiÃ±o:</i> Y eso. <br> <i>Adulto:</i> Â¿Eso quÃ© es? <br> <i>NiÃ±o:</i> <b>CastaÃ±as. Vamos a colocar las hojas en el Ã¡rbol.</b>	10	Impl topre no
1730465119	28	female	no	items_experimentales2	1	A	30	EXPL	NASS	STAT	<i>Adulto:</i> Oye%2C Â¿cuÃ¡l es tu estaciÃ³n favorita del aÃ±o? Â¿CuÃ¡l te gusta mÃ¡s? <br> <i>NiÃ±o:</i> El verano. <br> <i>Adulto:</i> Â¿El verano? Â¿Por quÃ©? <br> <i>NiÃ±o:</i> Porque hace mucho sol. <br> <i>Adulto:</i> Jo%2C pues a mÃ­ me agobia un poco tanto calor. <br> <i>NiÃ±o:</i> <b>Mira%2C mira. Hola%2C oveja.</b>	15	Expl nass stat
1730465119	28	female	no	items_experimentales2	7	A	13	EXPL	TOPRE	NO	<i>Adulto:</i> Â¿CÃ³mo se llamaba tu petirrojo? <br> <i>NiÃ±o:</i> Se llama%2C eh... Necesito pensar. <br> <i>Adulto:</i> Â¿Se te ha olvidado con tantos nombres? No pasa nada%2C es normal. Â¿Tienes tambiÃ©n hermanos o asÃ­? Â¿O eres hijo Ãºnico? <br> <i>NiÃ±o:</i> Hijo Ãºnico. Tengo primas y primos. <br> <i>Adulto:</i> Vale%2C asÃ­ que tu familia es bastante grande. <br> <i>NiÃ±o:</i> <b>Eh%2C sÃ…	7	Expl topre no
1730465119	28	female	no	items_experimentales2	3	A	24	IMPL	TOPRE	STAT	<i>Adulto:</i> Pues quÃ© original el dibujo. <br> <i>NiÃ±o:</i> Pues dame otro folio. <br> <i>Adulto:</i> Â¿Otro folio? Mmm%2C se me ocurre otra cosa mejor. Vamos a ver un vÃ­deo en mi mÃ³vil%2C Â¿vale? Yo voy a guardar el dibujo para ponerlo en mi casa%2C que me ha gustado mucho. Â¿Me dejas? <br> <i>NiÃ±o:</i> SÃ­. <br> <i>Adulto:</i> Tengo un vÃ­deo que te va a gustar. <br> <i>NiÃ±o:</i> <b>Â¿T…	12	Impl topre stat
1730465119	28	female	no	items_experimentales2	4	A	11	IMPL	ASS	STAT	<i>Adulto:</i> Venga%2C Â¿dibujas ahÃ­ detrÃ¡s algo? <br> <i>NiÃ±o:</i> SÃ­. <br> <i>Adulto:</i> Â¿QuÃ© prefieres%2C rotus o pinturas? <br> <i>NiÃ±o:</i> Rotus. <br> <i>Adulto:</i> Â¿Rotus? Pues coge. Yo voy a terminar este dibujo. <br> <i>NiÃ±o:</i> <b>Los rotuladores se inventaron mÃ¡s tarde que las pinturas.</b>	6	Impl ass stat
1730465119	28	female	no	items_experimentales2	7	A	37	BASELINE	BASELINE	BASELINE	<i>Adulto:</i> Vale%2C y cuando vas al monte de excursiÃ³n%2C Â¿quÃ© cosas te llevas en la mochila? <br> <i>NiÃ±o:</i> Pues mira%2C bocadillos. <br> <i>Adulto:</i> Bocadillos. Importante%2C Â¿no? <br> <i>NiÃ±o:</i> SÃ­. TambiÃ©n agua%2C y un bifrutas. <br> <i>Adulto:</i> Â¿Te gustan los bifrutas? Â¿De quÃ© te gustan? Porque hay distintos tipos%2C Â¿no? <br> <i>NiÃ±o:</i> <b>Pues el naranja. Ese e…	19	No TS
1730465119	28	female	no	items_experimentales2	7	A	38	BASELINE	BASELINE	BASELINE	<i>Adulto:</i> Â¿Para quÃ© necesitamos el botiquÃ­n en el monte? <br> <i>NiÃ±o:</i> Pues por si nos caemos%2C para curar la herida. <br> <i>Adulto:</i> Efectivamente%2C eso es. ImagÃ­nate que nos damos con una roca o asÃ­ y empezamos a sangrar un poquito. Pues nos ponemos una tirita y ya estÃ¡%2C Â¿no? <br> <i>NiÃ±o:</i> SÃ­. <br> <i>Adulto:</i> Â¿TÃº te has caÃ­do alguna vez en el monte o en la …	19	No TS
1730465119	28	female	no	items_experimentales2	6	A	8	IMPL	ASS	NO	<i>Adulto:</i> Â¿Para quÃ© necesitamos un botiquÃ­n en el monte? <br> <i>NiÃ±o:</i> Porque igual te puedes hacer daÃ±o. Yo nunca me he hecho daÃ±o. <br> <i>Adulto:</i> Â¿No? Pues quÃ© suerte%2C eh. <br> <i>NiÃ±o:</i> Pues sÃ­. <br> <i>Adulto:</i> Vale%2C pues vamos a guardar todo en la mochila. A ver si consigo cerrar el botiquÃ­n. Â¿Puedes guardar las galletas mientras? <br> <i>NiÃ±o:</i> <b>SÃ­…	4	Impl ass no
1730465119	28	female	no	items_experimentales2	2	A	34	IMPL	NASS	QUEST	<i>Adulto:</i> Venga%2C este va a ser nuestro monte de hoy. Â¿Te parece? <br> <i>NiÃ±o:</i> Vale. <br> <i>Adulto:</i> Â¿QuiÃ©n lleva la mochila? Â¿TÃº o yo? <br> <i>NiÃ±o:</i> Yo. <br> <i>Adulto:</i> Â¿Conoces algÃºn monte famoso o asÃ­? Â¿Me puedes decir algÃºn monte al que hayas ido? <br> <i>NiÃ±o:</i> <b>Â¿QuÃ© es este dibujo?</b>	17	Impl nass quest
1730465119	28	female	no	items_check2	3	A	10	IMPL	ASS	QUEST	<i>Adulto:</i> A ver%2C vamos a llegar a un sitio... <br> <i>NiÃ±o:</i> Â¡Hay animales! <br> <i>Adulto:</i> Wow%2C Â¡cuÃ¡ntos animales! <br> <i>NiÃ±o:</i> Â¡Ya! <br> <i>Adulto:</i> A ti te gustaban mucho los animales%2C Â¿no? <br> <i>NiÃ±o:</i> <b>Esta vaca tiene una herida.</b>	5	Impl ass quest
1730465119	28	female	no	items_experimentales3	6	A	1	EXPL	ASS	NO	<i>Adulto:</i> A mÃ­ me encanta la leche. Yo tomo un montÃ³n de leche. <br> <i>NiÃ±o:</i> Yo tomo yogures. <br> <i>Adulto:</i> Yogures tambiÃ©n%2C y queso. Me encanta el queso. <br> <i>NiÃ±o:</i> Pues a mÃ­ no. <br> <i>Adulto:</i> Â¿No? Â¿Y quÃ© te gusta? <br> <i>NiÃ±o:</i> <b>El chocolate%2C las patatas... Mira%2C pues yo hoy me voy a comer patatas a la pataterÃ­a de la Plaza EspaÃ±a.</b>	1	Expl ass no
1730465119	28	female	no	items_experimentales3	3	A	16	EXPL	TOPRE	QUEST	<i>Adulto:</i> A ver%2C pintar se me da bien%2C pero dibujar como tÃº estÃ¡s haciendo se me da fatal. Â¿Has dibujado un Ã¡rbol? <br> <i>NiÃ±o:</i> SÃ­. <br> <i>Adulto:</i> No te chupes. Â¿Quieres papel? <br> <i>NiÃ±o:</i> Me pica. Me ha picado un mosquito. <br> <i>Adulto:</i> Ah%2C Â¿sÃ­? Ya con el calor empiezan a salir mosquitos... Oye%2C por cierto%2C Â¿tÃº haces algÃºn deporte? <br> <i>NiÃ±o:…	8	Expl topre quest
1730465119	28	female	no	items_experimentales3	7	A	39	BASELINE	BASELINE	BASELINE	<i>Adulto:</i> Â¿TÃº has plantado nueces alguna vez? <br> <i>NiÃ±o:</i> SÃ­. <br> <i>Adulto:</i> Â¿Y quÃ© hay que hacer primero? <br> <i>NiÃ±o:</i> Un agujero. <br> <i>Adulto:</i> Un agujero%2C Â¿no? Â¿Y luego? <br> <i>NiÃ±o:</i> <b>Luego taparlas.</b>	19	No TS
1730465119	28	female	no	items_experimentales3	3	A	19	IMPL	TOPRE	NO	<i>Adulto:</i> Â¿QuÃ© le ha pasado a este Ã¡rbol? <br> <i>NiÃ±o:</i> Se le han caÃ­do todas las hojas y nueces por el otoÃ±o. <br> <i>Adulto:</i> Eso es%2C en otoÃ±o se caen las hojas. Tu cumple es en verano%2C Â¿no? <br> <i>NiÃ±o:</i> SÃ­. <br> <i>Adulto:</i> Mi cumple es en otoÃ±o%2C cerca de Halloween. <br> <i>NiÃ±o:</i> <b>Ya. Â¿CÃ³mo pongo las nueces?</b>	10	Impl topre no
1730465119	28	female	no	items_experimentales3	1	A	28	EXPL	NASS	QUEST	<i>Adulto:</i> Bueno%2C vamos con tus padres. <br> <i>NiÃ±o:</i> Vale%2C y si puedo voy a comerme un Kinder. <br> <i>Adulto:</i> Yo no tengo Kinder%2C eh. <br> <i>NiÃ±o:</i> Ya%2C los Kinders estÃ¡n en la cafeterÃ­a. <br> <i>Adulto:</i> Ah%2C los has fichado ya. Bueno%2C Â¿te lo has pasado bien? <br> <i>NiÃ±o:</i> <b>Oye%2C perdona porque tengo que quitar las hojas.</b>	14	Expl nass quest
1730465119	28	female	no	items_experimentales3	1	A	36	IMPL	NASS	STAT	<i>Adulto:</i> Â¿TÃº te has ido de excursiÃ³n al monte alguna vez? <br> <i>NiÃ±o:</i> No. <br> <i>Adulto:</i> Pues vamos a ir al monte de excursiÃ³n hoy. Â¿QuÃ© tengo yo aquÃ­? <br> <i>NiÃ±o:</i> Una mochila. <br> <i>Adulto:</i> Vale%2C luego vamos a ver lo que tengo yo en esta mochila. La primera prueba es que tienes que buscar cuatro animales que estÃ¡n escondidos por la sala. <br> <i>NiÃ±o:</i…	18	Impl nass stat
1730490649	28	female	no	items_experimentales1	3	B	25	EXPL	NASS	NO	<i>Adulto:</i> Â¿Estuviste en el monte Gorbea? <br> <i>NiÃ±o:</i> SÃ­. <br> <i>Adulto:</i> QuÃ© guay%2C Â¿con quiÃ©n? <br> <i>NiÃ±o:</i> Con muchos profesores. <br> <i>Adulto:</i> Ah%2C Â¿con el cole? Pensaba que habÃ­as ido con tu familia. <br> <i>NiÃ±o:</i> <b>SÃ­. Eh%2C mira%2C yo tengo un juego que se llama 'cÃ¡mara espÃ­a'.</b>	13	Expl nass no
1730490649	28	female	no	items_experimentales1	2	B	9	IMPL	ASS	QUEST	<i>Adulto:</i> Â¿TÃº cuando vas al monte quÃ© cosas te llevas en la mochila? <br> <i>NiÃ±o:</i> Pues no llevo nada. <br> <i>Adulto:</i> Â¿Nada? <br> <i>NiÃ±o:</i> No llevo mochila. <br> <i>Adulto:</i> Â¿No llevas mochila al monte? <br> <i>NiÃ±o:</i> <b>Mi mochila es de Ternua.</b>	5	Impl ass quest
1730490649	28	female	no	items_experimentales1	7	B	12	IMPL	ASS	STAT	<i>Adulto:</i> Â¿TÃº alguna vez has plantado algo? <br> <i>NiÃ±o:</i> En el cole plantamos guisantes y mÃ¡s cosas. <br> <i>Adulto:</i> A mÃ­ no me gustan mucho los guisantes. <br> <i>NiÃ±o:</i> Ni a mÃ­. <br> <i>Adulto:</i> Mi abuela tiene una huerta%2C y planta pimientos y asÃ­. Luego le salen mÃ¡s%2C y asÃ­ no tiene que comprar. <br> <i>NiÃ±o:</i> <b>Nuestra profesora tiene un huerto%2C y le pi…	6	Impl ass stat
1730490649	28	female	no	items_experimentales1	1	B	33	IMPL	NASS	QUEST	<i>Adulto:</i> Â¿A ti quÃ© te gusta mÃ¡s%2C ir al monte o leer libros? <br> <i>NiÃ±o:</i> Leer libros. <br> <i>Adulto:</i> Ah%2C muy bien. Oye%2C por cierto%2C Â¿sabes de dÃ³nde es tu gorra? <br> <i>NiÃ±o:</i> Â¿De CataluÃ±a? <br> <i>Adulto:</i> No. Es de Sopelana%2C Â¿no? Â¿Sabes dÃ³nde estÃ¡ Sopelana? <br> <i>NiÃ±o:</i> <b>Mi profesora siempre me deja el ordenador cuando he trabajado.	17	Impl nass quest
1730490649	28	female	no	items_experimentales1	6	B	3	EXPL	ASS	QUEST	<i>Adulto:</i> Â¿CuÃ¡l es tu animal favorito de estos? <br> <i>NiÃ±o:</i> Los caballos y las vacas no me van mucho. <br> <i>Adulto:</i> Â¿CuÃ¡l es tu animal favorito entonces%2C a ver? Â¿Tienes alguno favorito? <br> <i>NiÃ±o:</i> Mmm%2C no. <br> <i>Adulto:</i> Â¿No puedes elegir? <br> <i>NiÃ±o:</i> <b> Te digo una cosa. Hay vacas que%2C Â¿sabes quÃ© tienen a veces? </b>	2	Expl ass quest
1730490649	28	female	no	items_experimentales1	6	B	15	EXPL	TOPRE	QUEST	<i>Adulto:</i> El rotulador gris lo tengo yo. Â¿Te lo dejo? <br> <i>NiÃ±o:</i> SÃ­%2C sÃ­%2C sÃ­. <br> <i>Adulto:</i> Bueno%2C me decÃ­as que habÃ­as estado con Julia tambiÃ©n. Â¿Te lo pasaste bien con ella? <br> <i>NiÃ±o:</i> SÃ­%2C muy bien. <br> <i>Adulto:</i> Oye%2C y estos dÃ­as que no tienes cole%2C Â¿quÃ© estÃ¡s haciendo en casa? <br> <i>NiÃ±o:</i> <b>Espera%2C un poco mÃ¡s de gris.</b>	8	Expl topre quest
1730490649	28	female	no	items_experimentales1	7	B	7	IMPL	ASS	NO	<i>Adulto:</i> Â¿Nunca te has ido de excursiÃ³n al monte? <br> <i>NiÃ±o:</i> SÃ­%2C alguna vez sÃ­. <br> <i>Adulto:</i> A mÃ­ me gusta mucho ir al monte. <br> <i>NiÃ±o:</i> Â¿SÃ­? <br> <i>Adulto:</i> SÃ­%2C yo voy mucho al monte. Â¿Sabes dÃ³nde estÃ¡ el Gorbea? <br> <i>NiÃ±o:</i> <b>SÃ­. Yo siempre voy al monte en coche.</b>	4	Impl ass no
1730490649	28	female	no	items_experimentales1	4	B	29	EXPL	NASS	STAT	<i>Adulto:</i> Â¿QuÃ© te gusta hacer a ti en tu tiempo libre? <br> <i>NiÃ±o:</i> Jugar a la play. <br> <i>Adulto:</i> Â¿QuÃ© juegos tienes en la play? <br> <i>NiÃ±o:</i> El Among Us%2C el Minecraft... <br> <i>Adulto:</i> Hala%2C yo nunca he jugado al Among Us. <br> <i>NiÃ±o:</i> <b>Uy%2C una diana.</b>	15	Expl nass stat
1730490649	28	female	no	items_experimentales1	1	B	31	IMPL	NASS	NO	<i>Adulto:</i> Â¿No sabes cÃ³mo son las nueces por dentro? <br> <i>NiÃ±o:</i> No. <br> <i>Adulto:</i> Jo%2C pues no te sÃ© explicar. Como mi abuela tiene%2C un dÃ­a te traigo una de verdad y te la enseÃ±o. <br> <i>NiÃ±o:</i> SÃ­. <br> <i>Adulto:</i> Â¿Vale? <br> <i>NiÃ±o:</i> <b>SÃ­. Te conozco desde hace mucho tiempo.</b>	16	Impl nass no
1730490649	28	female	no	items_experimentales1	7	B	17	EXPL	TOPRE	STAT	<i>Adulto:</i> Vas a hacer genial el examen. Â¿Es fÃ¡cil? <br> <i>NiÃ±o:</i> Pues sÃ­. Estamos ensayando los prefijos 'des' e 'in' y los determinantes numerales. <br> <i>Adulto:</i> QuÃ© guay%2C a mÃ­ me encanta. Yo estudiÃ© lingÃ¼Ã­stica. Â¿Sabes lo que es? <br> <i>NiÃ±o:</i> SÃ­%2C lo sÃ©. <br> <i>Adulto:</i> Pues yo estudiÃ© eso. Yo soy lingÃ¼ista. <br> <i>NiÃ±o:</i> <b>Ah%2C y tambiÃ©n la diÃ…	9	Expl topre stat
1730490649	28	female	no	items_experimentales1	7	B	21	IMPL	TOPRE	QUEST	<i>Adulto:</i> Â¿Has plantado Lacasitos? <br> <i>NiÃ±o:</i> SÃ­%2C un Lacasito. <br> <i>Adulto:</i> Â¿En serio? Bua%2C serÃ­a genial un Ã¡rbol de Lacasitos%2C Â¿verdad? <br> <i>NiÃ±o:</i> SÃ­. <br> <i>Adulto:</i> Bueno%2C ya hemos plantado las nueces%2C Â¿verdad? <br> <i>NiÃ±o:</i> <b>Â¿A que si plantamos un Lacasito saldrÃ¡ otro?</b>	11	Impl topre quest
1730490649	28	female	no	items_experimentales1	6	B	14	EXPL	TOPRE	NO	<i>Adulto:</i> Venga%2C pues vamos a meter todas las cosas en la mochila antes de que se nos haga de noche. Venga%2C vÃ¡monos de excursiÃ³n. Oye%2C Â¿cuÃ¡l es tu animal favorito? <br> <i>NiÃ±o:</i> Los perritos. <br> <i>Adulto:</i> Â¿Tienes alguno en casa? <br> <i>NiÃ±o:</i> No%2C porque mi madre es alÃ©rgica. <br> <i>Adulto:</i> No quiere%2C Â¿no? Claro. <br> <i>NiÃ±o:</i> <b>Â¡Venga%2C venga%2C…	7	Expl topre no
1730490649	28	female	no	items_experimentales1	2	B	27	EXPL	NASS	QUEST	<i>Adulto:</i> Â¿TÃº te has roto alguna vez algo? <br> <i>NiÃ±o:</i> No%2C pero mi hermano sÃ­. Se ha roto el brazo dos veces. <br> <i>Adulto:</i> Â¿QuÃ© dices? Pobrecillo. Bueno volvemos a la actividad. Â¿Ya estÃ¡ recuperada la cebra? <br> <i>NiÃ±o:</i> SÃ­. <br> <i>Adulto:</i> Muy bien. Venga%2C vamos a dejar aquÃ­ a nuestros amigos los animales. Nos despedimos ya de ellos%2C Â¿vale? <br> <i>Ni…	14	Expl nass quest
1730490649	28	female	no	items_experimentales1	1	B	23	IMPL	TOPRE	STAT	<i>Adulto:</i> Muy bien%2C se han caÃ­do las hojas porque es otoÃ±o. Y tambiÃ©n vemos nueces%2C Â¿no? Â¿QuÃ© podemos hacer con estas nueces? <br> <i>NiÃ±o:</i> Recogerlas. <br> <i>Adulto:</i> Oye%2C Â¿tÃº sabes a quÃ© animal le gustan mucho las nueces? <br> <i>NiÃ±o:</i> No sÃ©. <br> <i>Adulto:</i> A las ardillas. A las ardillas les encanta comer nueces. <br> <i>NiÃ±o:</i> <b>Ya es primavera.</b>	12	Impl topre stat
1730490649	28	female	no	items_experimentales1	4	B	35	IMPL	NASS	STAT	<i>Adulto:</i> Vale%2C es otoÃ±o hemos dicho%2C Â¿verdad? <br> <i>NiÃ±o:</i> SÃ­. <br> <i>Adulto:</i> Tu cumple es en verano%2C Â¿no? <br> <i>NiÃ±o:</i> SÃ­. <br> <i>Adulto:</i> Mi cumple es en otoÃ±o. <br> <i>NiÃ±o:</i> <b>Â¿CÃ³mo pongo esto?</b>	18	Impl nass stat
1730490649	28	female	no	items_experimentales1	6	B	40	BASELINE	BASELINE	BASELINE	<i>Adulto:</i> Â¿QuÃ© te gusta hacer en tu tiempo libre? <br> <i>NiÃ±o:</i> Jugar al ajedrez. <br> <i>Adulto:</i> Ah%2C wow%2C me encanta el ajedrez. Â¿Se te da bien? <br> <i>NiÃ±o:</i> SÃ­%2C se me da bien. <br> <i>Adulto:</i> Â¿Llevas mucho tiempo jugando? <br> <i>NiÃ±o:</i> <b>SÃ­%2C tres aÃ±os ya.</b>	19	No TS
1730490649	28	female	no	items_check1	5	B	6	EXPL	ASS	STAT	<i>Adulto:</i> Â¿Dibujas mucho en casa? <br> <i>NiÃ±o:</i> Mmm%2C un poquito. <br> <i>Adulto:</i> Â¿Sabes que a mÃ­ se me da fatal dibujar? No sÃ© ni hacer una casa. <br> <i>NiÃ±o:</i> Te has salido. <br> <i>Adulto:</i> Â¿Has visto? Si es que... Bueno%2C he de decir que esto lo ha hecho otro niÃ±o. Pero sÃ­%2C no se me da muy bien. <br> <i>NiÃ±o:</i> <b>Mira%2C el truco para que se vea mÃ¡s es es…	3	Expl ass stat
1730490649	28	female	no	items_experimentales2	7	B	13	EXPL	TOPRE	NO	<i>Adulto:</i> Â¿CuÃ¡l es tu animal favorito? <br> <i>NiÃ±o:</i> Los gatos y los monos. Los monos los vi en el zoo. <br> <i>Adulto:</i> Ah%2C quÃ© guay. Â¿Y te gustan los perros? <br> <i>NiÃ±o:</i> Mmm%2C sÃ­%2C me gustan. <br> <i>Adulto:</i> Ah%2C vale. <br> <i>NiÃ±o:</i> <b>Â¿Pues sabes? Â¿Alguna vez has ido al zoo?</b>	7	Expl topre no
1730490649	28	female	no	items_experimentales2	7	B	22	IMPL	TOPRE	QUEST	<i>Adulto:</i> Oye%2C Â¿tÃº haces judo? <br> <i>NiÃ±o:</i> SÃ­. <br> <i>Adulto:</i> Ah%2C haces judo. Â¿Y quÃ© tal? Â¿Te gusta? <br> <i>NiÃ±o:</i> No%2C no me gusta. <br> <i>Adulto:</i> Â¿QuÃ© te gusta hacer? <br> <i>NiÃ±o:</i> <b>Solo hay peleas.</b>	11	Impl topre quest
1730490649	28	female	no	items_experimentales2	7	B	2	EXPL	ASS	NO	<i>Adulto:</i> Mira esto. <br> <i>NiÃ±o:</i> Un botiquÃ­n de emergencias. <br> <i>Adulto:</i> Muy bien. <br> <i>NiÃ±o:</i> Por si me pica una serpiente. <br> <i>Adulto:</i> Vale%2C a ver%2C esperemos no encontrarnos ninguna serpiente en el monte%2C pero bueno. <br> <i>NiÃ±o:</i> <b>Esperemos. Oye%2C Â¿sabes quÃ© podemos encontrarnos? Perros.</b>	1	Expl ass no
1730490649	28	female	no	items_experimentales2	7	B	38	BASELINE	BASELINE	BASELINE	<i>Adulto:</i> Â¿Para quÃ© necesitamos el botiquÃ­n en el monte? <br> <i>NiÃ±o:</i> Pues por si nos caemos%2C para curar la herida. <br> <i>Adulto:</i> Efectivamente%2C eso es. ImagÃ­nate que nos damos con una roca o asÃ­ y empezamos a sangrar un poquito. Pues nos ponemos una tirita y ya estÃ¡%2C Â¿no? <br> <i>NiÃ±o:</i> SÃ­. <br> <i>Adulto:</i> Â¿TÃº te has caÃ­do alguna vez en el monte o en la …	19	No TS
1730490649	28	female	no	items_experimentales2	7	B	8	IMPL	ASS	NO	<i>Adulto:</i> Oye%2C Â¿y tus amigas han venido a acompaÃ±arte? <br> <i>NiÃ±o:</i> SÃ­%2C y porque mi padre les ha invitado a comer unas patatas cuando terminemos. <br> <i>Adulto:</i> Ah%2C Â¿y eso por quÃ©? Â¿CelebrÃ¡is algo? <br> <i>NiÃ±o:</i> No%2C pero Ã©l sabe que nos encantan. <br> <i>Adulto:</i> QuÃ© majo%2C Â¿no? Â¿CÃ³mo se llama tu padre? <br> <i>NiÃ±o:</i> <b>Carlos. Â¿TÃº te llamabas S…	4	Impl ass no
1730490649	28	female	no	items_experimentales2	6	B	20	IMPL	TOPRE	NO	<i>Adulto:</i> Â¿QuÃ© le ha pasado a este Ã¡rbol? <br> <i>NiÃ±o:</i> Se le han caÃ­do las hojas y nueces por el otoÃ±o. <br> <i>Adulto:</i> Eso es%2C en otoÃ±o se caen las hojas. Â¿CuÃ¡l es tu estaciÃ³n favorita? <br> <i>NiÃ±o:</i> El verano%2C por la playa. Voy con mi familia%2C y estÃ¡ arriba de una montaÃ±a. <br> <i>Adulto:</i> Â¿El quÃ©? Â¿La playa? <br> <i>NiÃ±o:</i> <b>SÃ­. Â¿Coloco las hoj…	10	Impl topre no
1730490649	28	female	no	items_experimentales2	7	B	37	BASELINE	BASELINE	BASELINE	<i>Adulto:</i> Vale%2C y cuando vas al monte de excursiÃ³n%2C Â¿quÃ© cosas te llevas en la mochila? <br> <i>NiÃ±o:</i> Pues mira%2C bocadillos. <br> <i>Adulto:</i> Bocadillos. Importante%2C Â¿no? <br> <i>NiÃ±o:</i> SÃ­. TambiÃ©n agua%2C y un bifrutas. <br> <i>Adulto:</i> Â¿Te gustan los bifrutas? Â¿De quÃ© te gustan? Porque hay distintos tipos%2C Â¿no? <br> <i>NiÃ±o:</i> <b>Pues el naranja. Ese e…	19	No TS
1730490649	28	female	no	items_experimentales2	1	B	32	IMPL	NASS	NO	<i>Adulto:</i> A ver dÃ³nde puedes pintar algo. <br> <i>NiÃ±o:</i> Â¿Esos dibujos quiÃ©n los hizo? <br> <i>Adulto:</i> MÃ¡s niÃ±os. <br> <i>NiÃ±o:</i> Y se lo pasaron bien%2C Â¿no? <br> <i>Adulto:</i> Claro. Â¿TÃº te lo estÃ¡s pasando bien? <br> <i>NiÃ±o:</i> <b>SÃ­. PÃ¡jaro%2C Â¿quÃ© haces en mi mano?</b>	16	Impl nass no
1730490649	28	female	no	items_experimentales2	1	B	34	IMPL	NASS	QUEST	<i>Adulto:</i> Â¿Y al perrito de tus abuelos tambiÃ©n le ves mucho? <br> <i>NiÃ±o:</i> SÃ­. <br> <i>Adulto:</i> Â¿Se lleva bien con tu gato o no? <br> <i>NiÃ±o:</i> Pero mi gato no va a la casa de los abuelos. <br> <i>Adulto:</i> Ah%2C nunca ha ido. Â¿Nunca se han conocido entonces? <br> <i>NiÃ±o:</i> <b>Â¿QuÃ© celo tiene mÃ¡s cinta?</b>	17	Impl nass quest
1730490649	28	female	no	items_experimentales2	5	B	26	EXPL	NASS	NO	<i>Adulto:</i> Ah%2C Â¿tu tÃ­o tiene un gatito tambiÃ©n? <br> <i>NiÃ±o:</i> SÃ­. <br> <i>Adulto:</i> Â¿Sabes cÃ³mo es mi gata? <br> <i>NiÃ±o:</i> Â¿CÃ³mo? <br> <i>Adulto:</i> Es gris y tiene un montÃ³n de pelo. Parece una bola de pelo. <br> <i>NiÃ±o:</i> <b>SÃ­%2C lo parece. Mira esta nuez.</b>	13	Expl nass no
1730490649	28	female	no	items_experimentales2	7	B	18	EXPL	TOPRE	STAT	<i>Adulto:</i> Â¿A quÃ© monte has ido? <br> <i>NiÃ±o:</i> Bueno%2C estÃ¡ cerca de Landa. <br> <i>Adulto:</i> Oye%2C Â¿y tÃº quÃ© cosas te llevas en la mochila cuando vas al monte? <br> <i>NiÃ±o:</i> Almuerzo. <br> <i>Adulto:</i> Ah%2C un bocata de tortilla has dicho antes. <br> <i>NiÃ±o:</i> <b>Y he ido a Barria.</b>	9	Expl topre stat
1730490649	28	female	no	items_experimentales2	7	B	11	IMPL	ASS	STAT	<i>Adulto:</i> Â¿Te gusta dibujar? <br> <i>NiÃ±o:</i> Mmm%2C bueno... <br> <i>Adulto:</i> Â¿MÃ¡s o menos? <br> <i>NiÃ±o:</i> SÃ­. Â¿QuÃ© tengo que dibujar? <br> <i>Adulto:</i> Tienes dos opciones. Puedes terminar un dibujo que ya estÃ¡ empezado o hacer uno nuevo. Como tÃº quieras. <br> <i>NiÃ±o:</i> <b>La gente dibuja muy bien.</b>	6	Impl ass stat
1730490649	28	female	no	items_experimentales2	6	B	24	IMPL	TOPRE	STAT	<i>Adulto:</i> Mira%2C yo tengo dibujos aquÃ­. Puedes pintar el del leÃ³n%2C la niÃ±a con el perro%2C los tiburones... <br> <i>NiÃ±o:</i> Pues los tiburones. <br> <i>Adulto:</i> Vale. <br> <i>NiÃ±o:</i> Me encanta el mar. <br> <i>Adulto:</i> A mÃ­ tambiÃ©n. Â¿Sabes que hace poco he aprendido a bucear? En agosto aprendÃ­%2C y fue sÃºper guay. <br> <i>NiÃ±o:</i> <b>Â¿Los tiburones de quÃ© color son…	12	Impl topre stat
1730490649	28	female	no	items_experimentales2	6	B	4	EXPL	ASS	QUEST	<i>Adulto:</i> Me encantarÃ­a ir a Madagascar%2C pero nunca he ido. <br> <i>NiÃ±o:</i> Pues si vas%2C que te diviertas con tus veintiseis horas en aviÃ³n. <br> <i>Adulto:</i> Â¿TÃº has ido alguna vez? Â¿CuÃ¡l es el viaje mÃ¡s largo que has hecho? <br> <i>NiÃ±o:</i> El viaje mÃ¡s largo que he hecho es a las Islas Canarias%2C a Gran Canaria. <br> <i>Adulto:</i> Â¿A Gran Canaria? Yo estuve en Teneri…	2	Expl ass quest
1730490649	28	female	no	items_experimentales2	3	B	5	EXPL	ASS	STAT	<i>Adulto:</i> Â¿Fuiste a montar a caballo? <br> <i>NiÃ±o:</i> SÃ­. <br> <i>Adulto:</i> Â¿Y cuÃ¡ntas veces has montado? Â¿Te gusta montar a caballo? <br> <i>NiÃ±o:</i> SÃ­%2C una vez. Mi madre me enseÃ±Ã³ cÃ³mo hacerlo. <br> <i>Adulto:</i> Yo una vez me montÃ© en uno. El caballo se puso sÃºper nervioso y empezÃ³ a correr conmigo encima. Ya no me vuelvo a montar. <br> <i>NiÃ±o:</i> <b>Pues tambiÃ©…	3	Expl ass stat
1730490649	28	female	no	items_experimentales2	3	B	30	EXPL	NASS	STAT	<i>Adulto:</i> Â¿QuÃ© haces en el monte cuando vas? <br> <i>NiÃ±o:</i> No lo sÃ©. <br> <i>Adulto:</i> Vemos animales%2C Â¿no? Por ejemplo. <br> <i>NiÃ±o:</i> SÃ­%2C y hojas. <br> <i>Adulto:</i> Ãrboles tambiÃ©n%2C Â¿no? Mira%2C pues yo fui ayer al monte. Me cansÃ© un montÃ³n%2C porque estuve caminando mucho. <br> <i>NiÃ±o:</i> <b>Mira%2C Â¡un perro y un pÃ¡jaro!</b>	15	Expl nass stat
1730490649	28	female	no	items_check2	7	B	10	IMPL	ASS	QUEST	<i>Adulto:</i> Â¿Sabes lo que tengo yo en casa? <br> <i>NiÃ±o:</i> Â¿El quÃ©? <br> <i>Adulto:</i> Tengo un gato. <br> <i>NiÃ±o:</i> Â¿CÃ³mo es? <br> <i>Adulto:</i> Es gris. Tiene un montÃ³n de pelo%2C parece una bola de pelo. Â¿Sabes cuÃ¡les son los gatos persa? <br> <i>NiÃ±o:</i> <b>Tengo una amiga que se llama ToÃ±i que tiene un gato. Es solo naranja y tiene pelo tambiÃ©n.</b>	5	Impl ass quest
1730490649	28	female	no	items_experimentales3	5	B	36	IMPL	NASS	STAT	<i>Adulto:</i> Efectivamente%2C Â¿cÃ³mo sabÃ­as que la brÃºjula estaba en inglÃ©s? <br> <i>NiÃ±o:</i> Porque aquÃ­ pone una uve doble. <br> <i>Adulto:</i> Â¿Sabes cÃ³mo se dice en inglÃ©s 'oeste'? <br> <i>NiÃ±o:</i> Â¿CÃ³mo? <br> <i>Adulto:</i> West. <br> <i>NiÃ±o:</i> <b>Hay que abrir las nueces.</b>	18	Impl nass stat
1730490649	28	female	no	items_experimentales3	2	B	28	EXPL	NASS	QUEST	<i>Adulto:</i> Â¿QuÃ© le pasa a este Ã¡rbol? <br> <i>NiÃ±o:</i> Le faltan estas hojas. <br> <i>Adulto:</i> Â¿Por quÃ© crees que le faltan hojas a este Ã¡rbol? <br> <i>NiÃ±o:</i> Â¿Porque se han caÃ­do? <br> <i>Adulto:</i> Muy bien%2C porque se han caÃ­do%2C Â¿no? Â¿Y cuÃ¡ndo se caen las hojas de los Ã¡rboles? <br> <i>NiÃ±o:</i> <b>A ver%2C Â¡nos hemos perdido!</b>	14	Expl nass quest
1730490649	28	female	no	items_experimentales3	7	B	39	BASELINE	BASELINE	BASELINE	<i>Adulto:</i> Â¿TÃº has plantado nueces alguna vez? <br> <i>NiÃ±o:</i> SÃ­. <br> <i>Adulto:</i> Â¿Y quÃ© hay que hacer primero? <br> <i>NiÃ±o:</i> Un agujero. <br> <i>Adulto:</i> Un agujero%2C Â¿no? Â¿Y luego? <br> <i>NiÃ±o:</i> <b>Luego taparlas.</b>	19	No TS
1730490649	28	female	no	items_experimentales3	6	B	16	EXPL	TOPRE	QUEST	<i>Adulto:</i> Â¿Para quÃ© necesitamos la brÃºjula en el monte? <br> <i>NiÃ±o:</i> Para no perdernos. Yo la tengo en mi bastÃ³n. <br> <i>Adulto:</i> Â¿Tu bastÃ³n tiene brÃºjula? Mira%2C otra cosa que se nos habÃ­a olvidado%2C bastones para el monte. <br> <i>NiÃ±o:</i> SÃ­. Y tambiÃ©n suelo llevar zapatillas por si acaso. Y paraguas tambiÃ©n. <br> <i>Adulto:</i> Ah%2C el paraguas lo tengo aquÃ­. L…	8	Expl topre quest
1730490649	28	female	no	items_experimentales3	6	B	19	IMPL	TOPRE	NO	<i>Adulto:</i> Vale%2C Â¿quÃ© color quieres? Yo voy a coger el marrÃ³n para acabar con el perro. Â¿TÃº el verde para el Ã¡rbol? <br> <i>NiÃ±o:</i> SÃ­. <br> <i>Adulto:</i> Â¿Me has dicho que hacÃ­as papiroflexia? Â¿Eso quÃ© es? <br> <i>NiÃ±o:</i> Bueno%2C doblar... <br> <i>Adulto:</i> Ah%2C vale%2C lo de hacer figuras con... <br> <i>NiÃ±o:</i> <b>SÃ­. Mejor cojo rojo.</b>	10	Impl topre no
1730490649	28	female	no	items_experimentales3	2	B	1	EXPL	ASS	NO	<i>Adulto:</i> Â¿En el zoo viste ardillas? <br> <i>NiÃ±o:</i> No%2C pero si las hubiera visto les hubiera dado una nuez. <br> <i>Adulto:</i> Les darÃ­as una nuez%2C claro. Las bellotas tambiÃ©n les gustan. <br> <i>NiÃ±o:</i> SÃ­%2C pero sobre todo las nueces. <br> <i>Adulto:</i> Sobre todo%2C sÃ­. <br> <i>NiÃ±o:</i> <b>Aparte%2C son muy difÃ­ciles de abrir.</b>	1	Expl ass no
1730492045	28	female	yes	items_experimentales1	2	A	35	IMPL	NASS	STAT	<i>Adulto:</i> Bueno%2C Â¿y quÃ© tal con lo de la vuelta al cole? Â¿Tienes ganas o no? <br> <i>NiÃ±o:</i> No. <br> <i>Adulto:</i> No%2C Â¿verdad? Da un poco de pereza. <br> <i>NiÃ±o:</i> SÃ­. <br> <i>Adulto:</i> Otra vez a madrugar%2C otra vez deberes... <br> <i>NiÃ±o:</i> <b>Ahora estÃ¡ trabajando mamÃ¡</b>.	18	Impl nass stat
1730492045	28	female	yes	items_experimentales1	6	A	12	IMPL	ASS	STAT	<i>Adulto:</i> Vale%2C y una Ãºltima cosa... <br> <i>NiÃ±o:</i> La brÃºjula. <br> <i>Adulto:</i> Muy bien. Â¿Para quÃ© sirve la brÃºjula? <br> <i>NiÃ±o:</i> Para decirnos el sur y el norte. <br> <i>Adulto:</i> Eso es%2C y tambiÃ©n el este y el oeste. Vale%2C para no perdernos es muy importante. <br> <i>NiÃ±o:</i> <b>Mi amigo Joel tiene este reloj%2C pero en brÃºjula. En color dorado%2C con distin…	6	Impl ass stat
1730492045	28	female	yes	items_experimentales1	3	A	29	EXPL	NASS	STAT	<i>Adulto:</i> Pues ahora nos quedan dos cositas. <br> <i>NiÃ±o:</i> Â¿CuÃ¡les? <br> <i>Adulto:</i> Hacer un dibujo... <br> <i>NiÃ±o:</i> Â¿Puede ser de animales? <br> <i>Adulto:</i> Tiene que ser algo relacionado con lo que hemos hecho hoy. <br> <i>NiÃ±o:</i> <b>Ay%2C se ha salido una nuez.</b>	15	Expl nass stat
1730492045	28	female	yes	items_experimentales1	4	A	15	EXPL	TOPRE	QUEST	<i>Adulto:</i> Ah%2C no conozco esa zona de Galicia. Yo he ido una vez a Santiago. Â¿Has estado? <br> <i>NiÃ±o:</i> Mmm%2C no sÃ©. <br> <i>Adulto:</i> TambiÃ©n estÃ¡ en Galicia. Â¿Y te gusta ir allÃ­ a pasar el verano con la abuela? <br> <i>NiÃ±o:</i> SÃ­. Me gusta ir a la piscina. <br> <i>Adulto:</i> Â¿Tiene piscina en su casa? <br> <i>NiÃ±o:</i> <b>Ah%2C y tambiÃ©n Pontevedra.</b>	8	Expl topre quest
1730492045	28	female	yes	items_experimentales1	6	A	25	EXPL	NASS	NO	<i>Adulto:</i> Mira%2C puedes elegir entre pinturas o rotus. <br> <i>NiÃ±o:</i> Yo prefiero lÃ¡piz. <br> <i>Adulto:</i> Vale%2C Â¿entonces este o lÃ¡piz de cuÃ¡l? <br> <i>NiÃ±o:</i> LÃ¡piz de los normales. <br> <i>Adulto:</i> Toma. A ver%2C Â¿quÃ© estÃ¡s dibujando? Â¿QuÃ© es? <br> <i>NiÃ±o:</i> <b>Eh%2C este es un animal%2C y este soy yo. Â¿TÃº sabes que en las selvas de Ãfrica hay un montÃ³n de…	13	Expl nass no
1730492045	28	female	yes	items_experimentales1	5	A	14	EXPL	TOPRE	NO	<i>Adulto:</i> No creo que erupcione ese volcÃ¡n%2C no creo. <br> <i>NiÃ±o:</i> Â¡SÃ­ va a erupcionar! <br> <i>Adulto:</i> Mira%2C vamos a ver esta granja ahora%2C Â¿vale? Â¿QuÃ© animales hay en esta granja%2C a ver? <br> <i>NiÃ±o:</i> Un caballo%2C un burro%2C una vaca y una cebra. <br> <i>Adulto:</i> A mÃ­ me encantan las cebras. Â¿Has visto alguna vez una cebra? <br> <i>NiÃ±o:</i> <b>SÃ­. Â¿Sa…	7	Expl topre no
1730492045	28	female	yes	items_experimentales1	7	A	3	EXPL	ASS	QUEST	<i>Adulto:</i> Puedes terminar alguno de estos dibujos o dibujar algo nuevo por detrÃ¡s. <br> <i>NiÃ±o:</i> Â¿Tienes un dibujo de un leÃ³n? <br> <i>Adulto:</i> Mira%2C sÃ­. Â¿Quieres terminar este? <br> <i>NiÃ±o:</i> SÃ­. <br> <i>Adulto:</i> Â¿SÃ­? Â¿Te apetece? Venga%2C yo voy a coger este de la niÃ±a y el perro. Â¿Y quÃ© quieres%2C rotus o pinturas? <br> <i>NiÃ±o:</i> <b>Espera%2C pero antes de…	2	Expl ass quest
1730492045	28	female	yes	items_experimentales1	6	A	17	EXPL	TOPRE	STAT	<i>Adulto:</i> Â¿A dÃ³nde sueles ir con tus amigos? <br> <i>NiÃ±o:</i> Eh%2C bueno%2C es que claro como no conoces Vitoria... Aunque igual mi calle la conoces. Â¿Sabes cuÃ¡l es la calle peatonal? Yo vivo ahÃ­%2C en un edificio con once alturas. <br> <i>Adulto:</i> SÃ­%2C sÃ© cuÃ¡l es. Ah%2C yo vivo en el sÃ©ptimo piso. <br> <i>NiÃ±o:</i> Yo en el cuarto. <br> <i>Adulto:</i> En el cuarto%2C mhm. V…	9	Expl topre stat
1730492045	28	female	yes	items_experimentales1	6	A	27	EXPL	NASS	QUEST	<i>Adulto:</i> Mira lo que tengo. Â¿QuÃ© es esto? <br> <i>NiÃ±o:</i> La brÃºjula. Te enseÃ±a el norte%2C el sur%2C el este y el oeste. <br> <i>Adulto:</i> Â¿Y tÃº sabes usarla? <br> <i>NiÃ±o:</i> Pues no%2C porque no sÃ© en quÃ© direcciÃ³n estÃ¡ mi casa. <br> <i>Adulto:</i> Claro. Vale%2C venga%2C vÃ¡monos al monte. Â¿Quieres llevar tÃº la mochila o la llevo yo? <br> <i>NiÃ±o:</i> <b>Ay%2C una co…	14	Expl nass quest
1730492045	28	female	yes	items_experimentales1	7	A	21	IMPL	TOPRE	QUEST	<i>Adulto:</i> Â¿QuÃ© le ha pasado a este Ã¡rbol? <br> <i>NiÃ±o:</i> Se le han caÃ­do las hojas. <br> <i>Adulto:</i> Â¿Por quÃ© se caen? Porque es... <br> <i>NiÃ±o:</i> OtoÃ±o. <br> <i>Adulto:</i> OtoÃ±o%2C muy bien%2C porque es otoÃ±o. Â¿Y cuÃ¡ntas hojas hay? <br> <i>NiÃ±o:</i> <b>Es el Ãºltimo dÃ­a de otoÃ±o.</b>	11	Impl topre quest
1730492045	28	female	yes	items_experimentales1	6	A	7	IMPL	ASS	NO	<i>Adulto:</i> Â¿TenÃ­as ganas ya de empezar el cole o preferÃ­as quedarte de vacaciones un poco mÃ¡s? <br> <i>NiÃ±o:</i> TenÃ­a ganas%2C para estar con mis amigos. <br> <i>Adulto:</i> Claro. Â¿No les has visto en verano? <br> <i>NiÃ±o:</i> No. Bueno%2C cuando acabÃ³ el verano vi a mi amigo Aitor. <br> <i>Adulto:</i> Ah%2C quÃ© guay. <br> <i>NiÃ±o:</i> <b>Â¿Conoces a alguien que se llame Aitor?</…	4	Impl ass no
1730492045	28	female	yes	items_experimentales1	7	A	40	BASELINE	BASELINE	BASELINE	<i>Adulto:</i> Â¿QuÃ© te gusta hacer en tu tiempo libre? <br> <i>NiÃ±o:</i> Jugar al ajedrez. <br> <i>Adulto:</i> Ah%2C wow%2C me encanta el ajedrez. Â¿Se te da bien? <br> <i>NiÃ±o:</i> SÃ­%2C se me da bien. <br> <i>Adulto:</i> Â¿Llevas mucho tiempo jugando? <br> <i>NiÃ±o:</i> <b>SÃ­%2C tres aÃ±os ya.</b>	19	No TS
1730492045	28	female	yes	items_experimentales1	5	A	23	IMPL	TOPRE	STAT	<i>Adulto:</i> Â¿QuÃ© saldrÃ¡ si plantamos una nuez? <br> <i>NiÃ±o:</i> Un Ã¡rbol de nueces. <br> <i>Adulto:</i> Eso es. Venga%2C ayÃºdame a plantarlas. Â¡SÃºper bien! <br> <i>NiÃ±o:</i> Ya estÃ¡. <br> <i>Adulto:</i> Ahora lo que vamos a hacer es fijarnos en estos animales. <br> <i>NiÃ±o:</i> <b>Las nueces estÃ¡n malas</b>.	12	Impl topre stat
1730492045	28	female	yes	items_experimentales1	6	A	31	IMPL	NASS	NO	<i>Adulto:</i> Pues a mÃ­ me gusta mÃ¡s la primavera que el verano. <br> <i>NiÃ±o:</i> A mÃ­ no. <br> <i>Adulto:</i> Â¿QuÃ© sueles hacer en verano? Â¿Te sueles ir de vacaciones? <br> <i>NiÃ±o:</i> Mhm. <br> <i>Adulto:</i> Â¿SÃ­? <br> <i>NiÃ±o:</i> <b>SÃ­. Voy a abrir la nevera.</b>	16	Impl nass no
1730492045	28	female	yes	items_experimentales1	7	A	9	IMPL	ASS	QUEST	<i>Adulto:</i> Yo creo que les pasa algo a estos animales. EstÃ¡n un poco tristes. <br> <i>NiÃ±o:</i> El burrito tiene la cabeza agachada. EstÃ¡ llorando. <br> <i>Adulto:</i> Â¿EstÃ¡ llorando? Â¿Por quÃ©? <br> <i>NiÃ±o:</i> No sÃ©. <br> <i>Adulto:</i> Â¿TÃº crees que le dolerÃ¡ alguna pata? <br> <i>NiÃ±o:</i> <b>El caballo ya la tiene curada.</b>	5	Impl ass quest
1730492045	28	female	yes	items_experimentales1	3	A	33	IMPL	NASS	QUEST	<i>Adulto:</i> Â¿TenÃ©is una casa muy grande? <br> <i>NiÃ±o:</i> Eh%2C sÃ­. <br> <i>Adulto:</i> Oye%2C Â¿y cuando fuiste de acampada quÃ© cosas te llevaste? <br> <i>NiÃ±o:</i> Pues llevÃ© un helado. <br> <i>Adulto:</i> Â¿Un helado? Me encantan los helados. Â¿De quÃ© te gusta a ti el helado? <br> <i>NiÃ±o:</i> <b>Luego durante el sueÃ±o tenÃ­a calor%2C pero cuando me despertÃ© tuve frÃ­o.</b>	17	Impl nass quest
1730492045	28	female	yes	items_check1	5	A	6	EXPL	ASS	STAT	<i>Adulto:</i> Â¿QuÃ© es esto? <br> <i>NiÃ±o:</i> Â¡Nueces! <br> <i>Adulto:</i> Â¿Te gustan las nueces? <br> <i>NiÃ±o:</i> A mÃ­ bueno%2C pero a papÃ¡ y a mamÃ¡ les gustan para la ensalada. <br> <i>Adulto:</i> Â¿Para la ensalada? Bua%2C estÃ¡n riquÃ­simas. Yo tambiÃ©n le echo nueces a la ensalada%2C y a veces cacahuetes tambiÃ©n. <br> <i>NiÃ±o:</i> <b>Mira%2C Â¡he cazado una nuez!</b>	3	Expl ass stat
1730492045	28	female	yes	items_experimentales2	6	A	37	BASELINE	BASELINE	BASELINE	<i>Adulto:</i> Vale%2C y cuando vas al monte de excursiÃ³n%2C Â¿quÃ© cosas te llevas en la mochila? <br> <i>NiÃ±o:</i> Pues mira%2C bocadillos. <br> <i>Adulto:</i> Bocadillos. Importante%2C Â¿no? <br> <i>NiÃ±o:</i> SÃ­. TambiÃ©n agua%2C y un bifrutas. <br> <i>Adulto:</i> Â¿Te gustan los bifrutas? Â¿De quÃ© te gustan? Porque hay distintos tipos%2C Â¿no? <br> <i>NiÃ±o:</i> <b>Pues el naranja. Ese e…	19	No TS
1730492045	28	female	yes	items_experimentales2	7	A	2	EXPL	ASS	NO	<i>Adulto:</i> Ah%2C Â¿vives en San Miguel? <br> <i>NiÃ±o:</i> SÃ­. <br> <i>Adulto:</i> Ah%2C ya sabÃ­a yo. <br> <i>NiÃ±o:</i> Â¿Y tÃº? <br> <i>Adulto:</i> Yo aquÃ­%2C cerca del ayuntamiento. <br> <i>NiÃ±o:</i> <b>Ya. Â¿Sabes cÃ³mo llama mi madre a los ayuntamientos?</b>	1	Expl ass no
1730492045	28	female	yes	items_experimentales2	6	A	5	EXPL	ASS	STAT	<i>Adulto:</i> Oye%2C y si este Ã¡rbol ha dado estas nueces%2C Â¿quÃ© tipo de Ã¡rbol crees que es? <br> <i>NiÃ±o:</i> No lo sÃ©. <br> <i>Adulto:</i> Esto es un nogal. Los nogales dan nueces. Â¿Te gustan las nueces? <br> <i>NiÃ±o:</i> SÃ­. <br> <i>Adulto:</i> Â¿SÃ­? Jo%2C mi abuela tiene una huerta%2C y bueno%2C aparte de verduras y eso tambiÃ©n me suele dar un montÃ³n de nueces. <br> <i>NiÃ±o:</i…	3	Expl ass stat
1730492045	28	female	yes	items_experimentales2	7	A	26	EXPL	NASS	NO	<i>Adulto:</i> Hay animales que tambiÃ©n vuelan%2C eh. <br> <i>NiÃ±o:</i> Ah%2C mira%2C el pÃ¡jaro. <br> <i>Adulto:</i> Bueno%2C Â¿cuÃ¡l es tu animal favorito? <br> <i>NiÃ±o:</i> El bÃºho. <br> <i>Adulto:</i> Oh%2C el bÃºho con los ojos gigantes. <br> <i>NiÃ±o:</i> <b>SÃ­%2C con los ojos gigantes. Mira%2C con las hojas se hace esto.</b>	13	Expl nass no
1730492045	28	female	yes	items_experimentales2	5	A	24	IMPL	TOPRE	STAT	<i>Adulto:</i> Pues quÃ© original el dibujo. <br> <i>NiÃ±o:</i> Pues dame otro folio. <br> <i>Adulto:</i> Â¿Otro folio? Mmm%2C se me ocurre otra cosa mejor. Vamos a ver un vÃ­deo en mi mÃ³vil%2C Â¿vale? Yo voy a guardar el dibujo para ponerlo en mi casa%2C que me ha gustado mucho. Â¿Me dejas? <br> <i>NiÃ±o:</i> SÃ­. <br> <i>Adulto:</i> Tengo un vÃ­deo que te va a gustar. <br> <i>NiÃ±o:</i> <b>Â¿T…	12	Impl topre stat
1730492045	28	female	yes	items_experimentales2	6	A	4	EXPL	ASS	QUEST	<i>Adulto:</i> Â¿TÃº cuando vas al monte quÃ© cosas te llevas en la mochila? <br> <i>NiÃ±o:</i> En realidad no sÃ© ni lo que llevo... <br> <i>Adulto:</i> A ver%2C Â¿tÃº quÃ© te llevarÃ­as al monte? <br> <i>NiÃ±o:</i> Una cantimplora. <br> <i>Adulto:</i> Una cantimplora%2C sÃºper importante. Para beber agua%2C Â¿no? Â¿Y quÃ© mÃ¡s? <br> <i>NiÃ±o:</i> <b> Y hablando de sed%2C me estÃ¡ entrando algo …	2	Expl ass quest
1730492045	28	female	yes	items_experimentales2	6	A	11	IMPL	ASS	STAT	<i>Adulto:</i> Venga%2C Â¿dibujas ahÃ­ detrÃ¡s algo? <br> <i>NiÃ±o:</i> SÃ­. <br> <i>Adulto:</i> Â¿QuÃ© prefieres%2C rotus o pinturas? <br> <i>NiÃ±o:</i> Rotus. <br> <i>Adulto:</i> Â¿Rotus? Pues coge. Yo voy a terminar este dibujo. <br> <i>NiÃ±o:</i> <b>Los rotuladores se inventaron mÃ¡s tarde que las pinturas.</b>	6	Impl ass stat
1730492045	28	female	yes	items_experimentales2	7	A	18	EXPL	TOPRE	STAT	<i>Adulto:</i> Mira la mochila que he preparado yo. A ver quÃ© te parece. Â¿Eso quÃ© es? <br> <i>NiÃ±o:</i> Un botiquÃ­n. <br> <i>Adulto:</i> Por si nos hacemos alguna herida%2C Â¿no? O por si hay algÃºn accidente. Â¿TÃº alguna vez has tenido un accidente de excursiÃ³n? <br> <i>NiÃ±o:</i> No%2C no recuerdo. <br> <i>Adulto:</i> Yo una vez sÃ­. Me acuerdo que fui de excursiÃ³n a una granja%2C Ã­bam…	9	Expl topre stat
1730492045	28	female	yes	items_experimentales2	3	A	34	IMPL	NASS	QUEST	<i>Adulto:</i> Venga%2C este va a ser nuestro monte de hoy. Â¿Te parece? <br> <i>NiÃ±o:</i> Vale. <br> <i>Adulto:</i> Â¿QuiÃ©n lleva la mochila? Â¿TÃº o yo? <br> <i>NiÃ±o:</i> Yo. <br> <i>Adulto:</i> Â¿Conoces algÃºn monte famoso o asÃ­? Â¿Me puedes decir algÃºn monte al que hayas ido? <br> <i>NiÃ±o:</i> <b>Â¿QuÃ© es este dibujo?</b>	17	Impl nass quest
1730492045	28	female	yes	items_experimentales2	5	A	13	EXPL	TOPRE	NO	<i>Adulto:</i> Â¿CÃ³mo se llamaba tu petirrojo? <br> <i>NiÃ±o:</i> Se llama%2C eh... Necesito pensar. <br> <i>Adulto:</i> Â¿Se te ha olvidado con tantos nombres? No pasa nada%2C es normal. Â¿Tienes tambiÃ©n hermanos o asÃ­? Â¿O eres hijo Ãºnico? <br> <i>NiÃ±o:</i> Hijo Ãºnico. Tengo primas y primos. <br> <i>Adulto:</i> Vale%2C asÃ­ que tu familia es bastante grande. <br> <i>NiÃ±o:</i> <b>Eh%2C sÃ…	7	Expl topre no
1730492045	28	female	yes	items_experimentales2	7	A	38	BASELINE	BASELINE	BASELINE	<i>Adulto:</i> Â¿Para quÃ© necesitamos el botiquÃ­n en el monte? <br> <i>NiÃ±o:</i> Pues por si nos caemos%2C para curar la herida. <br> <i>Adulto:</i> Efectivamente%2C eso es. ImagÃ­nate que nos damos con una roca o asÃ­ y empezamos a sangrar un poquito. Pues nos ponemos una tirita y ya estÃ¡%2C Â¿no? <br> <i>NiÃ±o:</i> SÃ­. <br> <i>Adulto:</i> Â¿TÃº te has caÃ­do alguna vez en el monte o en la …	19	No TS
1730492045	28	female	yes	items_experimentales2	5	A	32	IMPL	NASS	NO	<i>Adulto:</i> Â¿QuÃ© animales tienes? <br> <i>NiÃ±o:</i> Tengo un gato y un perro. <br> <i>Adulto:</i> Ah%2C yo tengo un gato tambiÃ©n. <br> <i>NiÃ±o:</i> Â¿Y un perro? <br> <i>Adulto:</i> No%2C un perro no%2C un gato. Tengo un gato persa. Â¿Sabes esa raza cuÃ¡l es? <br> <i>NiÃ±o:</i> <b>SÃ­. Vamos a jugar con eso ya.</b>	16	Impl nass no
1730492045	28	female	yes	items_experimentales2	5	A	22	IMPL	TOPRE	QUEST	<i>Adulto:</i> Vivo en Basauri%2C cerca de Bilbao. Â¿Has estado en Bilbao alguna vez? <br> <i>NiÃ±o:</i> SÃ­%2C algunas veces. He ido a la playa%2C al cohete... <br> <i>Adulto:</i> Â¿Al cohete? <br> <i>NiÃ±o:</i> SÃ­. <br> <i>Adulto:</i> Â¿QuÃ© cohete? <br> <i>NiÃ±o:</i> <b>Â¿Por quÃ© se llama Basauri?</b>	11	Impl topre quest
1730492045	28	female	yes	items_experimentales2	7	A	20	IMPL	TOPRE	NO	<i>Adulto:</i> Venga%2C vamos. Mira%2C estamos en el monte. <br> <i>NiÃ±o:</i> Hay hojas caÃ­das. <br> <i>Adulto:</i> Hala%2C hay un montÃ³n de hojas en el suelo. <br> <i>NiÃ±o:</i> Y eso. <br> <i>Adulto:</i> Â¿Eso quÃ© es? <br> <i>NiÃ±o:</i> <b>CastaÃ±as. Vamos a colocar las hojas en el Ã¡rbol.</b>	10	Impl topre no
1730492045	28	female	yes	items_experimentales2	7	A	8	IMPL	ASS	NO	<i>Adulto:</i> Â¿Para quÃ© necesitamos un botiquÃ­n en el monte? <br> <i>NiÃ±o:</i> Porque igual te puedes hacer daÃ±o. Yo nunca me he hecho daÃ±o. <br> <i>Adulto:</i> Â¿No? Pues quÃ© suerte%2C eh. <br> <i>NiÃ±o:</i> Pues sÃ­. <br> <i>Adulto:</i> Vale%2C pues vamos a guardar todo en la mochila. A ver si consigo cerrar el botiquÃ­n. Â¿Puedes guardar las galletas mientras? <br> <i>NiÃ±o:</i> <b>SÃ­…	4	Impl ass no
1730492045	28	female	yes	items_experimentales2	7	A	30	EXPL	NASS	STAT	<i>Adulto:</i> Oye%2C Â¿cuÃ¡l es tu estaciÃ³n favorita del aÃ±o? Â¿CuÃ¡l te gusta mÃ¡s? <br> <i>NiÃ±o:</i> El verano. <br> <i>Adulto:</i> Â¿El verano? Â¿Por quÃ©? <br> <i>NiÃ±o:</i> Porque hace mucho sol. <br> <i>Adulto:</i> Jo%2C pues a mÃ­ me agobia un poco tanto calor. <br> <i>NiÃ±o:</i> <b>Mira%2C mira. Hola%2C oveja.</b>	15	Expl nass stat
1730492045	28	female	yes	items_check2	6	A	10	IMPL	ASS	QUEST	<i>Adulto:</i> A ver%2C vamos a llegar a un sitio... <br> <i>NiÃ±o:</i> Â¡Hay animales! <br> <i>Adulto:</i> Wow%2C Â¡cuÃ¡ntos animales! <br> <i>NiÃ±o:</i> Â¡Ya! <br> <i>Adulto:</i> A ti te gustaban mucho los animales%2C Â¿no? <br> <i>NiÃ±o:</i> <b>Esta vaca tiene una herida.</b>	5	Impl ass quest
1730492045	28	female	yes	items_experimentales3	6	A	16	EXPL	TOPRE	QUEST	<i>Adulto:</i> A ver%2C pintar se me da bien%2C pero dibujar como tÃº estÃ¡s haciendo se me da fatal. Â¿Has dibujado un Ã¡rbol? <br> <i>NiÃ±o:</i> SÃ­. <br> <i>Adulto:</i> No te chupes. Â¿Quieres papel? <br> <i>NiÃ±o:</i> Me pica. Me ha picado un mosquito. <br> <i>Adulto:</i> Ah%2C Â¿sÃ­? Ya con el calor empiezan a salir mosquitos... Oye%2C por cierto%2C Â¿tÃº haces algÃºn deporte? <br> <i>NiÃ±o:…	8	Expl topre quest
1730492045	28	female	yes	items_experimentales3	3	A	36	IMPL	NASS	STAT	<i>Adulto:</i> Â¿TÃº te has ido de excursiÃ³n al monte alguna vez? <br> <i>NiÃ±o:</i> No. <br> <i>Adulto:</i> Pues vamos a ir al monte de excursiÃ³n hoy. Â¿QuÃ© tengo yo aquÃ­? <br> <i>NiÃ±o:</i> Una mochila. <br> <i>Adulto:</i> Vale%2C luego vamos a ver lo que tengo yo en esta mochila. La primera prueba es que tienes que buscar cuatro animales que estÃ¡n escondidos por la sala. <br> <i>NiÃ±o:</i…	18	Impl nass stat
1730492045	28	female	yes	items_experimentales3	7	A	39	BASELINE	BASELINE	BASELINE	<i>Adulto:</i> Â¿TÃº has plantado nueces alguna vez? <br> <i>NiÃ±o:</i> SÃ­. <br> <i>Adulto:</i> Â¿Y quÃ© hay que hacer primero? <br> <i>NiÃ±o:</i> Un agujero. <br> <i>Adulto:</i> Un agujero%2C Â¿no? Â¿Y luego? <br> <i>NiÃ±o:</i> <b>Luego taparlas.</b>	19	No TS
1730492045	28	female	yes	items_experimentales3	6	A	19	IMPL	TOPRE	NO	<i>Adulto:</i> Â¿QuÃ© le ha pasado a este Ã¡rbol? <br> <i>NiÃ±o:</i> Se le han caÃ­do todas las hojas y nueces por el otoÃ±o. <br> <i>Adulto:</i> Eso es%2C en otoÃ±o se caen las hojas. Tu cumple es en verano%2C Â¿no? <br> <i>NiÃ±o:</i> SÃ­. <br> <i>Adulto:</i> Mi cumple es en otoÃ±o%2C cerca de Halloween. <br> <i>NiÃ±o:</i> <b>Ya. Â¿CÃ³mo pongo las nueces?</b>	10	Impl topre no
1730492045	28	female	yes	items_experimentales3	7	A	1	EXPL	ASS	NO	<i>Adulto:</i> A mÃ­ me encanta la leche. Yo tomo un montÃ³n de leche. <br> <i>NiÃ±o:</i> Yo tomo yogures. <br> <i>Adulto:</i> Yogures tambiÃ©n%2C y queso. Me encanta el queso. <br> <i>NiÃ±o:</i> Pues a mÃ­ no. <br> <i>Adulto:</i> Â¿No? Â¿Y quÃ© te gusta? <br> <i>NiÃ±o:</i> <b>El chocolate%2C las patatas... Mira%2C pues yo hoy me voy a comer patatas a la pataterÃ­a de la Plaza EspaÃ±a.</b>	1	Expl ass no
1730492045	28	female	yes	items_experimentales3	5	A	28	EXPL	NASS	QUEST	<i>Adulto:</i> Bueno%2C vamos con tus padres. <br> <i>NiÃ±o:</i> Vale%2C y si puedo voy a comerme un Kinder. <br> <i>Adulto:</i> Yo no tengo Kinder%2C eh. <br> <i>NiÃ±o:</i> Ya%2C los Kinders estÃ¡n en la cafeterÃ­a. <br> <i>Adulto:</i> Ah%2C los has fichado ya. Bueno%2C Â¿te lo has pasado bien? <br> <i>NiÃ±o:</i> <b>Oye%2C perdona porque tengo que quitar las hojas.</b>	14	Expl nass quest
1730533943	29	female	no	items_experimentales1	6	B	29	EXPL	NASS	STAT	<i>Adulto:</i> Â¿QuÃ© te gusta hacer a ti en tu tiempo libre? <br> <i>NiÃ±o:</i> Jugar a la play. <br> <i>Adulto:</i> Â¿QuÃ© juegos tienes en la play? <br> <i>NiÃ±o:</i> El Among Us%2C el Minecraft... <br> <i>Adulto:</i> Hala%2C yo nunca he jugado al Among Us. <br> <i>NiÃ±o:</i> <b>Uy%2C una diana.</b>	15	Expl nass stat
1730533943	29	female	no	items_experimentales1	6	B	23	IMPL	TOPRE	STAT	<i>Adulto:</i> Muy bien%2C se han caÃ­do las hojas porque es otoÃ±o. Y tambiÃ©n vemos nueces%2C Â¿no? Â¿QuÃ© podemos hacer con estas nueces? <br> <i>NiÃ±o:</i> Recogerlas. <br> <i>Adulto:</i> Oye%2C Â¿tÃº sabes a quÃ© animal le gustan mucho las nueces? <br> <i>NiÃ±o:</i> No sÃ©. <br> <i>Adulto:</i> A las ardillas. A las ardillas les encanta comer nueces. <br> <i>NiÃ±o:</i> <b>Ya es primavera.</b>	12	Impl topre stat
1730533943	29	female	no	items_experimentales1	6	B	25	EXPL	NASS	NO	<i>Adulto:</i> Â¿Estuviste en el monte Gorbea? <br> <i>NiÃ±o:</i> SÃ­. <br> <i>Adulto:</i> QuÃ© guay%2C Â¿con quiÃ©n? <br> <i>NiÃ±o:</i> Con muchos profesores. <br> <i>Adulto:</i> Ah%2C Â¿con el cole? Pensaba que habÃ­as ido con tu familia. <br> <i>NiÃ±o:</i> <b>SÃ­. Eh%2C mira%2C yo tengo un juego que se llama 'cÃ¡mara espÃ­a'.</b>	13	Expl nass no
1730533943	29	female	no	items_experimentales1	7	B	17	EXPL	TOPRE	STAT	<i>Adulto:</i> Vas a hacer genial el examen. Â¿Es fÃ¡cil? <br> <i>NiÃ±o:</i> Pues sÃ­. Estamos ensayando los prefijos 'des' e 'in' y los determinantes numerales. <br> <i>Adulto:</i> QuÃ© guay%2C a mÃ­ me encanta. Yo estudiÃ© lingÃ¼Ã­stica. Â¿Sabes lo que es? <br> <i>NiÃ±o:</i> SÃ­%2C lo sÃ©. <br> <i>Adulto:</i> Pues yo estudiÃ© eso. Yo soy lingÃ¼ista. <br> <i>NiÃ±o:</i> <b>Ah%2C y tambiÃ©n la diÃ…	9	Expl topre stat
1730533943	29	female	no	items_experimentales1	7	B	3	EXPL	ASS	QUEST	<i>Adulto:</i> Â¿CuÃ¡l es tu animal favorito de estos? <br> <i>NiÃ±o:</i> Los caballos y las vacas no me van mucho. <br> <i>Adulto:</i> Â¿CuÃ¡l es tu animal favorito entonces%2C a ver? Â¿Tienes alguno favorito? <br> <i>NiÃ±o:</i> Mmm%2C no. <br> <i>Adulto:</i> Â¿No puedes elegir? <br> <i>NiÃ±o:</i> <b> Te digo una cosa. Hay vacas que%2C Â¿sabes quÃ© tienen a veces? </b>	2	Expl ass quest
1730533943	29	female	no	items_experimentales1	7	B	40	BASELINE	BASELINE	BASELINE	<i>Adulto:</i> Â¿QuÃ© te gusta hacer en tu tiempo libre? <br> <i>NiÃ±o:</i> Jugar al ajedrez. <br> <i>Adulto:</i> Ah%2C wow%2C me encanta el ajedrez. Â¿Se te da bien? <br> <i>NiÃ±o:</i> SÃ­%2C se me da bien. <br> <i>Adulto:</i> Â¿Llevas mucho tiempo jugando? <br> <i>NiÃ±o:</i> <b>SÃ­%2C tres aÃ±os ya.</b>	19	No TS
1730533943	29	female	no	items_experimentales1	5	B	33	IMPL	NASS	QUEST	<i>Adulto:</i> Â¿A ti quÃ© te gusta mÃ¡s%2C ir al monte o leer libros? <br> <i>NiÃ±o:</i> Leer libros. <br> <i>Adulto:</i> Ah%2C muy bien. Oye%2C por cierto%2C Â¿sabes de dÃ³nde es tu gorra? <br> <i>NiÃ±o:</i> Â¿De CataluÃ±a? <br> <i>Adulto:</i> No. Es de Sopelana%2C Â¿no? Â¿Sabes dÃ³nde estÃ¡ Sopelana? <br> <i>NiÃ±o:</i> <b>Mi profesora siempre me deja el ordenador cuando he trabajado.	17	Impl nass quest
1730533943	29	female	no	items_experimentales1	5	B	35	IMPL	NASS	STAT	<i>Adulto:</i> Vale%2C es otoÃ±o hemos dicho%2C Â¿verdad? <br> <i>NiÃ±o:</i> SÃ­. <br> <i>Adulto:</i> Tu cumple es en verano%2C Â¿no? <br> <i>NiÃ±o:</i> SÃ­. <br> <i>Adulto:</i> Mi cumple es en otoÃ±o. <br> <i>NiÃ±o:</i> <b>Â¿CÃ³mo pongo esto?</b>	18	Impl nass stat
1730533943	29	female	no	items_experimentales1	5	B	31	IMPL	NASS	NO	<i>Adulto:</i> Â¿No sabes cÃ³mo son las nueces por dentro? <br> <i>NiÃ±o:</i> No. <br> <i>Adulto:</i> Jo%2C pues no te sÃ© explicar. Como mi abuela tiene%2C un dÃ­a te traigo una de verdad y te la enseÃ±o. <br> <i>NiÃ±o:</i> SÃ­. <br> <i>Adulto:</i> Â¿Vale? <br> <i>NiÃ±o:</i> <b>SÃ­. Te conozco desde hace mucho tiempo.</b>	16	Impl nass no
1730533943	29	female	no	items_experimentales1	5	B	14	EXPL	TOPRE	NO	<i>Adulto:</i> Venga%2C pues vamos a meter todas las cosas en la mochila antes de que se nos haga de noche. Venga%2C vÃ¡monos de excursiÃ³n. Oye%2C Â¿cuÃ¡l es tu animal favorito? <br> <i>NiÃ±o:</i> Los perritos. <br> <i>Adulto:</i> Â¿Tienes alguno en casa? <br> <i>NiÃ±o:</i> No%2C porque mi madre es alÃ©rgica. <br> <i>Adulto:</i> No quiere%2C Â¿no? Claro. <br> <i>NiÃ±o:</i> <b>Â¡Venga%2C venga%2C…	7	Expl topre no
1730533943	29	female	no	items_experimentales1	6	B	12	IMPL	ASS	STAT	<i>Adulto:</i> Â¿TÃº alguna vez has plantado algo? <br> <i>NiÃ±o:</i> En el cole plantamos guisantes y mÃ¡s cosas. <br> <i>Adulto:</i> A mÃ­ no me gustan mucho los guisantes. <br> <i>NiÃ±o:</i> Ni a mÃ­. <br> <i>Adulto:</i> Mi abuela tiene una huerta%2C y planta pimientos y asÃ­. Luego le salen mÃ¡s%2C y asÃ­ no tiene que comprar. <br> <i>NiÃ±o:</i> <b>Nuestra profesora tiene un huerto%2C y le pi…	6	Impl ass stat
1730533943	29	female	no	items_experimentales1	7	B	7	IMPL	ASS	NO	<i>Adulto:</i> Â¿Nunca te has ido de excursiÃ³n al monte? <br> <i>NiÃ±o:</i> SÃ­%2C alguna vez sÃ­. <br> <i>Adulto:</i> A mÃ­ me gusta mucho ir al monte. <br> <i>NiÃ±o:</i> Â¿SÃ­? <br> <i>Adulto:</i> SÃ­%2C yo voy mucho al monte. Â¿Sabes dÃ³nde estÃ¡ el Gorbea? <br> <i>NiÃ±o:</i> <b>SÃ­. Yo siempre voy al monte en coche.</b>	4	Impl ass no
1730533943	29	female	no	items_experimentales1	7	B	21	IMPL	TOPRE	QUEST	<i>Adulto:</i> Â¿Has plantado Lacasitos? <br> <i>NiÃ±o:</i> SÃ­%2C un Lacasito. <br> <i>Adulto:</i> Â¿En serio? Bua%2C serÃ­a genial un Ã¡rbol de Lacasitos%2C Â¿verdad? <br> <i>NiÃ±o:</i> SÃ­. <br> <i>Adulto:</i> Bueno%2C ya hemos plantado las nueces%2C Â¿verdad? <br> <i>NiÃ±o:</i> <b>Â¿A que si plantamos un Lacasito saldrÃ¡ otro?</b>	11	Impl topre quest
1730533943	29	female	no	items_experimentales1	6	B	27	EXPL	NASS	QUEST	<i>Adulto:</i> Â¿TÃº te has roto alguna vez algo? <br> <i>NiÃ±o:</i> No%2C pero mi hermano sÃ­. Se ha roto el brazo dos veces. <br> <i>Adulto:</i> Â¿QuÃ© dices? Pobrecillo. Bueno volvemos a la actividad. Â¿Ya estÃ¡ recuperada la cebra? <br> <i>NiÃ±o:</i> SÃ­. <br> <i>Adulto:</i> Muy bien. Venga%2C vamos a dejar aquÃ­ a nuestros amigos los animales. Nos despedimos ya de ellos%2C Â¿vale? <br> <i>Ni…	14	Expl nass quest
1730533943	29	female	no	items_experimentales1	6	B	9	IMPL	ASS	QUEST	<i>Adulto:</i> Â¿TÃº cuando vas al monte quÃ© cosas te llevas en la mochila? <br> <i>NiÃ±o:</i> Pues no llevo nada. <br> <i>Adulto:</i> Â¿Nada? <br> <i>NiÃ±o:</i> No llevo mochila. <br> <i>Adulto:</i> Â¿No llevas mochila al monte? <br> <i>NiÃ±o:</i> <b>Mi mochila es de Ternua.</b>	5	Impl ass quest
1730533943	29	female	no	items_experimentales1	5	B	15	EXPL	TOPRE	QUEST	<i>Adulto:</i> El rotulador gris lo tengo yo. Â¿Te lo dejo? <br> <i>NiÃ±o:</i> SÃ­%2C sÃ­%2C sÃ­. <br> <i>Adulto:</i> Bueno%2C me decÃ­as que habÃ­as estado con Julia tambiÃ©n. Â¿Te lo pasaste bien con ella? <br> <i>NiÃ±o:</i> SÃ­%2C muy bien. <br> <i>Adulto:</i> Oye%2C y estos dÃ­as que no tienes cole%2C Â¿quÃ© estÃ¡s haciendo en casa? <br> <i>NiÃ±o:</i> <b>Espera%2C un poco mÃ¡s de gris.</b>	8	Expl topre quest
1730533943	29	female	no	items_check1	5	B	6	EXPL	ASS	STAT	<i>Adulto:</i> Â¿Dibujas mucho en casa? <br> <i>NiÃ±o:</i> Mmm%2C un poquito. <br> <i>Adulto:</i> Â¿Sabes que a mÃ­ se me da fatal dibujar? No sÃ© ni hacer una casa. <br> <i>NiÃ±o:</i> Te has salido. <br> <i>Adulto:</i> Â¿Has visto? Si es que... Bueno%2C he de decir que esto lo ha hecho otro niÃ±o. Pero sÃ­%2C no se me da muy bien. <br> <i>NiÃ±o:</i> <b>Mira%2C el truco para que se vea mÃ¡s es es…	3	Expl ass stat
1730533943	29	female	no	items_experimentales2	6	B	11	IMPL	ASS	STAT	<i>Adulto:</i> Â¿Te gusta dibujar? <br> <i>NiÃ±o:</i> Mmm%2C bueno... <br> <i>Adulto:</i> Â¿MÃ¡s o menos? <br> <i>NiÃ±o:</i> SÃ­. Â¿QuÃ© tengo que dibujar? <br> <i>Adulto:</i> Tienes dos opciones. Puedes terminar un dibujo que ya estÃ¡ empezado o hacer uno nuevo. Como tÃº quieras. <br> <i>NiÃ±o:</i> <b>La gente dibuja muy bien.</b>	6	Impl ass stat
1730533943	29	female	no	items_experimentales2	7	B	37	BASELINE	BASELINE	BASELINE	<i>Adulto:</i> Vale%2C y cuando vas al monte de excursiÃ³n%2C Â¿quÃ© cosas te llevas en la mochila? <br> <i>NiÃ±o:</i> Pues mira%2C bocadillos. <br> <i>Adulto:</i> Bocadillos. Importante%2C Â¿no? <br> <i>NiÃ±o:</i> SÃ­. TambiÃ©n agua%2C y un bifrutas. <br> <i>Adulto:</i> Â¿Te gustan los bifrutas? Â¿De quÃ© te gustan? Porque hay distintos tipos%2C Â¿no? <br> <i>NiÃ±o:</i> <b>Pues el naranja. Ese e…	19	No TS
1730533943	29	female	no	items_experimentales2	3	B	32	IMPL	NASS	NO	<i>Adulto:</i> A ver dÃ³nde puedes pintar algo. <br> <i>NiÃ±o:</i> Â¿Esos dibujos quiÃ©n los hizo? <br> <i>Adulto:</i> MÃ¡s niÃ±os. <br> <i>NiÃ±o:</i> Y se lo pasaron bien%2C Â¿no? <br> <i>Adulto:</i> Claro. Â¿TÃº te lo estÃ¡s pasando bien? <br> <i>NiÃ±o:</i> <b>SÃ­. PÃ¡jaro%2C Â¿quÃ© haces en mi mano?</b>	16	Impl nass no
1730533943	29	female	no	items_experimentales2	6	B	24	IMPL	TOPRE	STAT	<i>Adulto:</i> Mira%2C yo tengo dibujos aquÃ­. Puedes pintar el del leÃ³n%2C la niÃ±a con el perro%2C los tiburones... <br> <i>NiÃ±o:</i> Pues los tiburones. <br> <i>Adulto:</i> Vale. <br> <i>NiÃ±o:</i> Me encanta el mar. <br> <i>Adulto:</i> A mÃ­ tambiÃ©n. Â¿Sabes que hace poco he aprendido a bucear? En agosto aprendÃ­%2C y fue sÃºper guay. <br> <i>NiÃ±o:</i> <b>Â¿Los tiburones de quÃ© color son…	12	Impl topre stat
1730533943	29	female	no	items_experimentales2	7	B	4	EXPL	ASS	QUEST	<i>Adulto:</i> Me encantarÃ­a ir a Madagascar%2C pero nunca he ido. <br> <i>NiÃ±o:</i> Pues si vas%2C que te diviertas con tus veintiseis horas en aviÃ³n. <br> <i>Adulto:</i> Â¿TÃº has ido alguna vez? Â¿CuÃ¡l es el viaje mÃ¡s largo que has hecho? <br> <i>NiÃ±o:</i> El viaje mÃ¡s largo que he hecho es a las Islas Canarias%2C a Gran Canaria. <br> <i>Adulto:</i> Â¿A Gran Canaria? Yo estuve en Teneri…	2	Expl ass quest
1730533943	29	female	no	items_experimentales2	4	B	26	EXPL	NASS	NO	<i>Adulto:</i> Ah%2C Â¿tu tÃ­o tiene un gatito tambiÃ©n? <br> <i>NiÃ±o:</i> SÃ­. <br> <i>Adulto:</i> Â¿Sabes cÃ³mo es mi gata? <br> <i>NiÃ±o:</i> Â¿CÃ³mo? <br> <i>Adulto:</i> Es gris y tiene un montÃ³n de pelo. Parece una bola de pelo. <br> <i>NiÃ±o:</i> <b>SÃ­%2C lo parece. Mira esta nuez.</b>	13	Expl nass no
1730533943	29	female	no	items_experimentales2	5	B	13	EXPL	TOPRE	NO	<i>Adulto:</i> Â¿CuÃ¡l es tu animal favorito? <br> <i>NiÃ±o:</i> Los gatos y los monos. Los monos los vi en el zoo. <br> <i>Adulto:</i> Ah%2C quÃ© guay. Â¿Y te gustan los perros? <br> <i>NiÃ±o:</i> Mmm%2C sÃ­%2C me gustan. <br> <i>Adulto:</i> Ah%2C vale. <br> <i>NiÃ±o:</i> <b>Â¿Pues sabes? Â¿Alguna vez has ido al zoo?</b>	7	Expl topre no
1730533943	29	female	no	items_experimentales2	3	B	20	IMPL	TOPRE	NO	<i>Adulto:</i> Â¿QuÃ© le ha pasado a este Ã¡rbol? <br> <i>NiÃ±o:</i> Se le han caÃ­do las hojas y nueces por el otoÃ±o. <br> <i>Adulto:</i> Eso es%2C en otoÃ±o se caen las hojas. Â¿CuÃ¡l es tu estaciÃ³n favorita? <br> <i>NiÃ±o:</i> El verano%2C por la playa. Voy con mi familia%2C y estÃ¡ arriba de una montaÃ±a. <br> <i>Adulto:</i> Â¿El quÃ©? Â¿La playa? <br> <i>NiÃ±o:</i> <b>SÃ­. Â¿Coloco las hoj…	10	Impl topre no
1730533943	29	female	no	items_experimentales2	6	B	18	EXPL	TOPRE	STAT	<i>Adulto:</i> Â¿A quÃ© monte has ido? <br> <i>NiÃ±o:</i> Bueno%2C estÃ¡ cerca de Landa. <br> <i>Adulto:</i> Oye%2C Â¿y tÃº quÃ© cosas te llevas en la mochila cuando vas al monte? <br> <i>NiÃ±o:</i> Almuerzo. <br> <i>Adulto:</i> Ah%2C un bocata de tortilla has dicho antes. <br> <i>NiÃ±o:</i> <b>Y he ido a Barria.</b>	9	Expl topre stat
1730533943	29	female	no	items_experimentales2	7	B	8	IMPL	ASS	NO	<i>Adulto:</i> Oye%2C Â¿y tus amigas han venido a acompaÃ±arte? <br> <i>NiÃ±o:</i> SÃ­%2C y porque mi padre les ha invitado a comer unas patatas cuando terminemos. <br> <i>Adulto:</i> Ah%2C Â¿y eso por quÃ©? Â¿CelebrÃ¡is algo? <br> <i>NiÃ±o:</i> No%2C pero Ã©l sabe que nos encantan. <br> <i>Adulto:</i> QuÃ© majo%2C Â¿no? Â¿CÃ³mo se llama tu padre? <br> <i>NiÃ±o:</i> <b>Carlos. Â¿TÃº te llamabas S…	4	Impl ass no
1730533943	29	female	no	items_experimentales2	5	B	22	IMPL	TOPRE	QUEST	<i>Adulto:</i> Oye%2C Â¿tÃº haces judo? <br> <i>NiÃ±o:</i> SÃ­. <br> <i>Adulto:</i> Ah%2C haces judo. Â¿Y quÃ© tal? Â¿Te gusta? <br> <i>NiÃ±o:</i> No%2C no me gusta. <br> <i>Adulto:</i> Â¿QuÃ© te gusta hacer? <br> <i>NiÃ±o:</i> <b>Solo hay peleas.</b>	11	Impl topre quest
1730533943	29	female	no	items_experimentales2	4	B	30	EXPL	NASS	STAT	<i>Adulto:</i> Â¿QuÃ© haces en el monte cuando vas? <br> <i>NiÃ±o:</i> No lo sÃ©. <br> <i>Adulto:</i> Vemos animales%2C Â¿no? Por ejemplo. <br> <i>NiÃ±o:</i> SÃ­%2C y hojas. <br> <i>Adulto:</i> Ãrboles tambiÃ©n%2C Â¿no? Mira%2C pues yo fui ayer al monte. Me cansÃ© un montÃ³n%2C porque estuve caminando mucho. <br> <i>NiÃ±o:</i> <b>Mira%2C Â¡un perro y un pÃ¡jaro!</b>	15	Expl nass stat
1730533943	29	female	no	items_experimentales2	5	B	2	EXPL	ASS	NO	<i>Adulto:</i> Mira esto. <br> <i>NiÃ±o:</i> Un botiquÃ­n de emergencias. <br> <i>Adulto:</i> Muy bien. <br> <i>NiÃ±o:</i> Por si me pica una serpiente. <br> <i>Adulto:</i> Vale%2C a ver%2C esperemos no encontrarnos ninguna serpiente en el monte%2C pero bueno. <br> <i>NiÃ±o:</i> <b>Esperemos. Oye%2C Â¿sabes quÃ© podemos encontrarnos? Perros.</b>	1	Expl ass no
1730533943	29	female	no	items_experimentales2	4	B	5	EXPL	ASS	STAT	<i>Adulto:</i> Â¿Fuiste a montar a caballo? <br> <i>NiÃ±o:</i> SÃ­. <br> <i>Adulto:</i> Â¿Y cuÃ¡ntas veces has montado? Â¿Te gusta montar a caballo? <br> <i>NiÃ±o:</i> SÃ­%2C una vez. Mi madre me enseÃ±Ã³ cÃ³mo hacerlo. <br> <i>Adulto:</i> Yo una vez me montÃ© en uno. El caballo se puso sÃºper nervioso y empezÃ³ a correr conmigo encima. Ya no me vuelvo a montar. <br> <i>NiÃ±o:</i> <b>Pues tambiÃ©…	3	Expl ass stat
1730533943	29	female	no	items_experimentales2	3	B	34	IMPL	NASS	QUEST	<i>Adulto:</i> Â¿Y al perrito de tus abuelos tambiÃ©n le ves mucho? <br> <i>NiÃ±o:</i> SÃ­. <br> <i>Adulto:</i> Â¿Se lleva bien con tu gato o no? <br> <i>NiÃ±o:</i> Pero mi gato no va a la casa de los abuelos. <br> <i>Adulto:</i> Ah%2C nunca ha ido. Â¿Nunca se han conocido entonces? <br> <i>NiÃ±o:</i> <b>Â¿QuÃ© celo tiene mÃ¡s cinta?</b>	17	Impl nass quest
1730533943	29	female	no	items_experimentales2	7	B	38	BASELINE	BASELINE	BASELINE	<i>Adulto:</i> Â¿Para quÃ© necesitamos el botiquÃ­n en el monte? <br> <i>NiÃ±o:</i> Pues por si nos caemos%2C para curar la herida. <br> <i>Adulto:</i> Efectivamente%2C eso es. ImagÃ­nate que nos damos con una roca o asÃ­ y empezamos a sangrar un poquito. Pues nos ponemos una tirita y ya estÃ¡%2C Â¿no? <br> <i>NiÃ±o:</i> SÃ­. <br> <i>Adulto:</i> Â¿TÃº te has caÃ­do alguna vez en el monte o en la …	19	No TS
1730533943	29	female	no	items_check2	5	B	10	IMPL	ASS	QUEST	<i>Adulto:</i> Â¿Sabes lo que tengo yo en casa? <br> <i>NiÃ±o:</i> Â¿El quÃ©? <br> <i>Adulto:</i> Tengo un gato. <br> <i>NiÃ±o:</i> Â¿CÃ³mo es? <br> <i>Adulto:</i> Es gris. Tiene un montÃ³n de pelo%2C parece una bola de pelo. Â¿Sabes cuÃ¡les son los gatos persa? <br> <i>NiÃ±o:</i> <b>Tengo una amiga que se llama ToÃ±i que tiene un gato. Es solo naranja y tiene pelo tambiÃ©n.</b>	5	Impl ass quest
1730533943	29	female	no	items_experimentales3	4	B	28	EXPL	NASS	QUEST	<i>Adulto:</i> Â¿QuÃ© le pasa a este Ã¡rbol? <br> <i>NiÃ±o:</i> Le faltan estas hojas. <br> <i>Adulto:</i> Â¿Por quÃ© crees que le faltan hojas a este Ã¡rbol? <br> <i>NiÃ±o:</i> Â¿Porque se han caÃ­do? <br> <i>Adulto:</i> Muy bien%2C porque se han caÃ­do%2C Â¿no? Â¿Y cuÃ¡ndo se caen las hojas de los Ã¡rboles? <br> <i>NiÃ±o:</i> <b>A ver%2C Â¡nos hemos perdido!</b>	14	Expl nass quest
1730533943	29	female	no	items_experimentales3	7	B	1	EXPL	ASS	NO	<i>Adulto:</i> Â¿En el zoo viste ardillas? <br> <i>NiÃ±o:</i> No%2C pero si las hubiera visto les hubiera dado una nuez. <br> <i>Adulto:</i> Les darÃ­as una nuez%2C claro. Las bellotas tambiÃ©n les gustan. <br> <i>NiÃ±o:</i> SÃ­%2C pero sobre todo las nueces. <br> <i>Adulto:</i> Sobre todo%2C sÃ­. <br> <i>NiÃ±o:</i> <b>Aparte%2C son muy difÃ­ciles de abrir.</b>	1	Expl ass no
1730533943	29	female	no	items_experimentales3	6	B	19	IMPL	TOPRE	NO	<i>Adulto:</i> Vale%2C Â¿quÃ© color quieres? Yo voy a coger el marrÃ³n para acabar con el perro. Â¿TÃº el verde para el Ã¡rbol? <br> <i>NiÃ±o:</i> SÃ­. <br> <i>Adulto:</i> Â¿Me has dicho que hacÃ­as papiroflexia? Â¿Eso quÃ© es? <br> <i>NiÃ±o:</i> Bueno%2C doblar... <br> <i>Adulto:</i> Ah%2C vale%2C lo de hacer figuras con... <br> <i>NiÃ±o:</i> <b>SÃ­. Mejor cojo rojo.</b>	10	Impl topre no
1730533943	29	female	no	items_experimentales3	7	B	39	BASELINE	BASELINE	BASELINE	<i>Adulto:</i> Â¿TÃº has plantado nueces alguna vez? <br> <i>NiÃ±o:</i> SÃ­. <br> <i>Adulto:</i> Â¿Y quÃ© hay que hacer primero? <br> <i>NiÃ±o:</i> Un agujero. <br> <i>Adulto:</i> Un agujero%2C Â¿no? Â¿Y luego? <br> <i>NiÃ±o:</i> <b>Luego taparlas.</b>	19	No TS
1730533943	29	female	no	items_experimentales3	4	B	36	IMPL	NASS	STAT	<i>Adulto:</i> Efectivamente%2C Â¿cÃ³mo sabÃ­as que la brÃºjula estaba en inglÃ©s? <br> <i>NiÃ±o:</i> Porque aquÃ­ pone una uve doble. <br> <i>Adulto:</i> Â¿Sabes cÃ³mo se dice en inglÃ©s 'oeste'? <br> <i>NiÃ±o:</i> Â¿CÃ³mo? <br> <i>Adulto:</i> West. <br> <i>NiÃ±o:</i> <b>Hay que abrir las nueces.</b>	18	Impl nass stat
1730533943	29	female	no	items_experimentales3	5	B	16	EXPL	TOPRE	QUEST	<i>Adulto:</i> Â¿Para quÃ© necesitamos la brÃºjula en el monte? <br> <i>NiÃ±o:</i> Para no perdernos. Yo la tengo en mi bastÃ³n. <br> <i>Adulto:</i> Â¿Tu bastÃ³n tiene brÃºjula? Mira%2C otra cosa que se nos habÃ­a olvidado%2C bastones para el monte. <br> <i>NiÃ±o:</i> SÃ­. Y tambiÃ©n suelo llevar zapatillas por si acaso. Y paraguas tambiÃ©n. <br> <i>Adulto:</i> Ah%2C el paraguas lo tengo aquÃ­. L…	8	Expl topre quest
1730535258	29	female	no	items_experimentales1	7	B	40	BASELINE	BASELINE	BASELINE	<i>Adulto:</i> Â¿QuÃ© te gusta hacer en tu tiempo libre? <br> <i>NiÃ±o:</i> Jugar al ajedrez. <br> <i>Adulto:</i> Ah%2C wow%2C me encanta el ajedrez. Â¿Se te da bien? <br> <i>NiÃ±o:</i> SÃ­%2C se me da bien. <br> <i>Adulto:</i> Â¿Llevas mucho tiempo jugando? <br> <i>NiÃ±o:</i> <b>SÃ­%2C tres aÃ±os ya.</b>	19	No TS
1730535258	29	female	no	items_experimentales1	5	B	12	IMPL	ASS	STAT	<i>Adulto:</i> Â¿TÃº alguna vez has plantado algo? <br> <i>NiÃ±o:</i> En el cole plantamos guisantes y mÃ¡s cosas. <br> <i>Adulto:</i> A mÃ­ no me gustan mucho los guisantes. <br> <i>NiÃ±o:</i> Ni a mÃ­. <br> <i>Adulto:</i> Mi abuela tiene una huerta%2C y planta pimientos y asÃ­. Luego le salen mÃ¡s%2C y asÃ­ no tiene que comprar. <br> <i>NiÃ±o:</i> <b>Nuestra profesora tiene un huerto%2C y le pi…	6	Impl ass stat
1730535258	29	female	no	items_experimentales1	1	B	9	IMPL	ASS	QUEST	<i>Adulto:</i> Â¿TÃº cuando vas al monte quÃ© cosas te llevas en la mochila? <br> <i>NiÃ±o:</i> Pues no llevo nada. <br> <i>Adulto:</i> Â¿Nada? <br> <i>NiÃ±o:</i> No llevo mochila. <br> <i>Adulto:</i> Â¿No llevas mochila al monte? <br> <i>NiÃ±o:</i> <b>Mi mochila es de Ternua.</b>	5	Impl ass quest
1730535258	29	female	no	items_experimentales1	2	B	23	IMPL	TOPRE	STAT	<i>Adulto:</i> Muy bien%2C se han caÃ­do las hojas porque es otoÃ±o. Y tambiÃ©n vemos nueces%2C Â¿no? Â¿QuÃ© podemos hacer con estas nueces? <br> <i>NiÃ±o:</i> Recogerlas. <br> <i>Adulto:</i> Oye%2C Â¿tÃº sabes a quÃ© animal le gustan mucho las nueces? <br> <i>NiÃ±o:</i> No sÃ©. <br> <i>Adulto:</i> A las ardillas. A las ardillas les encanta comer nueces. <br> <i>NiÃ±o:</i> <b>Ya es primavera.</b>	12	Impl topre stat
1730535258	29	female	no	items_experimentales1	5	B	15	EXPL	TOPRE	QUEST	<i>Adulto:</i> El rotulador gris lo tengo yo. Â¿Te lo dejo? <br> <i>NiÃ±o:</i> SÃ­%2C sÃ­%2C sÃ­. <br> <i>Adulto:</i> Bueno%2C me decÃ­as que habÃ­as estado con Julia tambiÃ©n. Â¿Te lo pasaste bien con ella? <br> <i>NiÃ±o:</i> SÃ­%2C muy bien. <br> <i>Adulto:</i> Oye%2C y estos dÃ­as que no tienes cole%2C Â¿quÃ© estÃ¡s haciendo en casa? <br> <i>NiÃ±o:</i> <b>Espera%2C un poco mÃ¡s de gris.</b>	8	Expl topre quest
1730535258	29	female	no	items_experimentales1	2	B	25	EXPL	NASS	NO	<i>Adulto:</i> Â¿Estuviste en el monte Gorbea? <br> <i>NiÃ±o:</i> SÃ­. <br> <i>Adulto:</i> QuÃ© guay%2C Â¿con quiÃ©n? <br> <i>NiÃ±o:</i> Con muchos profesores. <br> <i>Adulto:</i> Ah%2C Â¿con el cole? Pensaba que habÃ­as ido con tu familia. <br> <i>NiÃ±o:</i> <b>SÃ­. Eh%2C mira%2C yo tengo un juego que se llama 'cÃ¡mara espÃ­a'.</b>	13	Expl nass no
1730535258	29	female	no	items_experimentales1	2	B	14	EXPL	TOPRE	NO	<i>Adulto:</i> Venga%2C pues vamos a meter todas las cosas en la mochila antes de que se nos haga de noche. Venga%2C vÃ¡monos de excursiÃ³n. Oye%2C Â¿cuÃ¡l es tu animal favorito? <br> <i>NiÃ±o:</i> Los perritos. <br> <i>Adulto:</i> Â¿Tienes alguno en casa? <br> <i>NiÃ±o:</i> No%2C porque mi madre es alÃ©rgica. <br> <i>Adulto:</i> No quiere%2C Â¿no? Claro. <br> <i>NiÃ±o:</i> <b>Â¡Venga%2C venga%2C…	7	Expl topre no
1730535258	29	female	no	items_experimentales1	2	B	27	EXPL	NASS	QUEST	<i>Adulto:</i> Â¿TÃº te has roto alguna vez algo? <br> <i>NiÃ±o:</i> No%2C pero mi hermano sÃ­. Se ha roto el brazo dos veces. <br> <i>Adulto:</i> Â¿QuÃ© dices? Pobrecillo. Bueno volvemos a la actividad. Â¿Ya estÃ¡ recuperada la cebra? <br> <i>NiÃ±o:</i> SÃ­. <br> <i>Adulto:</i> Muy bien. Venga%2C vamos a dejar aquÃ­ a nuestros amigos los animales. Nos despedimos ya de ellos%2C Â¿vale? <br> <i>Ni…	14	Expl nass quest
1730535258	29	female	no	items_experimentales1	1	B	33	IMPL	NASS	QUEST	<i>Adulto:</i> Â¿A ti quÃ© te gusta mÃ¡s%2C ir al monte o leer libros? <br> <i>NiÃ±o:</i> Leer libros. <br> <i>Adulto:</i> Ah%2C muy bien. Oye%2C por cierto%2C Â¿sabes de dÃ³nde es tu gorra? <br> <i>NiÃ±o:</i> Â¿De CataluÃ±a? <br> <i>Adulto:</i> No. Es de Sopelana%2C Â¿no? Â¿Sabes dÃ³nde estÃ¡ Sopelana? <br> <i>NiÃ±o:</i> <b>Mi profesora siempre me deja el ordenador cuando he trabajado.	17	Impl nass quest
1730535258	29	female	no	items_experimentales1	2	B	29	EXPL	NASS	STAT	<i>Adulto:</i> Â¿QuÃ© te gusta hacer a ti en tu tiempo libre? <br> <i>NiÃ±o:</i> Jugar a la play. <br> <i>Adulto:</i> Â¿QuÃ© juegos tienes en la play? <br> <i>NiÃ±o:</i> El Among Us%2C el Minecraft... <br> <i>Adulto:</i> Hala%2C yo nunca he jugado al Among Us. <br> <i>NiÃ±o:</i> <b>Uy%2C una diana.</b>	15	Expl nass stat
1730535258	29	female	no	items_experimentales1	2	B	35	IMPL	NASS	STAT	<i>Adulto:</i> Vale%2C es otoÃ±o hemos dicho%2C Â¿verdad? <br> <i>NiÃ±o:</i> SÃ­. <br> <i>Adulto:</i> Tu cumple es en verano%2C Â¿no? <br> <i>NiÃ±o:</i> SÃ­. <br> <i>Adulto:</i> Mi cumple es en otoÃ±o. <br> <i>NiÃ±o:</i> <b>Â¿CÃ³mo pongo esto?</b>	18	Impl nass stat
1730535258	29	female	no	items_experimentales1	3	B	31	IMPL	NASS	NO	<i>Adulto:</i> Â¿No sabes cÃ³mo son las nueces por dentro? <br> <i>NiÃ±o:</i> No. <br> <i>Adulto:</i> Jo%2C pues no te sÃ© explicar. Como mi abuela tiene%2C un dÃ­a te traigo una de verdad y te la enseÃ±o. <br> <i>NiÃ±o:</i> SÃ­. <br> <i>Adulto:</i> Â¿Vale? <br> <i>NiÃ±o:</i> <b>SÃ­. Te conozco desde hace mucho tiempo.</b>	16	Impl nass no
1730535258	29	female	no	items_experimentales1	6	B	7	IMPL	ASS	NO	<i>Adulto:</i> Â¿Nunca te has ido de excursiÃ³n al monte? <br> <i>NiÃ±o:</i> SÃ­%2C alguna vez sÃ­. <br> <i>Adulto:</i> A mÃ­ me gusta mucho ir al monte. <br> <i>NiÃ±o:</i> Â¿SÃ­? <br> <i>Adulto:</i> SÃ­%2C yo voy mucho al monte. Â¿Sabes dÃ³nde estÃ¡ el Gorbea? <br> <i>NiÃ±o:</i> <b>SÃ­. Yo siempre voy al monte en coche.</b>	4	Impl ass no
1730535258	29	female	no	items_experimentales1	5	B	17	EXPL	TOPRE	STAT	<i>Adulto:</i> Vas a hacer genial el examen. Â¿Es fÃ¡cil? <br> <i>NiÃ±o:</i> Pues sÃ­. Estamos ensayando los prefijos 'des' e 'in' y los determinantes numerales. <br> <i>Adulto:</i> QuÃ© guay%2C a mÃ­ me encanta. Yo estudiÃ© lingÃ¼Ã­stica. Â¿Sabes lo que es? <br> <i>NiÃ±o:</i> SÃ­%2C lo sÃ©. <br> <i>Adulto:</i> Pues yo estudiÃ© eso. Yo soy lingÃ¼ista. <br> <i>NiÃ±o:</i> <b>Ah%2C y tambiÃ©n la diÃ…	9	Expl topre stat
1730535258	29	female	no	items_experimentales1	5	B	21	IMPL	TOPRE	QUEST	<i>Adulto:</i> Â¿Has plantado Lacasitos? <br> <i>NiÃ±o:</i> SÃ­%2C un Lacasito. <br> <i>Adulto:</i> Â¿En serio? Bua%2C serÃ­a genial un Ã¡rbol de Lacasitos%2C Â¿verdad? <br> <i>NiÃ±o:</i> SÃ­. <br> <i>Adulto:</i> Bueno%2C ya hemos plantado las nueces%2C Â¿verdad? <br> <i>NiÃ±o:</i> <b>Â¿A que si plantamos un Lacasito saldrÃ¡ otro?</b>	11	Impl topre quest
1730535258	29	female	no	items_experimentales1	3	B	3	EXPL	ASS	QUEST	<i>Adulto:</i> Â¿CuÃ¡l es tu animal favorito de estos? <br> <i>NiÃ±o:</i> Los caballos y las vacas no me van mucho. <br> <i>Adulto:</i> Â¿CuÃ¡l es tu animal favorito entonces%2C a ver? Â¿Tienes alguno favorito? <br> <i>NiÃ±o:</i> Mmm%2C no. <br> <i>Adulto:</i> Â¿No puedes elegir? <br> <i>NiÃ±o:</i> <b> Te digo una cosa. Hay vacas que%2C Â¿sabes quÃ© tienen a veces? </b>	2	Expl ass quest
1730535258	29	female	no	items_check1	5	B	6	EXPL	ASS	STAT	<i>Adulto:</i> Â¿Dibujas mucho en casa? <br> <i>NiÃ±o:</i> Mmm%2C un poquito. <br> <i>Adulto:</i> Â¿Sabes que a mÃ­ se me da fatal dibujar? No sÃ© ni hacer una casa. <br> <i>NiÃ±o:</i> Te has salido. <br> <i>Adulto:</i> Â¿Has visto? Si es que... Bueno%2C he de decir que esto lo ha hecho otro niÃ±o. Pero sÃ­%2C no se me da muy bien. <br> <i>NiÃ±o:</i> <b>Mira%2C el truco para que se vea mÃ¡s es es…	3	Expl ass stat
1730535258	29	female	no	items_experimentales2	2	B	26	EXPL	NASS	NO	<i>Adulto:</i> Ah%2C Â¿tu tÃ­o tiene un gatito tambiÃ©n? <br> <i>NiÃ±o:</i> SÃ­. <br> <i>Adulto:</i> Â¿Sabes cÃ³mo es mi gata? <br> <i>NiÃ±o:</i> Â¿CÃ³mo? <br> <i>Adulto:</i> Es gris y tiene un montÃ³n de pelo. Parece una bola de pelo. <br> <i>NiÃ±o:</i> <b>SÃ­%2C lo parece. Mira esta nuez.</b>	13	Expl nass no
1730535258	29	female	no	items_experimentales2	5	B	5	EXPL	ASS	STAT	<i>Adulto:</i> Â¿Fuiste a montar a caballo? <br> <i>NiÃ±o:</i> SÃ­. <br> <i>Adulto:</i> Â¿Y cuÃ¡ntas veces has montado? Â¿Te gusta montar a caballo? <br> <i>NiÃ±o:</i> SÃ­%2C una vez. Mi madre me enseÃ±Ã³ cÃ³mo hacerlo. <br> <i>Adulto:</i> Yo una vez me montÃ© en uno. El caballo se puso sÃºper nervioso y empezÃ³ a correr conmigo encima. Ya no me vuelvo a montar. <br> <i>NiÃ±o:</i> <b>Pues tambiÃ©…	3	Expl ass stat
1730535258	29	female	no	items_experimentales2	7	B	8	IMPL	ASS	NO	<i>Adulto:</i> Oye%2C Â¿y tus amigas han venido a acompaÃ±arte? <br> <i>NiÃ±o:</i> SÃ­%2C y porque mi padre les ha invitado a comer unas patatas cuando terminemos. <br> <i>Adulto:</i> Ah%2C Â¿y eso por quÃ©? Â¿CelebrÃ¡is algo? <br> <i>NiÃ±o:</i> No%2C pero Ã©l sabe que nos encantan. <br> <i>Adulto:</i> QuÃ© majo%2C Â¿no? Â¿CÃ³mo se llama tu padre? <br> <i>NiÃ±o:</i> <b>Carlos. Â¿TÃº te llamabas S…	4	Impl ass no
1730535258	29	female	no	items_experimentales2	1	B	34	IMPL	NASS	QUEST	<i>Adulto:</i> Â¿Y al perrito de tus abuelos tambiÃ©n le ves mucho? <br> <i>NiÃ±o:</i> SÃ­. <br> <i>Adulto:</i> Â¿Se lleva bien con tu gato o no? <br> <i>NiÃ±o:</i> Pero mi gato no va a la casa de los abuelos. <br> <i>Adulto:</i> Ah%2C nunca ha ido. Â¿Nunca se han conocido entonces? <br> <i>NiÃ±o:</i> <b>Â¿QuÃ© celo tiene mÃ¡s cinta?</b>	17	Impl nass quest
1730535258	29	female	no	items_experimentales2	2	B	20	IMPL	TOPRE	NO	<i>Adulto:</i> Â¿QuÃ© le ha pasado a este Ã¡rbol? <br> <i>NiÃ±o:</i> Se le han caÃ­do las hojas y nueces por el otoÃ±o. <br> <i>Adulto:</i> Eso es%2C en otoÃ±o se caen las hojas. Â¿CuÃ¡l es tu estaciÃ³n favorita? <br> <i>NiÃ±o:</i> El verano%2C por la playa. Voy con mi familia%2C y estÃ¡ arriba de una montaÃ±a. <br> <i>Adulto:</i> Â¿El quÃ©? Â¿La playa? <br> <i>NiÃ±o:</i> <b>SÃ­. Â¿Coloco las hoj…	10	Impl topre no
1730535258	29	female	no	items_experimentales2	5	B	11	IMPL	ASS	STAT	<i>Adulto:</i> Â¿Te gusta dibujar? <br> <i>NiÃ±o:</i> Mmm%2C bueno... <br> <i>Adulto:</i> Â¿MÃ¡s o menos? <br> <i>NiÃ±o:</i> SÃ­. Â¿QuÃ© tengo que dibujar? <br> <i>Adulto:</i> Tienes dos opciones. Puedes terminar un dibujo que ya estÃ¡ empezado o hacer uno nuevo. Como tÃº quieras. <br> <i>NiÃ±o:</i> <b>La gente dibuja muy bien.</b>	6	Impl ass stat
1730535258	29	female	no	items_experimentales2	4	B	4	EXPL	ASS	QUEST	<i>Adulto:</i> Me encantarÃ­a ir a Madagascar%2C pero nunca he ido. <br> <i>NiÃ±o:</i> Pues si vas%2C que te diviertas con tus veintiseis horas en aviÃ³n. <br> <i>Adulto:</i> Â¿TÃº has ido alguna vez? Â¿CuÃ¡l es el viaje mÃ¡s largo que has hecho? <br> <i>NiÃ±o:</i> El viaje mÃ¡s largo que he hecho es a las Islas Canarias%2C a Gran Canaria. <br> <i>Adulto:</i> Â¿A Gran Canaria? Yo estuve en Teneri…	2	Expl ass quest
1730535258	29	female	no	items_experimentales2	6	B	2	EXPL	ASS	NO	<i>Adulto:</i> Mira esto. <br> <i>NiÃ±o:</i> Un botiquÃ­n de emergencias. <br> <i>Adulto:</i> Muy bien. <br> <i>NiÃ±o:</i> Por si me pica una serpiente. <br> <i>Adulto:</i> Vale%2C a ver%2C esperemos no encontrarnos ninguna serpiente en el monte%2C pero bueno. <br> <i>NiÃ±o:</i> <b>Esperemos. Oye%2C Â¿sabes quÃ© podemos encontrarnos? Perros.</b>	1	Expl ass no
1730535258	29	female	no	items_experimentales2	3	B	22	IMPL	TOPRE	QUEST	<i>Adulto:</i> Oye%2C Â¿tÃº haces judo? <br> <i>NiÃ±o:</i> SÃ­. <br> <i>Adulto:</i> Ah%2C haces judo. Â¿Y quÃ© tal? Â¿Te gusta? <br> <i>NiÃ±o:</i> No%2C no me gusta. <br> <i>Adulto:</i> Â¿QuÃ© te gusta hacer? <br> <i>NiÃ±o:</i> <b>Solo hay peleas.</b>	11	Impl topre quest
1730535258	29	female	no	items_experimentales2	7	B	38	BASELINE	BASELINE	BASELINE	<i>Adulto:</i> Â¿Para quÃ© necesitamos el botiquÃ­n en el monte? <br> <i>NiÃ±o:</i> Pues por si nos caemos%2C para curar la herida. <br> <i>Adulto:</i> Efectivamente%2C eso es. ImagÃ­nate que nos damos con una roca o asÃ­ y empezamos a sangrar un poquito. Pues nos ponemos una tirita y ya estÃ¡%2C Â¿no? <br> <i>NiÃ±o:</i> SÃ­. <br> <i>Adulto:</i> Â¿TÃº te has caÃ­do alguna vez en el monte o en la …	19	No TS
1730535258	29	female	no	items_experimentales2	6	B	13	EXPL	TOPRE	NO	<i>Adulto:</i> Â¿CuÃ¡l es tu animal favorito? <br> <i>NiÃ±o:</i> Los gatos y los monos. Los monos los vi en el zoo. <br> <i>Adulto:</i> Ah%2C quÃ© guay. Â¿Y te gustan los perros? <br> <i>NiÃ±o:</i> Mmm%2C sÃ­%2C me gustan. <br> <i>Adulto:</i> Ah%2C vale. <br> <i>NiÃ±o:</i> <b>Â¿Pues sabes? Â¿Alguna vez has ido al zoo?</b>	7	Expl topre no
1730535258	29	female	no	items_experimentales2	7	B	37	BASELINE	BASELINE	BASELINE	<i>Adulto:</i> Vale%2C y cuando vas al monte de excursiÃ³n%2C Â¿quÃ© cosas te llevas en la mochila? <br> <i>NiÃ±o:</i> Pues mira%2C bocadillos. <br> <i>Adulto:</i> Bocadillos. Importante%2C Â¿no? <br> <i>NiÃ±o:</i> SÃ­. TambiÃ©n agua%2C y un bifrutas. <br> <i>Adulto:</i> Â¿Te gustan los bifrutas? Â¿De quÃ© te gustan? Porque hay distintos tipos%2C Â¿no? <br> <i>NiÃ±o:</i> <b>Pues el naranja. Ese e…	19	No TS
1730535258	29	female	no	items_experimentales2	2	B	18	EXPL	TOPRE	STAT	<i>Adulto:</i> Â¿A quÃ© monte has ido? <br> <i>NiÃ±o:</i> Bueno%2C estÃ¡ cerca de Landa. <br> <i>Adulto:</i> Oye%2C Â¿y tÃº quÃ© cosas te llevas en la mochila cuando vas al monte? <br> <i>NiÃ±o:</i> Almuerzo. <br> <i>Adulto:</i> Ah%2C un bocata de tortilla has dicho antes. <br> <i>NiÃ±o:</i> <b>Y he ido a Barria.</b>	9	Expl topre stat
1730535258	29	female	no	items_experimentales2	5	B	32	IMPL	NASS	NO	<i>Adulto:</i> A ver dÃ³nde puedes pintar algo. <br> <i>NiÃ±o:</i> Â¿Esos dibujos quiÃ©n los hizo? <br> <i>Adulto:</i> MÃ¡s niÃ±os. <br> <i>NiÃ±o:</i> Y se lo pasaron bien%2C Â¿no? <br> <i>Adulto:</i> Claro. Â¿TÃº te lo estÃ¡s pasando bien? <br> <i>NiÃ±o:</i> <b>SÃ­. PÃ¡jaro%2C Â¿quÃ© haces en mi mano?</b>	16	Impl nass no
1730535258	29	female	no	items_experimentales2	5	B	30	EXPL	NASS	STAT	<i>Adulto:</i> Â¿QuÃ© haces en el monte cuando vas? <br> <i>NiÃ±o:</i> No lo sÃ©. <br> <i>Adulto:</i> Vemos animales%2C Â¿no? Por ejemplo. <br> <i>NiÃ±o:</i> SÃ­%2C y hojas. <br> <i>Adulto:</i> Ãrboles tambiÃ©n%2C Â¿no? Mira%2C pues yo fui ayer al monte. Me cansÃ© un montÃ³n%2C porque estuve caminando mucho. <br> <i>NiÃ±o:</i> <b>Mira%2C Â¡un perro y un pÃ¡jaro!</b>	15	Expl nass stat
1730535258	29	female	no	items_experimentales2	5	B	24	IMPL	TOPRE	STAT	<i>Adulto:</i> Mira%2C yo tengo dibujos aquÃ­. Puedes pintar el del leÃ³n%2C la niÃ±a con el perro%2C los tiburones... <br> <i>NiÃ±o:</i> Pues los tiburones. <br> <i>Adulto:</i> Vale. <br> <i>NiÃ±o:</i> Me encanta el mar. <br> <i>Adulto:</i> A mÃ­ tambiÃ©n. Â¿Sabes que hace poco he aprendido a bucear? En agosto aprendÃ­%2C y fue sÃºper guay. <br> <i>NiÃ±o:</i> <b>Â¿Los tiburones de quÃ© color son…	12	Impl topre stat
1730535258	29	female	no	items_check2	5	B	10	IMPL	ASS	QUEST	<i>Adulto:</i> Â¿Sabes lo que tengo yo en casa? <br> <i>NiÃ±o:</i> Â¿El quÃ©? <br> <i>Adulto:</i> Tengo un gato. <br> <i>NiÃ±o:</i> Â¿CÃ³mo es? <br> <i>Adulto:</i> Es gris. Tiene un montÃ³n de pelo%2C parece una bola de pelo. Â¿Sabes cuÃ¡les son los gatos persa? <br> <i>NiÃ±o:</i> <b>Tengo una amiga que se llama ToÃ±i que tiene un gato. Es solo naranja y tiene pelo tambiÃ©n.</b>	5	Impl ass quest
1730535258	29	female	no	items_experimentales3	3	B	36	IMPL	NASS	STAT	<i>Adulto:</i> Efectivamente%2C Â¿cÃ³mo sabÃ­as que la brÃºjula estaba en inglÃ©s? <br> <i>NiÃ±o:</i> Porque aquÃ­ pone una uve doble. <br> <i>Adulto:</i> Â¿Sabes cÃ³mo se dice en inglÃ©s 'oeste'? <br> <i>NiÃ±o:</i> Â¿CÃ³mo? <br> <i>Adulto:</i> West. <br> <i>NiÃ±o:</i> <b>Hay que abrir las nueces.</b>	18	Impl nass stat
1730535258	29	female	no	items_experimentales3	3	B	28	EXPL	NASS	QUEST	<i>Adulto:</i> Â¿QuÃ© le pasa a este Ã¡rbol? <br> <i>NiÃ±o:</i> Le faltan estas hojas. <br> <i>Adulto:</i> Â¿Por quÃ© crees que le faltan hojas a este Ã¡rbol? <br> <i>NiÃ±o:</i> Â¿Porque se han caÃ­do? <br> <i>Adulto:</i> Muy bien%2C porque se han caÃ­do%2C Â¿no? Â¿Y cuÃ¡ndo se caen las hojas de los Ã¡rboles? <br> <i>NiÃ±o:</i> <b>A ver%2C Â¡nos hemos perdido!</b>	14	Expl nass quest
1730535258	29	female	no	items_experimentales3	3	B	1	EXPL	ASS	NO	<i>Adulto:</i> Â¿En el zoo viste ardillas? <br> <i>NiÃ±o:</i> No%2C pero si las hubiera visto les hubiera dado una nuez. <br> <i>Adulto:</i> Les darÃ­as una nuez%2C claro. Las bellotas tambiÃ©n les gustan. <br> <i>NiÃ±o:</i> SÃ­%2C pero sobre todo las nueces. <br> <i>Adulto:</i> Sobre todo%2C sÃ­. <br> <i>NiÃ±o:</i> <b>Aparte%2C son muy difÃ­ciles de abrir.</b>	1	Expl ass no
1730535258	29	female	no	items_experimentales3	3	B	19	IMPL	TOPRE	NO	<i>Adulto:</i> Vale%2C Â¿quÃ© color quieres? Yo voy a coger el marrÃ³n para acabar con el perro. Â¿TÃº el verde para el Ã¡rbol? <br> <i>NiÃ±o:</i> SÃ­. <br> <i>Adulto:</i> Â¿Me has dicho que hacÃ­as papiroflexia? Â¿Eso quÃ© es? <br> <i>NiÃ±o:</i> Bueno%2C doblar... <br> <i>Adulto:</i> Ah%2C vale%2C lo de hacer figuras con... <br> <i>NiÃ±o:</i> <b>SÃ­. Mejor cojo rojo.</b>	10	Impl topre no
1730535258	29	female	no	items_experimentales3	3	B	16	EXPL	TOPRE	QUEST	<i>Adulto:</i> Â¿Para quÃ© necesitamos la brÃºjula en el monte? <br> <i>NiÃ±o:</i> Para no perdernos. Yo la tengo en mi bastÃ³n. <br> <i>Adulto:</i> Â¿Tu bastÃ³n tiene brÃºjula? Mira%2C otra cosa que se nos habÃ­a olvidado%2C bastones para el monte. <br> <i>NiÃ±o:</i> SÃ­. Y tambiÃ©n suelo llevar zapatillas por si acaso. Y paraguas tambiÃ©n. <br> <i>Adulto:</i> Ah%2C el paraguas lo tengo aquÃ­. L…	8	Expl topre quest
1730535258	29	female	no	items_experimentales3	6	B	39	BASELINE	BASELINE	BASELINE	<i>Adulto:</i> Â¿TÃº has plantado nueces alguna vez? <br> <i>NiÃ±o:</i> SÃ­. <br> <i>Adulto:</i> Â¿Y quÃ© hay que hacer primero? <br> <i>NiÃ±o:</i> Un agujero. <br> <i>Adulto:</i> Un agujero%2C Â¿no? Â¿Y luego? <br> <i>NiÃ±o:</i> <b>Luego taparlas.</b>	19	No TS
1730543734	28	female	yes	items_experimentales1	2	B	29	EXPL	NASS	STAT	<i>Adulto:</i> Â¿QuÃ© te gusta hacer a ti en tu tiempo libre? <br> <i>NiÃ±o:</i> Jugar a la play. <br> <i>Adulto:</i> Â¿QuÃ© juegos tienes en la play? <br> <i>NiÃ±o:</i> El Among Us%2C el Minecraft... <br> <i>Adulto:</i> Hala%2C yo nunca he jugado al Among Us. <br> <i>NiÃ±o:</i> <b>Uy%2C una diana.</b>	15	Expl nass stat
1730543734	28	female	yes	items_experimentales1	4	B	35	IMPL	NASS	STAT	<i>Adulto:</i> Vale%2C es otoÃ±o hemos dicho%2C Â¿verdad? <br> <i>NiÃ±o:</i> SÃ­. <br> <i>Adulto:</i> Tu cumple es en verano%2C Â¿no? <br> <i>NiÃ±o:</i> SÃ­. <br> <i>Adulto:</i> Mi cumple es en otoÃ±o. <br> <i>NiÃ±o:</i> <b>Â¿CÃ³mo pongo esto?</b>	18	Impl nass stat
1730543734	28	female	yes	items_experimentales1	3	B	17	EXPL	TOPRE	STAT	<i>Adulto:</i> Vas a hacer genial el examen. Â¿Es fÃ¡cil? <br> <i>NiÃ±o:</i> Pues sÃ­. Estamos ensayando los prefijos 'des' e 'in' y los determinantes numerales. <br> <i>Adulto:</i> QuÃ© guay%2C a mÃ­ me encanta. Yo estudiÃ© lingÃ¼Ã­stica. Â¿Sabes lo que es? <br> <i>NiÃ±o:</i> SÃ­%2C lo sÃ©. <br> <i>Adulto:</i> Pues yo estudiÃ© eso. Yo soy lingÃ¼ista. <br> <i>NiÃ±o:</i> <b>Ah%2C y tambiÃ©n la diÃ…	9	Expl topre stat
1730543734	28	female	yes	items_experimentales1	6	B	14	EXPL	TOPRE	NO	<i>Adulto:</i> Venga%2C pues vamos a meter todas las cosas en la mochila antes de que se nos haga de noche. Venga%2C vÃ¡monos de excursiÃ³n. Oye%2C Â¿cuÃ¡l es tu animal favorito? <br> <i>NiÃ±o:</i> Los perritos. <br> <i>Adulto:</i> Â¿Tienes alguno en casa? <br> <i>NiÃ±o:</i> No%2C porque mi madre es alÃ©rgica. <br> <i>Adulto:</i> No quiere%2C Â¿no? Claro. <br> <i>NiÃ±o:</i> <b>Â¡Venga%2C venga%2C…	7	Expl topre no
1730543734	28	female	yes	items_experimentales1	5	B	12	IMPL	ASS	STAT	<i>Adulto:</i> Â¿TÃº alguna vez has plantado algo? <br> <i>NiÃ±o:</i> En el cole plantamos guisantes y mÃ¡s cosas. <br> <i>Adulto:</i> A mÃ­ no me gustan mucho los guisantes. <br> <i>NiÃ±o:</i> Ni a mÃ­. <br> <i>Adulto:</i> Mi abuela tiene una huerta%2C y planta pimientos y asÃ­. Luego le salen mÃ¡s%2C y asÃ­ no tiene que comprar. <br> <i>NiÃ±o:</i> <b>Nuestra profesora tiene un huerto%2C y le pi…	6	Impl ass stat
1730543734	28	female	yes	items_experimentales1	3	B	33	IMPL	NASS	QUEST	<i>Adulto:</i> Â¿A ti quÃ© te gusta mÃ¡s%2C ir al monte o leer libros? <br> <i>NiÃ±o:</i> Leer libros. <br> <i>Adulto:</i> Ah%2C muy bien. Oye%2C por cierto%2C Â¿sabes de dÃ³nde es tu gorra? <br> <i>NiÃ±o:</i> Â¿De CataluÃ±a? <br> <i>Adulto:</i> No. Es de Sopelana%2C Â¿no? Â¿Sabes dÃ³nde estÃ¡ Sopelana? <br> <i>NiÃ±o:</i> <b>Mi profesora siempre me deja el ordenador cuando he trabajado.	17	Impl nass quest
1730543734	28	female	yes	items_experimentales1	2	B	9	IMPL	ASS	QUEST	<i>Adulto:</i> Â¿TÃº cuando vas al monte quÃ© cosas te llevas en la mochila? <br> <i>NiÃ±o:</i> Pues no llevo nada. <br> <i>Adulto:</i> Â¿Nada? <br> <i>NiÃ±o:</i> No llevo mochila. <br> <i>Adulto:</i> Â¿No llevas mochila al monte? <br> <i>NiÃ±o:</i> <b>Mi mochila es de Ternua.</b>	5	Impl ass quest
1730543734	28	female	yes	items_experimentales1	4	B	31	IMPL	NASS	NO	<i>Adulto:</i> Â¿No sabes cÃ³mo son las nueces por dentro? <br> <i>NiÃ±o:</i> No. <br> <i>Adulto:</i> Jo%2C pues no te sÃ© explicar. Como mi abuela tiene%2C un dÃ­a te traigo una de verdad y te la enseÃ±o. <br> <i>NiÃ±o:</i> SÃ­. <br> <i>Adulto:</i> Â¿Vale? <br> <i>NiÃ±o:</i> <b>SÃ­. Te conozco desde hace mucho tiempo.</b>	16	Impl nass no
1730543734	28	female	yes	items_experimentales1	4	B	25	EXPL	NASS	NO	<i>Adulto:</i> Â¿Estuviste en el monte Gorbea? <br> <i>NiÃ±o:</i> SÃ­. <br> <i>Adulto:</i> QuÃ© guay%2C Â¿con quiÃ©n? <br> <i>NiÃ±o:</i> Con muchos profesores. <br> <i>Adulto:</i> Ah%2C Â¿con el cole? Pensaba que habÃ­as ido con tu familia. <br> <i>NiÃ±o:</i> <b>SÃ­. Eh%2C mira%2C yo tengo un juego que se llama 'cÃ¡mara espÃ­a'.</b>	13	Expl nass no
1730543734	28	female	yes	items_experimentales1	4	B	3	EXPL	ASS	QUEST	<i>Adulto:</i> Â¿CuÃ¡l es tu animal favorito de estos? <br> <i>NiÃ±o:</i> Los caballos y las vacas no me van mucho. <br> <i>Adulto:</i> Â¿CuÃ¡l es tu animal favorito entonces%2C a ver? Â¿Tienes alguno favorito? <br> <i>NiÃ±o:</i> Mmm%2C no. <br> <i>Adulto:</i> Â¿No puedes elegir? <br> <i>NiÃ±o:</i> <b> Te digo una cosa. Hay vacas que%2C Â¿sabes quÃ© tienen a veces? </b>	2	Expl ass quest
1730543734	28	female	yes	items_experimentales1	6	B	21	IMPL	TOPRE	QUEST	<i>Adulto:</i> Â¿Has plantado Lacasitos? <br> <i>NiÃ±o:</i> SÃ­%2C un Lacasito. <br> <i>Adulto:</i> Â¿En serio? Bua%2C serÃ­a genial un Ã¡rbol de Lacasitos%2C Â¿verdad? <br> <i>NiÃ±o:</i> SÃ­. <br> <i>Adulto:</i> Bueno%2C ya hemos plantado las nueces%2C Â¿verdad? <br> <i>NiÃ±o:</i> <b>Â¿A que si plantamos un Lacasito saldrÃ¡ otro?</b>	11	Impl topre quest
1730543734	28	female	yes	items_experimentales1	6	B	40	BASELINE	BASELINE	BASELINE	<i>Adulto:</i> Â¿QuÃ© te gusta hacer en tu tiempo libre? <br> <i>NiÃ±o:</i> Jugar al ajedrez. <br> <i>Adulto:</i> Ah%2C wow%2C me encanta el ajedrez. Â¿Se te da bien? <br> <i>NiÃ±o:</i> SÃ­%2C se me da bien. <br> <i>Adulto:</i> Â¿Llevas mucho tiempo jugando? <br> <i>NiÃ±o:</i> <b>SÃ­%2C tres aÃ±os ya.</b>	19	No TS
1730543734	28	female	yes	items_experimentales1	4	B	23	IMPL	TOPRE	STAT	<i>Adulto:</i> Muy bien%2C se han caÃ­do las hojas porque es otoÃ±o. Y tambiÃ©n vemos nueces%2C Â¿no? Â¿QuÃ© podemos hacer con estas nueces? <br> <i>NiÃ±o:</i> Recogerlas. <br> <i>Adulto:</i> Oye%2C Â¿tÃº sabes a quÃ© animal le gustan mucho las nueces? <br> <i>NiÃ±o:</i> No sÃ©. <br> <i>Adulto:</i> A las ardillas. A las ardillas les encanta comer nueces. <br> <i>NiÃ±o:</i> <b>Ya es primavera.</b>	12	Impl topre stat
1730543734	28	female	yes	items_experimentales1	3	B	7	IMPL	ASS	NO	<i>Adulto:</i> Â¿Nunca te has ido de excursiÃ³n al monte? <br> <i>NiÃ±o:</i> SÃ­%2C alguna vez sÃ­. <br> <i>Adulto:</i> A mÃ­ me gusta mucho ir al monte. <br> <i>NiÃ±o:</i> Â¿SÃ­? <br> <i>Adulto:</i> SÃ­%2C yo voy mucho al monte. Â¿Sabes dÃ³nde estÃ¡ el Gorbea? <br> <i>NiÃ±o:</i> <b>SÃ­. Yo siempre voy al monte en coche.</b>	4	Impl ass no
1730543734	28	female	yes	items_experimentales1	6	B	27	EXPL	NASS	QUEST	<i>Adulto:</i> Â¿TÃº te has roto alguna vez algo? <br> <i>NiÃ±o:</i> No%2C pero mi hermano sÃ­. Se ha roto el brazo dos veces. <br> <i>Adulto:</i> Â¿QuÃ© dices? Pobrecillo. Bueno volvemos a la actividad. Â¿Ya estÃ¡ recuperada la cebra? <br> <i>NiÃ±o:</i> SÃ­. <br> <i>Adulto:</i> Muy bien. Venga%2C vamos a dejar aquÃ­ a nuestros amigos los animales. Nos despedimos ya de ellos%2C Â¿vale? <br> <i>Ni…	14	Expl nass quest
1730543734	28	female	yes	items_experimentales1	5	B	15	EXPL	TOPRE	QUEST	<i>Adulto:</i> El rotulador gris lo tengo yo. Â¿Te lo dejo? <br> <i>NiÃ±o:</i> SÃ­%2C sÃ­%2C sÃ­. <br> <i>Adulto:</i> Bueno%2C me decÃ­as que habÃ­as estado con Julia tambiÃ©n. Â¿Te lo pasaste bien con ella? <br> <i>NiÃ±o:</i> SÃ­%2C muy bien. <br> <i>Adulto:</i> Oye%2C y estos dÃ­as que no tienes cole%2C Â¿quÃ© estÃ¡s haciendo en casa? <br> <i>NiÃ±o:</i> <b>Espera%2C un poco mÃ¡s de gris.</b>	8	Expl topre quest
1730543734	28	female	yes	items_check1	3	B	6	EXPL	ASS	STAT	<i>Adulto:</i> Â¿Dibujas mucho en casa? <br> <i>NiÃ±o:</i> Mmm%2C un poquito. <br> <i>Adulto:</i> Â¿Sabes que a mÃ­ se me da fatal dibujar? No sÃ© ni hacer una casa. <br> <i>NiÃ±o:</i> Te has salido. <br> <i>Adulto:</i> Â¿Has visto? Si es que... Bueno%2C he de decir que esto lo ha hecho otro niÃ±o. Pero sÃ­%2C no se me da muy bien. <br> <i>NiÃ±o:</i> <b>Mira%2C el truco para que se vea mÃ¡s es es…	3	Expl ass stat
1730543734	28	female	yes	items_experimentales2	4	B	8	IMPL	ASS	NO	<i>Adulto:</i> Oye%2C Â¿y tus amigas han venido a acompaÃ±arte? <br> <i>NiÃ±o:</i> SÃ­%2C y porque mi padre les ha invitado a comer unas patatas cuando terminemos. <br> <i>Adulto:</i> Ah%2C Â¿y eso por quÃ©? Â¿CelebrÃ¡is algo? <br> <i>NiÃ±o:</i> No%2C pero Ã©l sabe que nos encantan. <br> <i>Adulto:</i> QuÃ© majo%2C Â¿no? Â¿CÃ³mo se llama tu padre? <br> <i>NiÃ±o:</i> <b>Carlos. Â¿TÃº te llamabas S…	4	Impl ass no
1730543734	28	female	yes	items_experimentales2	4	B	26	EXPL	NASS	NO	<i>Adulto:</i> Ah%2C Â¿tu tÃ­o tiene un gatito tambiÃ©n? <br> <i>NiÃ±o:</i> SÃ­. <br> <i>Adulto:</i> Â¿Sabes cÃ³mo es mi gata? <br> <i>NiÃ±o:</i> Â¿CÃ³mo? <br> <i>Adulto:</i> Es gris y tiene un montÃ³n de pelo. Parece una bola de pelo. <br> <i>NiÃ±o:</i> <b>SÃ­%2C lo parece. Mira esta nuez.</b>	13	Expl nass no
1730543734	28	female	yes	items_experimentales2	6	B	24	IMPL	TOPRE	STAT	<i>Adulto:</i> Mira%2C yo tengo dibujos aquÃ­. Puedes pintar el del leÃ³n%2C la niÃ±a con el perro%2C los tiburones... <br> <i>NiÃ±o:</i> Pues los tiburones. <br> <i>Adulto:</i> Vale. <br> <i>NiÃ±o:</i> Me encanta el mar. <br> <i>Adulto:</i> A mÃ­ tambiÃ©n. Â¿Sabes que hace poco he aprendido a bucear? En agosto aprendÃ­%2C y fue sÃºper guay. <br> <i>NiÃ±o:</i> <b>Â¿Los tiburones de quÃ© color son…	12	Impl topre stat
1730543734	28	female	yes	items_experimentales2	4	B	2	EXPL	ASS	NO	<i>Adulto:</i> Mira esto. <br> <i>NiÃ±o:</i> Un botiquÃ­n de emergencias. <br> <i>Adulto:</i> Muy bien. <br> <i>NiÃ±o:</i> Por si me pica una serpiente. <br> <i>Adulto:</i> Vale%2C a ver%2C esperemos no encontrarnos ninguna serpiente en el monte%2C pero bueno. <br> <i>NiÃ±o:</i> <b>Esperemos. Oye%2C Â¿sabes quÃ© podemos encontrarnos? Perros.</b>	1	Expl ass no
1730543734	28	female	yes	items_experimentales2	5	B	11	IMPL	ASS	STAT	<i>Adulto:</i> Â¿Te gusta dibujar? <br> <i>NiÃ±o:</i> Mmm%2C bueno... <br> <i>Adulto:</i> Â¿MÃ¡s o menos? <br> <i>NiÃ±o:</i> SÃ­. Â¿QuÃ© tengo que dibujar? <br> <i>Adulto:</i> Tienes dos opciones. Puedes terminar un dibujo que ya estÃ¡ empezado o hacer uno nuevo. Como tÃº quieras. <br> <i>NiÃ±o:</i> <b>La gente dibuja muy bien.</b>	6	Impl ass stat
1730543734	28	female	yes	items_experimentales2	4	B	5	EXPL	ASS	STAT	<i>Adulto:</i> Â¿Fuiste a montar a caballo? <br> <i>NiÃ±o:</i> SÃ­. <br> <i>Adulto:</i> Â¿Y cuÃ¡ntas veces has montado? Â¿Te gusta montar a caballo? <br> <i>NiÃ±o:</i> SÃ­%2C una vez. Mi madre me enseÃ±Ã³ cÃ³mo hacerlo. <br> <i>Adulto:</i> Yo una vez me montÃ© en uno. El caballo se puso sÃºper nervioso y empezÃ³ a correr conmigo encima. Ya no me vuelvo a montar. <br> <i>NiÃ±o:</i> <b>Pues tambiÃ©…	3	Expl ass stat
1730543734	28	female	yes	items_experimentales2	3	B	13	EXPL	TOPRE	NO	<i>Adulto:</i> Â¿CuÃ¡l es tu animal favorito? <br> <i>NiÃ±o:</i> Los gatos y los monos. Los monos los vi en el zoo. <br> <i>Adulto:</i> Ah%2C quÃ© guay. Â¿Y te gustan los perros? <br> <i>NiÃ±o:</i> Mmm%2C sÃ­%2C me gustan. <br> <i>Adulto:</i> Ah%2C vale. <br> <i>NiÃ±o:</i> <b>Â¿Pues sabes? Â¿Alguna vez has ido al zoo?</b>	7	Expl topre no
1730543734	28	female	yes	items_experimentales2	4	B	4	EXPL	ASS	QUEST	<i>Adulto:</i> Me encantarÃ­a ir a Madagascar%2C pero nunca he ido. <br> <i>NiÃ±o:</i> Pues si vas%2C que te diviertas con tus veintiseis horas en aviÃ³n. <br> <i>Adulto:</i> Â¿TÃº has ido alguna vez? Â¿CuÃ¡l es el viaje mÃ¡s largo que has hecho? <br> <i>NiÃ±o:</i> El viaje mÃ¡s largo que he hecho es a las Islas Canarias%2C a Gran Canaria. <br> <i>Adulto:</i> Â¿A Gran Canaria? Yo estuve en Teneri…	2	Expl ass quest
1730543734	28	female	yes	items_experimentales2	3	B	18	EXPL	TOPRE	STAT	<i>Adulto:</i> Â¿A quÃ© monte has ido? <br> <i>NiÃ±o:</i> Bueno%2C estÃ¡ cerca de Landa. <br> <i>Adulto:</i> Oye%2C Â¿y tÃº quÃ© cosas te llevas en la mochila cuando vas al monte? <br> <i>NiÃ±o:</i> Almuerzo. <br> <i>Adulto:</i> Ah%2C un bocata de tortilla has dicho antes. <br> <i>NiÃ±o:</i> <b>Y he ido a Barria.</b>	9	Expl topre stat
1730543734	28	female	yes	items_experimentales2	4	B	34	IMPL	NASS	QUEST	<i>Adulto:</i> Â¿Y al perrito de tus abuelos tambiÃ©n le ves mucho? <br> <i>NiÃ±o:</i> SÃ­. <br> <i>Adulto:</i> Â¿Se lleva bien con tu gato o no? <br> <i>NiÃ±o:</i> Pero mi gato no va a la casa de los abuelos. <br> <i>Adulto:</i> Ah%2C nunca ha ido. Â¿Nunca se han conocido entonces? <br> <i>NiÃ±o:</i> <b>Â¿QuÃ© celo tiene mÃ¡s cinta?</b>	17	Impl nass quest
1730543734	28	female	yes	items_experimentales2	6	B	37	BASELINE	BASELINE	BASELINE	<i>Adulto:</i> Vale%2C y cuando vas al monte de excursiÃ³n%2C Â¿quÃ© cosas te llevas en la mochila? <br> <i>NiÃ±o:</i> Pues mira%2C bocadillos. <br> <i>Adulto:</i> Bocadillos. Importante%2C Â¿no? <br> <i>NiÃ±o:</i> SÃ­. TambiÃ©n agua%2C y un bifrutas. <br> <i>Adulto:</i> Â¿Te gustan los bifrutas? Â¿De quÃ© te gustan? Porque hay distintos tipos%2C Â¿no? <br> <i>NiÃ±o:</i> <b>Pues el naranja. Ese e…	19	No TS
1730543734	28	female	yes	items_experimentales2	4	B	22	IMPL	TOPRE	QUEST	<i>Adulto:</i> Oye%2C Â¿tÃº haces judo? <br> <i>NiÃ±o:</i> SÃ­. <br> <i>Adulto:</i> Ah%2C haces judo. Â¿Y quÃ© tal? Â¿Te gusta? <br> <i>NiÃ±o:</i> No%2C no me gusta. <br> <i>Adulto:</i> Â¿QuÃ© te gusta hacer? <br> <i>NiÃ±o:</i> <b>Solo hay peleas.</b>	11	Impl topre quest
1730543734	28	female	yes	items_experimentales2	3	B	20	IMPL	TOPRE	NO	<i>Adulto:</i> Â¿QuÃ© le ha pasado a este Ã¡rbol? <br> <i>NiÃ±o:</i> Se le han caÃ­do las hojas y nueces por el otoÃ±o. <br> <i>Adulto:</i> Eso es%2C en otoÃ±o se caen las hojas. Â¿CuÃ¡l es tu estaciÃ³n favorita? <br> <i>NiÃ±o:</i> El verano%2C por la playa. Voy con mi familia%2C y estÃ¡ arriba de una montaÃ±a. <br> <i>Adulto:</i> Â¿El quÃ©? Â¿La playa? <br> <i>NiÃ±o:</i> <b>SÃ­. Â¿Coloco las hoj…	10	Impl topre no
1730543734	28	female	yes	items_experimentales2	5	B	38	BASELINE	BASELINE	BASELINE	<i>Adulto:</i> Â¿Para quÃ© necesitamos el botiquÃ­n en el monte? <br> <i>NiÃ±o:</i> Pues por si nos caemos%2C para curar la herida. <br> <i>Adulto:</i> Efectivamente%2C eso es. ImagÃ­nate que nos damos con una roca o asÃ­ y empezamos a sangrar un poquito. Pues nos ponemos una tirita y ya estÃ¡%2C Â¿no? <br> <i>NiÃ±o:</i> SÃ­. <br> <i>Adulto:</i> Â¿TÃº te has caÃ­do alguna vez en el monte o en la …	19	No TS
1730543734	28	female	yes	items_experimentales2	6	B	30	EXPL	NASS	STAT	<i>Adulto:</i> Â¿QuÃ© haces en el monte cuando vas? <br> <i>NiÃ±o:</i> No lo sÃ©. <br> <i>Adulto:</i> Vemos animales%2C Â¿no? Por ejemplo. <br> <i>NiÃ±o:</i> SÃ­%2C y hojas. <br> <i>Adulto:</i> Ãrboles tambiÃ©n%2C Â¿no? Mira%2C pues yo fui ayer al monte. Me cansÃ© un montÃ³n%2C porque estuve caminando mucho. <br> <i>NiÃ±o:</i> <b>Mira%2C Â¡un perro y un pÃ¡jaro!</b>	15	Expl nass stat
1730543734	28	female	yes	items_experimentales2	3	B	32	IMPL	NASS	NO	<i>Adulto:</i> A ver dÃ³nde puedes pintar algo. <br> <i>NiÃ±o:</i> Â¿Esos dibujos quiÃ©n los hizo? <br> <i>Adulto:</i> MÃ¡s niÃ±os. <br> <i>NiÃ±o:</i> Y se lo pasaron bien%2C Â¿no? <br> <i>Adulto:</i> Claro. Â¿TÃº te lo estÃ¡s pasando bien? <br> <i>NiÃ±o:</i> <b>SÃ­. PÃ¡jaro%2C Â¿quÃ© haces en mi mano?</b>	16	Impl nass no
1730543734	28	female	yes	items_check2	7	B	10	IMPL	ASS	QUEST	<i>Adulto:</i> Â¿Sabes lo que tengo yo en casa? <br> <i>NiÃ±o:</i> Â¿El quÃ©? <br> <i>Adulto:</i> Tengo un gato. <br> <i>NiÃ±o:</i> Â¿CÃ³mo es? <br> <i>Adulto:</i> Es gris. Tiene un montÃ³n de pelo%2C parece una bola de pelo. Â¿Sabes cuÃ¡les son los gatos persa? <br> <i>NiÃ±o:</i> <b>Tengo una amiga que se llama ToÃ±i que tiene un gato. Es solo naranja y tiene pelo tambiÃ©n.</b>	5	Impl ass quest
1730543734	28	female	yes	items_experimentales3	4	B	19	IMPL	TOPRE	NO	<i>Adulto:</i> Vale%2C Â¿quÃ© color quieres? Yo voy a coger el marrÃ³n para acabar con el perro. Â¿TÃº el verde para el Ã¡rbol? <br> <i>NiÃ±o:</i> SÃ­. <br> <i>Adulto:</i> Â¿Me has dicho que hacÃ­as papiroflexia? Â¿Eso quÃ© es? <br> <i>NiÃ±o:</i> Bueno%2C doblar... <br> <i>Adulto:</i> Ah%2C vale%2C lo de hacer figuras con... <br> <i>NiÃ±o:</i> <b>SÃ­. Mejor cojo rojo.</b>	10	Impl topre no
1730543734	28	female	yes	items_experimentales3	5	B	36	IMPL	NASS	STAT	<i>Adulto:</i> Efectivamente%2C Â¿cÃ³mo sabÃ­as que la brÃºjula estaba en inglÃ©s? <br> <i>NiÃ±o:</i> Porque aquÃ­ pone una uve doble. <br> <i>Adulto:</i> Â¿Sabes cÃ³mo se dice en inglÃ©s 'oeste'? <br> <i>NiÃ±o:</i> Â¿CÃ³mo? <br> <i>Adulto:</i> West. <br> <i>NiÃ±o:</i> <b>Hay que abrir las nueces.</b>	18	Impl nass stat
1730543734	28	female	yes	items_experimentales3	4	B	1	EXPL	ASS	NO	<i>Adulto:</i> Â¿En el zoo viste ardillas? <br> <i>NiÃ±o:</i> No%2C pero si las hubiera visto les hubiera dado una nuez. <br> <i>Adulto:</i> Les darÃ­as una nuez%2C claro. Las bellotas tambiÃ©n les gustan. <br> <i>NiÃ±o:</i> SÃ­%2C pero sobre todo las nueces. <br> <i>Adulto:</i> Sobre todo%2C sÃ­. <br> <i>NiÃ±o:</i> <b>Aparte%2C son muy difÃ­ciles de abrir.</b>	1	Expl ass no
1730543734	28	female	yes	items_experimentales3	4	B	28	EXPL	NASS	QUEST	<i>Adulto:</i> Â¿QuÃ© le pasa a este Ã¡rbol? <br> <i>NiÃ±o:</i> Le faltan estas hojas. <br> <i>Adulto:</i> Â¿Por quÃ© crees que le faltan hojas a este Ã¡rbol? <br> <i>NiÃ±o:</i> Â¿Porque se han caÃ­do? <br> <i>Adulto:</i> Muy bien%2C porque se han caÃ­do%2C Â¿no? Â¿Y cuÃ¡ndo se caen las hojas de los Ã¡rboles? <br> <i>NiÃ±o:</i> <b>A ver%2C Â¡nos hemos perdido!</b>	14	Expl nass quest
1730543734	28	female	yes	items_experimentales3	5	B	16	EXPL	TOPRE	QUEST	<i>Adulto:</i> Â¿Para quÃ© necesitamos la brÃºjula en el monte? <br> <i>NiÃ±o:</i> Para no perdernos. Yo la tengo en mi bastÃ³n. <br> <i>Adulto:</i> Â¿Tu bastÃ³n tiene brÃºjula? Mira%2C otra cosa que se nos habÃ­a olvidado%2C bastones para el monte. <br> <i>NiÃ±o:</i> SÃ­. Y tambiÃ©n suelo llevar zapatillas por si acaso. Y paraguas tambiÃ©n. <br> <i>Adulto:</i> Ah%2C el paraguas lo tengo aquÃ­. L…	8	Expl topre quest
1730543734	28	female	yes	items_experimentales3	6	B	39	BASELINE	BASELINE	BASELINE	<i>Adulto:</i> Â¿TÃº has plantado nueces alguna vez? <br> <i>NiÃ±o:</i> SÃ­. <br> <i>Adulto:</i> Â¿Y quÃ© hay que hacer primero? <br> <i>NiÃ±o:</i> Un agujero. <br> <i>Adulto:</i> Un agujero%2C Â¿no? Â¿Y luego? <br> <i>NiÃ±o:</i> <b>Luego taparlas.</b>	19	No TS
1730550983	28	male	no	items_experimentales1	1	A	29	EXPL	NASS	STAT	<i>Adulto:</i> Pues ahora nos quedan dos cositas. <br> <i>NiÃ±o:</i> Â¿CuÃ¡les? <br> <i>Adulto:</i> Hacer un dibujo... <br> <i>NiÃ±o:</i> Â¿Puede ser de animales? <br> <i>Adulto:</i> Tiene que ser algo relacionado con lo que hemos hecho hoy. <br> <i>NiÃ±o:</i> <b>Ay%2C se ha salido una nuez.</b>	15	Expl nass stat
1730550983	28	male	no	items_experimentales1	5	A	7	IMPL	ASS	NO	<i>Adulto:</i> Â¿TenÃ­as ganas ya de empezar el cole o preferÃ­as quedarte de vacaciones un poco mÃ¡s? <br> <i>NiÃ±o:</i> TenÃ­a ganas%2C para estar con mis amigos. <br> <i>Adulto:</i> Claro. Â¿No les has visto en verano? <br> <i>NiÃ±o:</i> No. Bueno%2C cuando acabÃ³ el verano vi a mi amigo Aitor. <br> <i>Adulto:</i> Ah%2C quÃ© guay. <br> <i>NiÃ±o:</i> <b>Â¿Conoces a alguien que se llame Aitor?</…	4	Impl ass no
1730550983	28	male	no	items_experimentales1	6	A	25	EXPL	NASS	NO	<i>Adulto:</i> Mira%2C puedes elegir entre pinturas o rotus. <br> <i>NiÃ±o:</i> Yo prefiero lÃ¡piz. <br> <i>Adulto:</i> Vale%2C Â¿entonces este o lÃ¡piz de cuÃ¡l? <br> <i>NiÃ±o:</i> LÃ¡piz de los normales. <br> <i>Adulto:</i> Toma. A ver%2C Â¿quÃ© estÃ¡s dibujando? Â¿QuÃ© es? <br> <i>NiÃ±o:</i> <b>Eh%2C este es un animal%2C y este soy yo. Â¿TÃº sabes que en las selvas de Ãfrica hay un montÃ³n de…	13	Expl nass no
1730550983	28	male	no	items_experimentales1	3	A	31	IMPL	NASS	NO	<i>Adulto:</i> Pues a mÃ­ me gusta mÃ¡s la primavera que el verano. <br> <i>NiÃ±o:</i> A mÃ­ no. <br> <i>Adulto:</i> Â¿QuÃ© sueles hacer en verano? Â¿Te sueles ir de vacaciones? <br> <i>NiÃ±o:</i> Mhm. <br> <i>Adulto:</i> Â¿SÃ­? <br> <i>NiÃ±o:</i> <b>SÃ­. Voy a abrir la nevera.</b>	16	Impl nass no
1730550983	28	male	no	items_experimentales1	1	A	33	IMPL	NASS	QUEST	<i>Adulto:</i> Â¿TenÃ©is una casa muy grande? <br> <i>NiÃ±o:</i> Eh%2C sÃ­. <br> <i>Adulto:</i> Oye%2C Â¿y cuando fuiste de acampada quÃ© cosas te llevaste? <br> <i>NiÃ±o:</i> Pues llevÃ© un helado. <br> <i>Adulto:</i> Â¿Un helado? Me encantan los helados. Â¿De quÃ© te gusta a ti el helado? <br> <i>NiÃ±o:</i> <b>Luego durante el sueÃ±o tenÃ­a calor%2C pero cuando me despertÃ© tuve frÃ­o.</b>	17	Impl nass quest
1730550983	28	male	no	items_experimentales1	7	A	40	BASELINE	BASELINE	BASELINE	<i>Adulto:</i> Â¿QuÃ© te gusta hacer en tu tiempo libre? <br> <i>NiÃ±o:</i> Jugar al ajedrez. <br> <i>Adulto:</i> Ah%2C wow%2C me encanta el ajedrez. Â¿Se te da bien? <br> <i>NiÃ±o:</i> SÃ­%2C se me da bien. <br> <i>Adulto:</i> Â¿Llevas mucho tiempo jugando? <br> <i>NiÃ±o:</i> <b>SÃ­%2C tres aÃ±os ya.</b>	19	No TS
1730550983	28	male	no	items_experimentales1	4	A	23	IMPL	TOPRE	STAT	<i>Adulto:</i> Â¿QuÃ© saldrÃ¡ si plantamos una nuez? <br> <i>NiÃ±o:</i> Un Ã¡rbol de nueces. <br> <i>Adulto:</i> Eso es. Venga%2C ayÃºdame a plantarlas. Â¡SÃºper bien! <br> <i>NiÃ±o:</i> Ya estÃ¡. <br> <i>Adulto:</i> Ahora lo que vamos a hacer es fijarnos en estos animales. <br> <i>NiÃ±o:</i> <b>Las nueces estÃ¡n malas</b>.	12	Impl topre stat
1730550983	28	male	no	items_experimentales1	4	A	3	EXPL	ASS	QUEST	<i>Adulto:</i> Puedes terminar alguno de estos dibujos o dibujar algo nuevo por detrÃ¡s. <br> <i>NiÃ±o:</i> Â¿Tienes un dibujo de un leÃ³n? <br> <i>Adulto:</i> Mira%2C sÃ­. Â¿Quieres terminar este? <br> <i>NiÃ±o:</i> SÃ­. <br> <i>Adulto:</i> Â¿SÃ­? Â¿Te apetece? Venga%2C yo voy a coger este de la niÃ±a y el perro. Â¿Y quÃ© quieres%2C rotus o pinturas? <br> <i>NiÃ±o:</i> <b>Espera%2C pero antes de…	2	Expl ass quest
1730550983	28	male	no	items_experimentales1	1	A	35	IMPL	NASS	STAT	<i>Adulto:</i> Bueno%2C Â¿y quÃ© tal con lo de la vuelta al cole? Â¿Tienes ganas o no? <br> <i>NiÃ±o:</i> No. <br> <i>Adulto:</i> No%2C Â¿verdad? Da un poco de pereza. <br> <i>NiÃ±o:</i> SÃ­. <br> <i>Adulto:</i> Otra vez a madrugar%2C otra vez deberes... <br> <i>NiÃ±o:</i> <b>Ahora estÃ¡ trabajando mamÃ¡</b>.	18	Impl nass stat
1730550983	28	male	no	items_experimentales1	1	A	27	EXPL	NASS	QUEST	<i>Adulto:</i> Mira lo que tengo. Â¿QuÃ© es esto? <br> <i>NiÃ±o:</i> La brÃºjula. Te enseÃ±a el norte%2C el sur%2C el este y el oeste. <br> <i>Adulto:</i> Â¿Y tÃº sabes usarla? <br> <i>NiÃ±o:</i> Pues no%2C porque no sÃ© en quÃ© direcciÃ³n estÃ¡ mi casa. <br> <i>Adulto:</i> Claro. Vale%2C venga%2C vÃ¡monos al monte. Â¿Quieres llevar tÃº la mochila o la llevo yo? <br> <i>NiÃ±o:</i> <b>Ay%2C una co…	14	Expl nass quest
1730550983	28	male	no	items_experimentales1	5	A	9	IMPL	ASS	QUEST	<i>Adulto:</i> Yo creo que les pasa algo a estos animales. EstÃ¡n un poco tristes. <br> <i>NiÃ±o:</i> El burrito tiene la cabeza agachada. EstÃ¡ llorando. <br> <i>Adulto:</i> Â¿EstÃ¡ llorando? Â¿Por quÃ©? <br> <i>NiÃ±o:</i> No sÃ©. <br> <i>Adulto:</i> Â¿TÃº crees que le dolerÃ¡ alguna pata? <br> <i>NiÃ±o:</i> <b>El caballo ya la tiene curada.</b>	5	Impl ass quest
1730550983	28	male	no	items_experimentales1	3	A	21	IMPL	TOPRE	QUEST	<i>Adulto:</i> Â¿QuÃ© le ha pasado a este Ã¡rbol? <br> <i>NiÃ±o:</i> Se le han caÃ­do las hojas. <br> <i>Adulto:</i> Â¿Por quÃ© se caen? Porque es... <br> <i>NiÃ±o:</i> OtoÃ±o. <br> <i>Adulto:</i> OtoÃ±o%2C muy bien%2C porque es otoÃ±o. Â¿Y cuÃ¡ntas hojas hay? <br> <i>NiÃ±o:</i> <b>Es el Ãºltimo dÃ­a de otoÃ±o.</b>	11	Impl topre quest
1730550983	28	male	no	items_experimentales1	3	A	15	EXPL	TOPRE	QUEST	<i>Adulto:</i> Ah%2C no conozco esa zona de Galicia. Yo he ido una vez a Santiago. Â¿Has estado? <br> <i>NiÃ±o:</i> Mmm%2C no sÃ©. <br> <i>Adulto:</i> TambiÃ©n estÃ¡ en Galicia. Â¿Y te gusta ir allÃ­ a pasar el verano con la abuela? <br> <i>NiÃ±o:</i> SÃ­. Me gusta ir a la piscina. <br> <i>Adulto:</i> Â¿Tiene piscina en su casa? <br> <i>NiÃ±o:</i> <b>Ah%2C y tambiÃ©n Pontevedra.</b>	8	Expl topre quest
1730550983	28	male	no	items_experimentales1	5	A	14	EXPL	TOPRE	NO	<i>Adulto:</i> No creo que erupcione ese volcÃ¡n%2C no creo. <br> <i>NiÃ±o:</i> Â¡SÃ­ va a erupcionar! <br> <i>Adulto:</i> Mira%2C vamos a ver esta granja ahora%2C Â¿vale? Â¿QuÃ© animales hay en esta granja%2C a ver? <br> <i>NiÃ±o:</i> Un caballo%2C un burro%2C una vaca y una cebra. <br> <i>Adulto:</i> A mÃ­ me encantan las cebras. Â¿Has visto alguna vez una cebra? <br> <i>NiÃ±o:</i> <b>SÃ­. Â¿Sa…	7	Expl topre no
1730550983	28	male	no	items_experimentales1	4	A	12	IMPL	ASS	STAT	<i>Adulto:</i> Vale%2C y una Ãºltima cosa... <br> <i>NiÃ±o:</i> La brÃºjula. <br> <i>Adulto:</i> Muy bien. Â¿Para quÃ© sirve la brÃºjula? <br> <i>NiÃ±o:</i> Para decirnos el sur y el norte. <br> <i>Adulto:</i> Eso es%2C y tambiÃ©n el este y el oeste. Vale%2C para no perdernos es muy importante. <br> <i>NiÃ±o:</i> <b>Mi amigo Joel tiene este reloj%2C pero en brÃºjula. En color dorado%2C con distin…	6	Impl ass stat
1730550983	28	male	no	items_experimentales1	4	A	17	EXPL	TOPRE	STAT	<i>Adulto:</i> Â¿A dÃ³nde sueles ir con tus amigos? <br> <i>NiÃ±o:</i> Eh%2C bueno%2C es que claro como no conoces Vitoria... Aunque igual mi calle la conoces. Â¿Sabes cuÃ¡l es la calle peatonal? Yo vivo ahÃ­%2C en un edificio con once alturas. <br> <i>Adulto:</i> SÃ­%2C sÃ© cuÃ¡l es. Ah%2C yo vivo en el sÃ©ptimo piso. <br> <i>NiÃ±o:</i> Yo en el cuarto. <br> <i>Adulto:</i> En el cuarto%2C mhm. V…	9	Expl topre stat
1730550983	28	male	no	items_check1	3	A	6	EXPL	ASS	STAT	<i>Adulto:</i> Â¿QuÃ© es esto? <br> <i>NiÃ±o:</i> Â¡Nueces! <br> <i>Adulto:</i> Â¿Te gustan las nueces? <br> <i>NiÃ±o:</i> A mÃ­ bueno%2C pero a papÃ¡ y a mamÃ¡ les gustan para la ensalada. <br> <i>Adulto:</i> Â¿Para la ensalada? Bua%2C estÃ¡n riquÃ­simas. Yo tambiÃ©n le echo nueces a la ensalada%2C y a veces cacahuetes tambiÃ©n. <br> <i>NiÃ±o:</i> <b>Mira%2C Â¡he cazado una nuez!</b>	3	Expl ass stat
1730550983	28	male	no	items_experimentales2	2	A	34	IMPL	NASS	QUEST	<i>Adulto:</i> Venga%2C este va a ser nuestro monte de hoy. Â¿Te parece? <br> <i>NiÃ±o:</i> Vale. <br> <i>Adulto:</i> Â¿QuiÃ©n lleva la mochila? Â¿TÃº o yo? <br> <i>NiÃ±o:</i> Yo. <br> <i>Adulto:</i> Â¿Conoces algÃºn monte famoso o asÃ­? Â¿Me puedes decir algÃºn monte al que hayas ido? <br> <i>NiÃ±o:</i> <b>Â¿QuÃ© es este dibujo?</b>	17	Impl nass quest
1730550983	28	male	no	items_experimentales2	7	A	38	BASELINE	BASELINE	BASELINE	<i>Adulto:</i> Â¿Para quÃ© necesitamos el botiquÃ­n en el monte? <br> <i>NiÃ±o:</i> Pues por si nos caemos%2C para curar la herida. <br> <i>Adulto:</i> Efectivamente%2C eso es. ImagÃ­nate que nos damos con una roca o asÃ­ y empezamos a sangrar un poquito. Pues nos ponemos una tirita y ya estÃ¡%2C Â¿no? <br> <i>NiÃ±o:</i> SÃ­. <br> <i>Adulto:</i> Â¿TÃº te has caÃ­do alguna vez en el monte o en la …	19	No TS
1730550983	28	male	no	items_experimentales2	5	A	24	IMPL	TOPRE	STAT	<i>Adulto:</i> Pues quÃ© original el dibujo. <br> <i>NiÃ±o:</i> Pues dame otro folio. <br> <i>Adulto:</i> Â¿Otro folio? Mmm%2C se me ocurre otra cosa mejor. Vamos a ver un vÃ­deo en mi mÃ³vil%2C Â¿vale? Yo voy a guardar el dibujo para ponerlo en mi casa%2C que me ha gustado mucho. Â¿Me dejas? <br> <i>NiÃ±o:</i> SÃ­. <br> <i>Adulto:</i> Tengo un vÃ­deo que te va a gustar. <br> <i>NiÃ±o:</i> <b>Â¿T…	12	Impl topre stat
1730550983	28	male	no	items_experimentales2	7	A	37	BASELINE	BASELINE	BASELINE	<i>Adulto:</i> Vale%2C y cuando vas al monte de excursiÃ³n%2C Â¿quÃ© cosas te llevas en la mochila? <br> <i>NiÃ±o:</i> Pues mira%2C bocadillos. <br> <i>Adulto:</i> Bocadillos. Importante%2C Â¿no? <br> <i>NiÃ±o:</i> SÃ­. TambiÃ©n agua%2C y un bifrutas. <br> <i>Adulto:</i> Â¿Te gustan los bifrutas? Â¿De quÃ© te gustan? Porque hay distintos tipos%2C Â¿no? <br> <i>NiÃ±o:</i> <b>Pues el naranja. Ese e…	19	No TS
1730550983	28	male	no	items_experimentales2	6	A	13	EXPL	TOPRE	NO	<i>Adulto:</i> Â¿CÃ³mo se llamaba tu petirrojo? <br> <i>NiÃ±o:</i> Se llama%2C eh... Necesito pensar. <br> <i>Adulto:</i> Â¿Se te ha olvidado con tantos nombres? No pasa nada%2C es normal. Â¿Tienes tambiÃ©n hermanos o asÃ­? Â¿O eres hijo Ãºnico? <br> <i>NiÃ±o:</i> Hijo Ãºnico. Tengo primas y primos. <br> <i>Adulto:</i> Vale%2C asÃ­ que tu familia es bastante grande. <br> <i>NiÃ±o:</i> <b>Eh%2C sÃ…	7	Expl topre no
1730550983	28	male	no	items_experimentales2	2	A	30	EXPL	NASS	STAT	<i>Adulto:</i> Oye%2C Â¿cuÃ¡l es tu estaciÃ³n favorita del aÃ±o? Â¿CuÃ¡l te gusta mÃ¡s? <br> <i>NiÃ±o:</i> El verano. <br> <i>Adulto:</i> Â¿El verano? Â¿Por quÃ©? <br> <i>NiÃ±o:</i> Porque hace mucho sol. <br> <i>Adulto:</i> Jo%2C pues a mÃ­ me agobia un poco tanto calor. <br> <i>NiÃ±o:</i> <b>Mira%2C mira. Hola%2C oveja.</b>	15	Expl nass stat
1730550983	28	male	no	items_experimentales2	5	A	2	EXPL	ASS	NO	<i>Adulto:</i> Ah%2C Â¿vives en San Miguel? <br> <i>NiÃ±o:</i> SÃ­. <br> <i>Adulto:</i> Ah%2C ya sabÃ­a yo. <br> <i>NiÃ±o:</i> Â¿Y tÃº? <br> <i>Adulto:</i> Yo aquÃ­%2C cerca del ayuntamiento. <br> <i>NiÃ±o:</i> <b>Ya. Â¿Sabes cÃ³mo llama mi madre a los ayuntamientos?</b>	1	Expl ass no
1730550983	28	male	no	items_experimentales2	1	A	22	IMPL	TOPRE	QUEST	<i>Adulto:</i> Vivo en Basauri%2C cerca de Bilbao. Â¿Has estado en Bilbao alguna vez? <br> <i>NiÃ±o:</i> SÃ­%2C algunas veces. He ido a la playa%2C al cohete... <br> <i>Adulto:</i> Â¿Al cohete? <br> <i>NiÃ±o:</i> SÃ­. <br> <i>Adulto:</i> Â¿QuÃ© cohete? <br> <i>NiÃ±o:</i> <b>Â¿Por quÃ© se llama Basauri?</b>	11	Impl topre quest
1730550983	28	male	no	items_experimentales2	5	A	18	EXPL	TOPRE	STAT	<i>Adulto:</i> Mira la mochila que he preparado yo. A ver quÃ© te parece. Â¿Eso quÃ© es? <br> <i>NiÃ±o:</i> Un botiquÃ­n. <br> <i>Adulto:</i> Por si nos hacemos alguna herida%2C Â¿no? O por si hay algÃºn accidente. Â¿TÃº alguna vez has tenido un accidente de excursiÃ³n? <br> <i>NiÃ±o:</i> No%2C no recuerdo. <br> <i>Adulto:</i> Yo una vez sÃ­. Me acuerdo que fui de excursiÃ³n a una granja%2C Ã­bam…	9	Expl topre stat
1730550983	28	male	no	items_experimentales2	3	A	4	EXPL	ASS	QUEST	<i>Adulto:</i> Â¿TÃº cuando vas al monte quÃ© cosas te llevas en la mochila? <br> <i>NiÃ±o:</i> En realidad no sÃ© ni lo que llevo... <br> <i>Adulto:</i> A ver%2C Â¿tÃº quÃ© te llevarÃ­as al monte? <br> <i>NiÃ±o:</i> Una cantimplora. <br> <i>Adulto:</i> Una cantimplora%2C sÃºper importante. Para beber agua%2C Â¿no? Â¿Y quÃ© mÃ¡s? <br> <i>NiÃ±o:</i> <b> Y hablando de sed%2C me estÃ¡ entrando algo …	2	Expl ass quest
1730550983	28	male	no	items_experimentales2	3	A	26	EXPL	NASS	NO	<i>Adulto:</i> Hay animales que tambiÃ©n vuelan%2C eh. <br> <i>NiÃ±o:</i> Ah%2C mira%2C el pÃ¡jaro. <br> <i>Adulto:</i> Bueno%2C Â¿cuÃ¡l es tu animal favorito? <br> <i>NiÃ±o:</i> El bÃºho. <br> <i>Adulto:</i> Oh%2C el bÃºho con los ojos gigantes. <br> <i>NiÃ±o:</i> <b>SÃ­%2C con los ojos gigantes. Mira%2C con las hojas se hace esto.</b>	13	Expl nass no
1730550983	28	male	no	items_experimentales2	3	A	32	IMPL	NASS	NO	<i>Adulto:</i> Â¿QuÃ© animales tienes? <br> <i>NiÃ±o:</i> Tengo un gato y un perro. <br> <i>Adulto:</i> Ah%2C yo tengo un gato tambiÃ©n. <br> <i>NiÃ±o:</i> Â¿Y un perro? <br> <i>Adulto:</i> No%2C un perro no%2C un gato. Tengo un gato persa. Â¿Sabes esa raza cuÃ¡l es? <br> <i>NiÃ±o:</i> <b>SÃ­. Vamos a jugar con eso ya.</b>	16	Impl nass no
1730550983	28	male	no	items_experimentales2	3	A	20	IMPL	TOPRE	NO	<i>Adulto:</i> Venga%2C vamos. Mira%2C estamos en el monte. <br> <i>NiÃ±o:</i> Hay hojas caÃ­das. <br> <i>Adulto:</i> Hala%2C hay un montÃ³n de hojas en el suelo. <br> <i>NiÃ±o:</i> Y eso. <br> <i>Adulto:</i> Â¿Eso quÃ© es? <br> <i>NiÃ±o:</i> <b>CastaÃ±as. Vamos a colocar las hojas en el Ã¡rbol.</b>	10	Impl topre no
1730550983	28	male	no	items_experimentales2	5	A	8	IMPL	ASS	NO	<i>Adulto:</i> Â¿Para quÃ© necesitamos un botiquÃ­n en el monte? <br> <i>NiÃ±o:</i> Porque igual te puedes hacer daÃ±o. Yo nunca me he hecho daÃ±o. <br> <i>Adulto:</i> Â¿No? Pues quÃ© suerte%2C eh. <br> <i>NiÃ±o:</i> Pues sÃ­. <br> <i>Adulto:</i> Vale%2C pues vamos a guardar todo en la mochila. A ver si consigo cerrar el botiquÃ­n. Â¿Puedes guardar las galletas mientras? <br> <i>NiÃ±o:</i> <b>SÃ­…	4	Impl ass no
1730550983	28	male	no	items_experimentales2	5	A	11	IMPL	ASS	STAT	<i>Adulto:</i> Venga%2C Â¿dibujas ahÃ­ detrÃ¡s algo? <br> <i>NiÃ±o:</i> SÃ­. <br> <i>Adulto:</i> Â¿QuÃ© prefieres%2C rotus o pinturas? <br> <i>NiÃ±o:</i> Rotus. <br> <i>Adulto:</i> Â¿Rotus? Pues coge. Yo voy a terminar este dibujo. <br> <i>NiÃ±o:</i> <b>Los rotuladores se inventaron mÃ¡s tarde que las pinturas.</b>	6	Impl ass stat
1730550983	28	male	no	items_experimentales2	6	A	5	EXPL	ASS	STAT	<i>Adulto:</i> Oye%2C y si este Ã¡rbol ha dado estas nueces%2C Â¿quÃ© tipo de Ã¡rbol crees que es? <br> <i>NiÃ±o:</i> No lo sÃ©. <br> <i>Adulto:</i> Esto es un nogal. Los nogales dan nueces. Â¿Te gustan las nueces? <br> <i>NiÃ±o:</i> SÃ­. <br> <i>Adulto:</i> Â¿SÃ­? Jo%2C mi abuela tiene una huerta%2C y bueno%2C aparte de verduras y eso tambiÃ©n me suele dar un montÃ³n de nueces. <br> <i>NiÃ±o:</i…	3	Expl ass stat
1730550983	28	male	no	items_check2	5	A	10	IMPL	ASS	QUEST	<i>Adulto:</i> A ver%2C vamos a llegar a un sitio... <br> <i>NiÃ±o:</i> Â¡Hay animales! <br> <i>Adulto:</i> Wow%2C Â¡cuÃ¡ntos animales! <br> <i>NiÃ±o:</i> Â¡Ya! <br> <i>Adulto:</i> A ti te gustaban mucho los animales%2C Â¿no? <br> <i>NiÃ±o:</i> <b>Esta vaca tiene una herida.</b>	5	Impl ass quest
1730550983	28	male	no	items_experimentales3	1	A	36	IMPL	NASS	STAT	<i>Adulto:</i> Â¿TÃº te has ido de excursiÃ³n al monte alguna vez? <br> <i>NiÃ±o:</i> No. <br> <i>Adulto:</i> Pues vamos a ir al monte de excursiÃ³n hoy. Â¿QuÃ© tengo yo aquÃ­? <br> <i>NiÃ±o:</i> Una mochila. <br> <i>Adulto:</i> Vale%2C luego vamos a ver lo que tengo yo en esta mochila. La primera prueba es que tienes que buscar cuatro animales que estÃ¡n escondidos por la sala. <br> <i>NiÃ±o:</i…	18	Impl nass stat
1730550983	28	male	no	items_experimentales3	2	A	16	EXPL	TOPRE	QUEST	<i>Adulto:</i> A ver%2C pintar se me da bien%2C pero dibujar como tÃº estÃ¡s haciendo se me da fatal. Â¿Has dibujado un Ã¡rbol? <br> <i>NiÃ±o:</i> SÃ­. <br> <i>Adulto:</i> No te chupes. Â¿Quieres papel? <br> <i>NiÃ±o:</i> Me pica. Me ha picado un mosquito. <br> <i>Adulto:</i> Ah%2C Â¿sÃ­? Ya con el calor empiezan a salir mosquitos... Oye%2C por cierto%2C Â¿tÃº haces algÃºn deporte? <br> <i>NiÃ±o:…	8	Expl topre quest
1730550983	28	male	no	items_experimentales3	7	A	1	EXPL	ASS	NO	<i>Adulto:</i> A mÃ­ me encanta la leche. Yo tomo un montÃ³n de leche. <br> <i>NiÃ±o:</i> Yo tomo yogures. <br> <i>Adulto:</i> Yogures tambiÃ©n%2C y queso. Me encanta el queso. <br> <i>NiÃ±o:</i> Pues a mÃ­ no. <br> <i>Adulto:</i> Â¿No? Â¿Y quÃ© te gusta? <br> <i>NiÃ±o:</i> <b>El chocolate%2C las patatas... Mira%2C pues yo hoy me voy a comer patatas a la pataterÃ­a de la Plaza EspaÃ±a.</b>	1	Expl ass no
1730550983	28	male	no	items_experimentales3	2	A	19	IMPL	TOPRE	NO	<i>Adulto:</i> Â¿QuÃ© le ha pasado a este Ã¡rbol? <br> <i>NiÃ±o:</i> Se le han caÃ­do todas las hojas y nueces por el otoÃ±o. <br> <i>Adulto:</i> Eso es%2C en otoÃ±o se caen las hojas. Tu cumple es en verano%2C Â¿no? <br> <i>NiÃ±o:</i> SÃ­. <br> <i>Adulto:</i> Mi cumple es en otoÃ±o%2C cerca de Halloween. <br> <i>NiÃ±o:</i> <b>Ya. Â¿CÃ³mo pongo las nueces?</b>	10	Impl topre no
1730550983	28	male	no	items_experimentales3	7	A	39	BASELINE	BASELINE	BASELINE	<i>Adulto:</i> Â¿TÃº has plantado nueces alguna vez? <br> <i>NiÃ±o:</i> SÃ­. <br> <i>Adulto:</i> Â¿Y quÃ© hay que hacer primero? <br> <i>NiÃ±o:</i> Un agujero. <br> <i>Adulto:</i> Un agujero%2C Â¿no? Â¿Y luego? <br> <i>NiÃ±o:</i> <b>Luego taparlas.</b>	19	No TS
1730550983	28	male	no	items_experimentales3	1	A	28	EXPL	NASS	QUEST	<i>Adulto:</i> Bueno%2C vamos con tus padres. <br> <i>NiÃ±o:</i> Vale%2C y si puedo voy a comerme un Kinder. <br> <i>Adulto:</i> Yo no tengo Kinder%2C eh. <br> <i>NiÃ±o:</i> Ya%2C los Kinders estÃ¡n en la cafeterÃ­a. <br> <i>Adulto:</i> Ah%2C los has fichado ya. Bueno%2C Â¿te lo has pasado bien? <br> <i>NiÃ±o:</i> <b>Oye%2C perdona porque tengo que quitar las hojas.</b>	14	Expl nass quest
1730625045	28	female	no	items_experimentales1	2	B	12	IMPL	ASS	STAT	<i>Adulto:</i> Â¿TÃº alguna vez has plantado algo? <br> <i>NiÃ±o:</i> En el cole plantamos guisantes y mÃ¡s cosas. <br> <i>Adulto:</i> A mÃ­ no me gustan mucho los guisantes. <br> <i>NiÃ±o:</i> Ni a mÃ­. <br> <i>Adulto:</i> Mi abuela tiene una huerta%2C y planta pimientos y asÃ­. Luego le salen mÃ¡s%2C y asÃ­ no tiene que comprar. <br> <i>NiÃ±o:</i> <b>Nuestra profesora tiene un huerto%2C y le pi…	6	Impl ass stat
1730625045	28	female	no	items_experimentales1	2	B	9	IMPL	ASS	QUEST	<i>Adulto:</i> Â¿TÃº cuando vas al monte quÃ© cosas te llevas en la mochila? <br> <i>NiÃ±o:</i> Pues no llevo nada. <br> <i>Adulto:</i> Â¿Nada? <br> <i>NiÃ±o:</i> No llevo mochila. <br> <i>Adulto:</i> Â¿No llevas mochila al monte? <br> <i>NiÃ±o:</i> <b>Mi mochila es de Ternua.</b>	5	Impl ass quest
1730625045	28	female	no	items_experimentales1	5	B	14	EXPL	TOPRE	NO	<i>Adulto:</i> Venga%2C pues vamos a meter todas las cosas en la mochila antes de que se nos haga de noche. Venga%2C vÃ¡monos de excursiÃ³n. Oye%2C Â¿cuÃ¡l es tu animal favorito? <br> <i>NiÃ±o:</i> Los perritos. <br> <i>Adulto:</i> Â¿Tienes alguno en casa? <br> <i>NiÃ±o:</i> No%2C porque mi madre es alÃ©rgica. <br> <i>Adulto:</i> No quiere%2C Â¿no? Claro. <br> <i>NiÃ±o:</i> <b>Â¡Venga%2C venga%2C…	7	Expl topre no
1730625045	28	female	no	items_experimentales1	1	B	33	IMPL	NASS	QUEST	<i>Adulto:</i> Â¿A ti quÃ© te gusta mÃ¡s%2C ir al monte o leer libros? <br> <i>NiÃ±o:</i> Leer libros. <br> <i>Adulto:</i> Ah%2C muy bien. Oye%2C por cierto%2C Â¿sabes de dÃ³nde es tu gorra? <br> <i>NiÃ±o:</i> Â¿De CataluÃ±a? <br> <i>Adulto:</i> No. Es de Sopelana%2C Â¿no? Â¿Sabes dÃ³nde estÃ¡ Sopelana? <br> <i>NiÃ±o:</i> <b>Mi profesora siempre me deja el ordenador cuando he trabajado.	17	Impl nass quest
1730625045	28	female	no	items_experimentales1	3	B	7	IMPL	ASS	NO	<i>Adulto:</i> Â¿Nunca te has ido de excursiÃ³n al monte? <br> <i>NiÃ±o:</i> SÃ­%2C alguna vez sÃ­. <br> <i>Adulto:</i> A mÃ­ me gusta mucho ir al monte. <br> <i>NiÃ±o:</i> Â¿SÃ­? <br> <i>Adulto:</i> SÃ­%2C yo voy mucho al monte. Â¿Sabes dÃ³nde estÃ¡ el Gorbea? <br> <i>NiÃ±o:</i> <b>SÃ­. Yo siempre voy al monte en coche.</b>	4	Impl ass no
1730625045	28	female	no	items_experimentales1	5	B	21	IMPL	TOPRE	QUEST	<i>Adulto:</i> Â¿Has plantado Lacasitos? <br> <i>NiÃ±o:</i> SÃ­%2C un Lacasito. <br> <i>Adulto:</i> Â¿En serio? Bua%2C serÃ­a genial un Ã¡rbol de Lacasitos%2C Â¿verdad? <br> <i>NiÃ±o:</i> SÃ­. <br> <i>Adulto:</i> Bueno%2C ya hemos plantado las nueces%2C Â¿verdad? <br> <i>NiÃ±o:</i> <b>Â¿A que si plantamos un Lacasito saldrÃ¡ otro?</b>	11	Impl topre quest
1730625045	28	female	no	items_experimentales1	5	B	15	EXPL	TOPRE	QUEST	<i>Adulto:</i> El rotulador gris lo tengo yo. Â¿Te lo dejo? <br> <i>NiÃ±o:</i> SÃ­%2C sÃ­%2C sÃ­. <br> <i>Adulto:</i> Bueno%2C me decÃ­as que habÃ­as estado con Julia tambiÃ©n. Â¿Te lo pasaste bien con ella? <br> <i>NiÃ±o:</i> SÃ­%2C muy bien. <br> <i>Adulto:</i> Oye%2C y estos dÃ­as que no tienes cole%2C Â¿quÃ© estÃ¡s haciendo en casa? <br> <i>NiÃ±o:</i> <b>Espera%2C un poco mÃ¡s de gris.</b>	8	Expl topre quest
1730625045	28	female	no	items_experimentales1	4	B	27	EXPL	NASS	QUEST	<i>Adulto:</i> Â¿TÃº te has roto alguna vez algo? <br> <i>NiÃ±o:</i> No%2C pero mi hermano sÃ­. Se ha roto el brazo dos veces. <br> <i>Adulto:</i> Â¿QuÃ© dices? Pobrecillo. Bueno volvemos a la actividad. Â¿Ya estÃ¡ recuperada la cebra? <br> <i>NiÃ±o:</i> SÃ­. <br> <i>Adulto:</i> Muy bien. Venga%2C vamos a dejar aquÃ­ a nuestros amigos los animales. Nos despedimos ya de ellos%2C Â¿vale? <br> <i>Ni…	14	Expl nass quest
1730625045	28	female	no	items_experimentales1	4	B	25	EXPL	NASS	NO	<i>Adulto:</i> Â¿Estuviste en el monte Gorbea? <br> <i>NiÃ±o:</i> SÃ­. <br> <i>Adulto:</i> QuÃ© guay%2C Â¿con quiÃ©n? <br> <i>NiÃ±o:</i> Con muchos profesores. <br> <i>Adulto:</i> Ah%2C Â¿con el cole? Pensaba que habÃ­as ido con tu familia. <br> <i>NiÃ±o:</i> <b>SÃ­. Eh%2C mira%2C yo tengo un juego que se llama 'cÃ¡mara espÃ­a'.</b>	13	Expl nass no
1730625045	28	female	no	items_experimentales1	2	B	23	IMPL	TOPRE	STAT	<i>Adulto:</i> Muy bien%2C se han caÃ­do las hojas porque es otoÃ±o. Y tambiÃ©n vemos nueces%2C Â¿no? Â¿QuÃ© podemos hacer con estas nueces? <br> <i>NiÃ±o:</i> Recogerlas. <br> <i>Adulto:</i> Oye%2C Â¿tÃº sabes a quÃ© animal le gustan mucho las nueces? <br> <i>NiÃ±o:</i> No sÃ©. <br> <i>Adulto:</i> A las ardillas. A las ardillas les encanta comer nueces. <br> <i>NiÃ±o:</i> <b>Ya es primavera.</b>	12	Impl topre stat
1730625045	28	female	no	items_experimentales1	5	B	35	IMPL	NASS	STAT	<i>Adulto:</i> Vale%2C es otoÃ±o hemos dicho%2C Â¿verdad? <br> <i>NiÃ±o:</i> SÃ­. <br> <i>Adulto:</i> Tu cumple es en verano%2C Â¿no? <br> <i>NiÃ±o:</i> SÃ­. <br> <i>Adulto:</i> Mi cumple es en otoÃ±o. <br> <i>NiÃ±o:</i> <b>Â¿CÃ³mo pongo esto?</b>	18	Impl nass stat
1730625045	28	female	no	items_experimentales1	2	B	3	EXPL	ASS	QUEST	<i>Adulto:</i> Â¿CuÃ¡l es tu animal favorito de estos? <br> <i>NiÃ±o:</i> Los caballos y las vacas no me van mucho. <br> <i>Adulto:</i> Â¿CuÃ¡l es tu animal favorito entonces%2C a ver? Â¿Tienes alguno favorito? <br> <i>NiÃ±o:</i> Mmm%2C no. <br> <i>Adulto:</i> Â¿No puedes elegir? <br> <i>NiÃ±o:</i> <b> Te digo una cosa. Hay vacas que%2C Â¿sabes quÃ© tienen a veces? </b>	2	Expl ass quest
1730625045	28	female	no	items_experimentales1	3	B	29	EXPL	NASS	STAT	<i>Adulto:</i> Â¿QuÃ© te gusta hacer a ti en tu tiempo libre? <br> <i>NiÃ±o:</i> Jugar a la play. <br> <i>Adulto:</i> Â¿QuÃ© juegos tienes en la play? <br> <i>NiÃ±o:</i> El Among Us%2C el Minecraft... <br> <i>Adulto:</i> Hala%2C yo nunca he jugado al Among Us. <br> <i>NiÃ±o:</i> <b>Uy%2C una diana.</b>	15	Expl nass stat
1730625045	28	female	no	items_experimentales1	4	B	17	EXPL	TOPRE	STAT	<i>Adulto:</i> Vas a hacer genial el examen. Â¿Es fÃ¡cil? <br> <i>NiÃ±o:</i> Pues sÃ­. Estamos ensayando los prefijos 'des' e 'in' y los determinantes numerales. <br> <i>Adulto:</i> QuÃ© guay%2C a mÃ­ me encanta. Yo estudiÃ© lingÃ¼Ã­stica. Â¿Sabes lo que es? <br> <i>NiÃ±o:</i> SÃ­%2C lo sÃ©. <br> <i>Adulto:</i> Pues yo estudiÃ© eso. Yo soy lingÃ¼ista. <br> <i>NiÃ±o:</i> <b>Ah%2C y tambiÃ©n la diÃ…	9	Expl topre stat
1730625045	28	female	no	items_experimentales1	7	B	40	BASELINE	BASELINE	BASELINE	<i>Adulto:</i> Â¿QuÃ© te gusta hacer en tu tiempo libre? <br> <i>NiÃ±o:</i> Jugar al ajedrez. <br> <i>Adulto:</i> Ah%2C wow%2C me encanta el ajedrez. Â¿Se te da bien? <br> <i>NiÃ±o:</i> SÃ­%2C se me da bien. <br> <i>Adulto:</i> Â¿Llevas mucho tiempo jugando? <br> <i>NiÃ±o:</i> <b>SÃ­%2C tres aÃ±os ya.</b>	19	No TS
1730625045	28	female	no	items_experimentales1	3	B	31	IMPL	NASS	NO	<i>Adulto:</i> Â¿No sabes cÃ³mo son las nueces por dentro? <br> <i>NiÃ±o:</i> No. <br> <i>Adulto:</i> Jo%2C pues no te sÃ© explicar. Como mi abuela tiene%2C un dÃ­a te traigo una de verdad y te la enseÃ±o. <br> <i>NiÃ±o:</i> SÃ­. <br> <i>Adulto:</i> Â¿Vale? <br> <i>NiÃ±o:</i> <b>SÃ­. Te conozco desde hace mucho tiempo.</b>	16	Impl nass no
1730625045	28	female	no	items_check1	6	B	6	EXPL	ASS	STAT	<i>Adulto:</i> Â¿Dibujas mucho en casa? <br> <i>NiÃ±o:</i> Mmm%2C un poquito. <br> <i>Adulto:</i> Â¿Sabes que a mÃ­ se me da fatal dibujar? No sÃ© ni hacer una casa. <br> <i>NiÃ±o:</i> Te has salido. <br> <i>Adulto:</i> Â¿Has visto? Si es que... Bueno%2C he de decir que esto lo ha hecho otro niÃ±o. Pero sÃ­%2C no se me da muy bien. <br> <i>NiÃ±o:</i> <b>Mira%2C el truco para que se vea mÃ¡s es es…	3	Expl ass stat
1730625045	28	female	no	items_experimentales2	3	B	34	IMPL	NASS	QUEST	<i>Adulto:</i> Â¿Y al perrito de tus abuelos tambiÃ©n le ves mucho? <br> <i>NiÃ±o:</i> SÃ­. <br> <i>Adulto:</i> Â¿Se lleva bien con tu gato o no? <br> <i>NiÃ±o:</i> Pero mi gato no va a la casa de los abuelos. <br> <i>Adulto:</i> Ah%2C nunca ha ido. Â¿Nunca se han conocido entonces? <br> <i>NiÃ±o:</i> <b>Â¿QuÃ© celo tiene mÃ¡s cinta?</b>	17	Impl nass quest
1730625045	28	female	no	items_experimentales2	7	B	8	IMPL	ASS	NO	<i>Adulto:</i> Oye%2C Â¿y tus amigas han venido a acompaÃ±arte? <br> <i>NiÃ±o:</i> SÃ­%2C y porque mi padre les ha invitado a comer unas patatas cuando terminemos. <br> <i>Adulto:</i> Ah%2C Â¿y eso por quÃ©? Â¿CelebrÃ¡is algo? <br> <i>NiÃ±o:</i> No%2C pero Ã©l sabe que nos encantan. <br> <i>Adulto:</i> QuÃ© majo%2C Â¿no? Â¿CÃ³mo se llama tu padre? <br> <i>NiÃ±o:</i> <b>Carlos. Â¿TÃº te llamabas S…	4	Impl ass no
1730625045	28	female	no	items_experimentales2	5	B	24	IMPL	TOPRE	STAT	<i>Adulto:</i> Mira%2C yo tengo dibujos aquÃ­. Puedes pintar el del leÃ³n%2C la niÃ±a con el perro%2C los tiburones... <br> <i>NiÃ±o:</i> Pues los tiburones. <br> <i>Adulto:</i> Vale. <br> <i>NiÃ±o:</i> Me encanta el mar. <br> <i>Adulto:</i> A mÃ­ tambiÃ©n. Â¿Sabes que hace poco he aprendido a bucear? En agosto aprendÃ­%2C y fue sÃºper guay. <br> <i>NiÃ±o:</i> <b>Â¿Los tiburones de quÃ© color son…	12	Impl topre stat
1730625045	28	female	no	items_experimentales2	7	B	37	BASELINE	BASELINE	BASELINE	<i>Adulto:</i> Vale%2C y cuando vas al monte de excursiÃ³n%2C Â¿quÃ© cosas te llevas en la mochila? <br> <i>NiÃ±o:</i> Pues mira%2C bocadillos. <br> <i>Adulto:</i> Bocadillos. Importante%2C Â¿no? <br> <i>NiÃ±o:</i> SÃ­. TambiÃ©n agua%2C y un bifrutas. <br> <i>Adulto:</i> Â¿Te gustan los bifrutas? Â¿De quÃ© te gustan? Porque hay distintos tipos%2C Â¿no? <br> <i>NiÃ±o:</i> <b>Pues el naranja. Ese e…	19	No TS
1730625045	28	female	no	items_experimentales2	4	B	18	EXPL	TOPRE	STAT	<i>Adulto:</i> Â¿A quÃ© monte has ido? <br> <i>NiÃ±o:</i> Bueno%2C estÃ¡ cerca de Landa. <br> <i>Adulto:</i> Oye%2C Â¿y tÃº quÃ© cosas te llevas en la mochila cuando vas al monte? <br> <i>NiÃ±o:</i> Almuerzo. <br> <i>Adulto:</i> Ah%2C un bocata de tortilla has dicho antes. <br> <i>NiÃ±o:</i> <b>Y he ido a Barria.</b>	9	Expl topre stat
1730625045	28	female	no	items_experimentales2	6	B	2	EXPL	ASS	NO	<i>Adulto:</i> Mira esto. <br> <i>NiÃ±o:</i> Un botiquÃ­n de emergencias. <br> <i>Adulto:</i> Muy bien. <br> <i>NiÃ±o:</i> Por si me pica una serpiente. <br> <i>Adulto:</i> Vale%2C a ver%2C esperemos no encontrarnos ninguna serpiente en el monte%2C pero bueno. <br> <i>NiÃ±o:</i> <b>Esperemos. Oye%2C Â¿sabes quÃ© podemos encontrarnos? Perros.</b>	1	Expl ass no
1730625045	28	female	no	items_experimentales2	2	B	4	EXPL	ASS	QUEST	<i>Adulto:</i> Me encantarÃ­a ir a Madagascar%2C pero nunca he ido. <br> <i>NiÃ±o:</i> Pues si vas%2C que te diviertas con tus veintiseis horas en aviÃ³n. <br> <i>Adulto:</i> Â¿TÃº has ido alguna vez? Â¿CuÃ¡l es el viaje mÃ¡s largo que has hecho? <br> <i>NiÃ±o:</i> El viaje mÃ¡s largo que he hecho es a las Islas Canarias%2C a Gran Canaria. <br> <i>Adulto:</i> Â¿A Gran Canaria? Yo estuve en Teneri…	2	Expl ass quest
1730625045	28	female	no	items_experimentales2	4	B	32	IMPL	NASS	NO	<i>Adulto:</i> A ver dÃ³nde puedes pintar algo. <br> <i>NiÃ±o:</i> Â¿Esos dibujos quiÃ©n los hizo? <br> <i>Adulto:</i> MÃ¡s niÃ±os. <br> <i>NiÃ±o:</i> Y se lo pasaron bien%2C Â¿no? <br> <i>Adulto:</i> Claro. Â¿TÃº te lo estÃ¡s pasando bien? <br> <i>NiÃ±o:</i> <b>SÃ­. PÃ¡jaro%2C Â¿quÃ© haces en mi mano?</b>	16	Impl nass no
1730625045	28	female	no	items_experimentales2	6	B	26	EXPL	NASS	NO	<i>Adulto:</i> Ah%2C Â¿tu tÃ­o tiene un gatito tambiÃ©n? <br> <i>NiÃ±o:</i> SÃ­. <br> <i>Adulto:</i> Â¿Sabes cÃ³mo es mi gata? <br> <i>NiÃ±o:</i> Â¿CÃ³mo? <br> <i>Adulto:</i> Es gris y tiene un montÃ³n de pelo. Parece una bola de pelo. <br> <i>NiÃ±o:</i> <b>SÃ­%2C lo parece. Mira esta nuez.</b>	13	Expl nass no
1730625045	28	female	no	items_experimentales2	4	B	5	EXPL	ASS	STAT	<i>Adulto:</i> Â¿Fuiste a montar a caballo? <br> <i>NiÃ±o:</i> SÃ­. <br> <i>Adulto:</i> Â¿Y cuÃ¡ntas veces has montado? Â¿Te gusta montar a caballo? <br> <i>NiÃ±o:</i> SÃ­%2C una vez. Mi madre me enseÃ±Ã³ cÃ³mo hacerlo. <br> <i>Adulto:</i> Yo una vez me montÃ© en uno. El caballo se puso sÃºper nervioso y empezÃ³ a correr conmigo encima. Ya no me vuelvo a montar. <br> <i>NiÃ±o:</i> <b>Pues tambiÃ©…	3	Expl ass stat
1730625045	28	female	no	items_experimentales2	4	B	22	IMPL	TOPRE	QUEST	<i>Adulto:</i> Oye%2C Â¿tÃº haces judo? <br> <i>NiÃ±o:</i> SÃ­. <br> <i>Adulto:</i> Ah%2C haces judo. Â¿Y quÃ© tal? Â¿Te gusta? <br> <i>NiÃ±o:</i> No%2C no me gusta. <br> <i>Adulto:</i> Â¿QuÃ© te gusta hacer? <br> <i>NiÃ±o:</i> <b>Solo hay peleas.</b>	11	Impl topre quest
1730625045	28	female	no	items_experimentales2	4	B	13	EXPL	TOPRE	NO	<i>Adulto:</i> Â¿CuÃ¡l es tu animal favorito? <br> <i>NiÃ±o:</i> Los gatos y los monos. Los monos los vi en el zoo. <br> <i>Adulto:</i> Ah%2C quÃ© guay. Â¿Y te gustan los perros? <br> <i>NiÃ±o:</i> Mmm%2C sÃ­%2C me gustan. <br> <i>Adulto:</i> Ah%2C vale. <br> <i>NiÃ±o:</i> <b>Â¿Pues sabes? Â¿Alguna vez has ido al zoo?</b>	7	Expl topre no
1730625045	28	female	no	items_experimentales2	4	B	30	EXPL	NASS	STAT	<i>Adulto:</i> Â¿QuÃ© haces en el monte cuando vas? <br> <i>NiÃ±o:</i> No lo sÃ©. <br> <i>Adulto:</i> Vemos animales%2C Â¿no? Por ejemplo. <br> <i>NiÃ±o:</i> SÃ­%2C y hojas. <br> <i>Adulto:</i> Ãrboles tambiÃ©n%2C Â¿no? Mira%2C pues yo fui ayer al monte. Me cansÃ© un montÃ³n%2C porque estuve caminando mucho. <br> <i>NiÃ±o:</i> <b>Mira%2C Â¡un perro y un pÃ¡jaro!</b>	15	Expl nass stat
1730625045	28	female	no	items_experimentales2	7	B	38	BASELINE	BASELINE	BASELINE	<i>Adulto:</i> Â¿Para quÃ© necesitamos el botiquÃ­n en el monte? <br> <i>NiÃ±o:</i> Pues por si nos caemos%2C para curar la herida. <br> <i>Adulto:</i> Efectivamente%2C eso es. ImagÃ­nate que nos damos con una roca o asÃ­ y empezamos a sangrar un poquito. Pues nos ponemos una tirita y ya estÃ¡%2C Â¿no? <br> <i>NiÃ±o:</i> SÃ­. <br> <i>Adulto:</i> Â¿TÃº te has caÃ­do alguna vez en el monte o en la …	19	No TS
1730625045	28	female	no	items_experimentales2	6	B	11	IMPL	ASS	STAT	<i>Adulto:</i> Â¿Te gusta dibujar? <br> <i>NiÃ±o:</i> Mmm%2C bueno... <br> <i>Adulto:</i> Â¿MÃ¡s o menos? <br> <i>NiÃ±o:</i> SÃ­. Â¿QuÃ© tengo que dibujar? <br> <i>Adulto:</i> Tienes dos opciones. Puedes terminar un dibujo que ya estÃ¡ empezado o hacer uno nuevo. Como tÃº quieras. <br> <i>NiÃ±o:</i> <b>La gente dibuja muy bien.</b>	6	Impl ass stat
1730625045	28	female	no	items_experimentales2	2	B	20	IMPL	TOPRE	NO	<i>Adulto:</i> Â¿QuÃ© le ha pasado a este Ã¡rbol? <br> <i>NiÃ±o:</i> Se le han caÃ­do las hojas y nueces por el otoÃ±o. <br> <i>Adulto:</i> Eso es%2C en otoÃ±o se caen las hojas. Â¿CuÃ¡l es tu estaciÃ³n favorita? <br> <i>NiÃ±o:</i> El verano%2C por la playa. Voy con mi familia%2C y estÃ¡ arriba de una montaÃ±a. <br> <i>Adulto:</i> Â¿El quÃ©? Â¿La playa? <br> <i>NiÃ±o:</i> <b>SÃ­. Â¿Coloco las hoj…	10	Impl topre no
1730625045	28	female	no	items_check2	3	B	10	IMPL	ASS	QUEST	<i>Adulto:</i> Â¿Sabes lo que tengo yo en casa? <br> <i>NiÃ±o:</i> Â¿El quÃ©? <br> <i>Adulto:</i> Tengo un gato. <br> <i>NiÃ±o:</i> Â¿CÃ³mo es? <br> <i>Adulto:</i> Es gris. Tiene un montÃ³n de pelo%2C parece una bola de pelo. Â¿Sabes cuÃ¡les son los gatos persa? <br> <i>NiÃ±o:</i> <b>Tengo una amiga que se llama ToÃ±i que tiene un gato. Es solo naranja y tiene pelo tambiÃ©n.</b>	5	Impl ass quest
1730625045	28	female	no	items_experimentales3	3	B	1	EXPL	ASS	NO	<i>Adulto:</i> Â¿En el zoo viste ardillas? <br> <i>NiÃ±o:</i> No%2C pero si las hubiera visto les hubiera dado una nuez. <br> <i>Adulto:</i> Les darÃ­as una nuez%2C claro. Las bellotas tambiÃ©n les gustan. <br> <i>NiÃ±o:</i> SÃ­%2C pero sobre todo las nueces. <br> <i>Adulto:</i> Sobre todo%2C sÃ­. <br> <i>NiÃ±o:</i> <b>Aparte%2C son muy difÃ­ciles de abrir.</b>	1	Expl ass no
1730625045	28	female	no	items_experimentales3	3	B	28	EXPL	NASS	QUEST	<i>Adulto:</i> Â¿QuÃ© le pasa a este Ã¡rbol? <br> <i>NiÃ±o:</i> Le faltan estas hojas. <br> <i>Adulto:</i> Â¿Por quÃ© crees que le faltan hojas a este Ã¡rbol? <br> <i>NiÃ±o:</i> Â¿Porque se han caÃ­do? <br> <i>Adulto:</i> Muy bien%2C porque se han caÃ­do%2C Â¿no? Â¿Y cuÃ¡ndo se caen las hojas de los Ã¡rboles? <br> <i>NiÃ±o:</i> <b>A ver%2C Â¡nos hemos perdido!</b>	14	Expl nass quest
1730625045	28	female	no	items_experimentales3	4	B	19	IMPL	TOPRE	NO	<i>Adulto:</i> Vale%2C Â¿quÃ© color quieres? Yo voy a coger el marrÃ³n para acabar con el perro. Â¿TÃº el verde para el Ã¡rbol? <br> <i>NiÃ±o:</i> SÃ­. <br> <i>Adulto:</i> Â¿Me has dicho que hacÃ­as papiroflexia? Â¿Eso quÃ© es? <br> <i>NiÃ±o:</i> Bueno%2C doblar... <br> <i>Adulto:</i> Ah%2C vale%2C lo de hacer figuras con... <br> <i>NiÃ±o:</i> <b>SÃ­. Mejor cojo rojo.</b>	10	Impl topre no
1730625045	28	female	no	items_experimentales3	3	B	36	IMPL	NASS	STAT	<i>Adulto:</i> Efectivamente%2C Â¿cÃ³mo sabÃ­as que la brÃºjula estaba en inglÃ©s? <br> <i>NiÃ±o:</i> Porque aquÃ­ pone una uve doble. <br> <i>Adulto:</i> Â¿Sabes cÃ³mo se dice en inglÃ©s 'oeste'? <br> <i>NiÃ±o:</i> Â¿CÃ³mo? <br> <i>Adulto:</i> West. <br> <i>NiÃ±o:</i> <b>Hay que abrir las nueces.</b>	18	Impl nass stat
1730625045	28	female	no	items_experimentales3	2	B	16	EXPL	TOPRE	QUEST	<i>Adulto:</i> Â¿Para quÃ© necesitamos la brÃºjula en el monte? <br> <i>NiÃ±o:</i> Para no perdernos. Yo la tengo en mi bastÃ³n. <br> <i>Adulto:</i> Â¿Tu bastÃ³n tiene brÃºjula? Mira%2C otra cosa que se nos habÃ­a olvidado%2C bastones para el monte. <br> <i>NiÃ±o:</i> SÃ­. Y tambiÃ©n suelo llevar zapatillas por si acaso. Y paraguas tambiÃ©n. <br> <i>Adulto:</i> Ah%2C el paraguas lo tengo aquÃ­. L…	8	Expl topre quest
1730625045	28	female	no	items_experimentales3	3	B	39	BASELINE	BASELINE	BASELINE	<i>Adulto:</i> Â¿TÃº has plantado nueces alguna vez? <br> <i>NiÃ±o:</i> SÃ­. <br> <i>Adulto:</i> Â¿Y quÃ© hay que hacer primero? <br> <i>NiÃ±o:</i> Un agujero. <br> <i>Adulto:</i> Un agujero%2C Â¿no? Â¿Y luego? <br> <i>NiÃ±o:</i> <b>Luego taparlas.</b>	19	No TS
1730625191	28	female	yes	items_experimentales1	6	B	15	EXPL	TOPRE	QUEST	<i>Adulto:</i> El rotulador gris lo tengo yo. Â¿Te lo dejo? <br> <i>NiÃ±o:</i> SÃ­%2C sÃ­%2C sÃ­. <br> <i>Adulto:</i> Bueno%2C me decÃ­as que habÃ­as estado con Julia tambiÃ©n. Â¿Te lo pasaste bien con ella? <br> <i>NiÃ±o:</i> SÃ­%2C muy bien. <br> <i>Adulto:</i> Oye%2C y estos dÃ­as que no tienes cole%2C Â¿quÃ© estÃ¡s haciendo en casa? <br> <i>NiÃ±o:</i> <b>Espera%2C un poco mÃ¡s de gris.</b>	8	Expl topre quest
1730625191	28	female	yes	items_experimentales1	5	B	17	EXPL	TOPRE	STAT	<i>Adulto:</i> Vas a hacer genial el examen. Â¿Es fÃ¡cil? <br> <i>NiÃ±o:</i> Pues sÃ­. Estamos ensayando los prefijos 'des' e 'in' y los determinantes numerales. <br> <i>Adulto:</i> QuÃ© guay%2C a mÃ­ me encanta. Yo estudiÃ© lingÃ¼Ã­stica. Â¿Sabes lo que es? <br> <i>NiÃ±o:</i> SÃ­%2C lo sÃ©. <br> <i>Adulto:</i> Pues yo estudiÃ© eso. Yo soy lingÃ¼ista. <br> <i>NiÃ±o:</i> <b>Ah%2C y tambiÃ©n la diÃ…	9	Expl topre stat
1730625191	28	female	yes	items_experimentales1	4	B	27	EXPL	NASS	QUEST	<i>Adulto:</i> Â¿TÃº te has roto alguna vez algo? <br> <i>NiÃ±o:</i> No%2C pero mi hermano sÃ­. Se ha roto el brazo dos veces. <br> <i>Adulto:</i> Â¿QuÃ© dices? Pobrecillo. Bueno volvemos a la actividad. Â¿Ya estÃ¡ recuperada la cebra? <br> <i>NiÃ±o:</i> SÃ­. <br> <i>Adulto:</i> Muy bien. Venga%2C vamos a dejar aquÃ­ a nuestros amigos los animales. Nos despedimos ya de ellos%2C Â¿vale? <br> <i>Ni…	14	Expl nass quest
1730625191	28	female	yes	items_experimentales1	7	B	40	BASELINE	BASELINE	BASELINE	<i>Adulto:</i> Â¿QuÃ© te gusta hacer en tu tiempo libre? <br> <i>NiÃ±o:</i> Jugar al ajedrez. <br> <i>Adulto:</i> Ah%2C wow%2C me encanta el ajedrez. Â¿Se te da bien? <br> <i>NiÃ±o:</i> SÃ­%2C se me da bien. <br> <i>Adulto:</i> Â¿Llevas mucho tiempo jugando? <br> <i>NiÃ±o:</i> <b>SÃ­%2C tres aÃ±os ya.</b>	19	No TS
1730625191	28	female	yes	items_experimentales1	4	B	9	IMPL	ASS	QUEST	<i>Adulto:</i> Â¿TÃº cuando vas al monte quÃ© cosas te llevas en la mochila? <br> <i>NiÃ±o:</i> Pues no llevo nada. <br> <i>Adulto:</i> Â¿Nada? <br> <i>NiÃ±o:</i> No llevo mochila. <br> <i>Adulto:</i> Â¿No llevas mochila al monte? <br> <i>NiÃ±o:</i> <b>Mi mochila es de Ternua.</b>	5	Impl ass quest
1730625191	28	female	yes	items_experimentales1	6	B	35	IMPL	NASS	STAT	<i>Adulto:</i> Vale%2C es otoÃ±o hemos dicho%2C Â¿verdad? <br> <i>NiÃ±o:</i> SÃ­. <br> <i>Adulto:</i> Tu cumple es en verano%2C Â¿no? <br> <i>NiÃ±o:</i> SÃ­. <br> <i>Adulto:</i> Mi cumple es en otoÃ±o. <br> <i>NiÃ±o:</i> <b>Â¿CÃ³mo pongo esto?</b>	18	Impl nass stat
1730625191	28	female	yes	items_experimentales1	7	B	7	IMPL	ASS	NO	<i>Adulto:</i> Â¿Nunca te has ido de excursiÃ³n al monte? <br> <i>NiÃ±o:</i> SÃ­%2C alguna vez sÃ­. <br> <i>Adulto:</i> A mÃ­ me gusta mucho ir al monte. <br> <i>NiÃ±o:</i> Â¿SÃ­? <br> <i>Adulto:</i> SÃ­%2C yo voy mucho al monte. Â¿Sabes dÃ³nde estÃ¡ el Gorbea? <br> <i>NiÃ±o:</i> <b>SÃ­. Yo siempre voy al monte en coche.</b>	4	Impl ass no
1730625191	28	female	yes	items_experimentales1	5	B	29	EXPL	NASS	STAT	<i>Adulto:</i> Â¿QuÃ© te gusta hacer a ti en tu tiempo libre? <br> <i>NiÃ±o:</i> Jugar a la play. <br> <i>Adulto:</i> Â¿QuÃ© juegos tienes en la play? <br> <i>NiÃ±o:</i> El Among Us%2C el Minecraft... <br> <i>Adulto:</i> Hala%2C yo nunca he jugado al Among Us. <br> <i>NiÃ±o:</i> <b>Uy%2C una diana.</b>	15	Expl nass stat
1730625191	28	female	yes	items_experimentales1	3	B	23	IMPL	TOPRE	STAT	<i>Adulto:</i> Muy bien%2C se han caÃ­do las hojas porque es otoÃ±o. Y tambiÃ©n vemos nueces%2C Â¿no? Â¿QuÃ© podemos hacer con estas nueces? <br> <i>NiÃ±o:</i> Recogerlas. <br> <i>Adulto:</i> Oye%2C Â¿tÃº sabes a quÃ© animal le gustan mucho las nueces? <br> <i>NiÃ±o:</i> No sÃ©. <br> <i>Adulto:</i> A las ardillas. A las ardillas les encanta comer nueces. <br> <i>NiÃ±o:</i> <b>Ya es primavera.</b>	12	Impl topre stat
1730625191	28	female	yes	items_experimentales1	5	B	25	EXPL	NASS	NO	<i>Adulto:</i> Â¿Estuviste en el monte Gorbea? <br> <i>NiÃ±o:</i> SÃ­. <br> <i>Adulto:</i> QuÃ© guay%2C Â¿con quiÃ©n? <br> <i>NiÃ±o:</i> Con muchos profesores. <br> <i>Adulto:</i> Ah%2C Â¿con el cole? Pensaba que habÃ­as ido con tu familia. <br> <i>NiÃ±o:</i> <b>SÃ­. Eh%2C mira%2C yo tengo un juego que se llama 'cÃ¡mara espÃ­a'.</b>	13	Expl nass no
1730625191	28	female	yes	items_experimentales1	3	B	33	IMPL	NASS	QUEST	<i>Adulto:</i> Â¿A ti quÃ© te gusta mÃ¡s%2C ir al monte o leer libros? <br> <i>NiÃ±o:</i> Leer libros. <br> <i>Adulto:</i> Ah%2C muy bien. Oye%2C por cierto%2C Â¿sabes de dÃ³nde es tu gorra? <br> <i>NiÃ±o:</i> Â¿De CataluÃ±a? <br> <i>Adulto:</i> No. Es de Sopelana%2C Â¿no? Â¿Sabes dÃ³nde estÃ¡ Sopelana? <br> <i>NiÃ±o:</i> <b>Mi profesora siempre me deja el ordenador cuando he trabajado.	17	Impl nass quest
1730625191	28	female	yes	items_experimentales1	6	B	14	EXPL	TOPRE	NO	<i>Adulto:</i> Venga%2C pues vamos a meter todas las cosas en la mochila antes de que se nos haga de noche. Venga%2C vÃ¡monos de excursiÃ³n. Oye%2C Â¿cuÃ¡l es tu animal favorito? <br> <i>NiÃ±o:</i> Los perritos. <br> <i>Adulto:</i> Â¿Tienes alguno en casa? <br> <i>NiÃ±o:</i> No%2C porque mi madre es alÃ©rgica. <br> <i>Adulto:</i> No quiere%2C Â¿no? Claro. <br> <i>NiÃ±o:</i> <b>Â¡Venga%2C venga%2C…	7	Expl topre no
1730625191	28	female	yes	items_experimentales1	5	B	3	EXPL	ASS	QUEST	<i>Adulto:</i> Â¿CuÃ¡l es tu animal favorito de estos? <br> <i>NiÃ±o:</i> Los caballos y las vacas no me van mucho. <br> <i>Adulto:</i> Â¿CuÃ¡l es tu animal favorito entonces%2C a ver? Â¿Tienes alguno favorito? <br> <i>NiÃ±o:</i> Mmm%2C no. <br> <i>Adulto:</i> Â¿No puedes elegir? <br> <i>NiÃ±o:</i> <b> Te digo una cosa. Hay vacas que%2C Â¿sabes quÃ© tienen a veces? </b>	2	Expl ass quest
1730625191	28	female	yes	items_experimentales1	7	B	12	IMPL	ASS	STAT	<i>Adulto:</i> Â¿TÃº alguna vez has plantado algo? <br> <i>NiÃ±o:</i> En el cole plantamos guisantes y mÃ¡s cosas. <br> <i>Adulto:</i> A mÃ­ no me gustan mucho los guisantes. <br> <i>NiÃ±o:</i> Ni a mÃ­. <br> <i>Adulto:</i> Mi abuela tiene una huerta%2C y planta pimientos y asÃ­. Luego le salen mÃ¡s%2C y asÃ­ no tiene que comprar. <br> <i>NiÃ±o:</i> <b>Nuestra profesora tiene un huerto%2C y le pi…	6	Impl ass stat
1730625191	28	female	yes	items_experimentales1	4	B	31	IMPL	NASS	NO	<i>Adulto:</i> Â¿No sabes cÃ³mo son las nueces por dentro? <br> <i>NiÃ±o:</i> No. <br> <i>Adulto:</i> Jo%2C pues no te sÃ© explicar. Como mi abuela tiene%2C un dÃ­a te traigo una de verdad y te la enseÃ±o. <br> <i>NiÃ±o:</i> SÃ­. <br> <i>Adulto:</i> Â¿Vale? <br> <i>NiÃ±o:</i> <b>SÃ­. Te conozco desde hace mucho tiempo.</b>	16	Impl nass no
1730625191	28	female	yes	items_experimentales1	5	B	21	IMPL	TOPRE	QUEST	<i>Adulto:</i> Â¿Has plantado Lacasitos? <br> <i>NiÃ±o:</i> SÃ­%2C un Lacasito. <br> <i>Adulto:</i> Â¿En serio? Bua%2C serÃ­a genial un Ã¡rbol de Lacasitos%2C Â¿verdad? <br> <i>NiÃ±o:</i> SÃ­. <br> <i>Adulto:</i> Bueno%2C ya hemos plantado las nueces%2C Â¿verdad? <br> <i>NiÃ±o:</i> <b>Â¿A que si plantamos un Lacasito saldrÃ¡ otro?</b>	11	Impl topre quest
1730625191	28	female	yes	items_check1	6	B	6	EXPL	ASS	STAT	<i>Adulto:</i> Â¿Dibujas mucho en casa? <br> <i>NiÃ±o:</i> Mmm%2C un poquito. <br> <i>Adulto:</i> Â¿Sabes que a mÃ­ se me da fatal dibujar? No sÃ© ni hacer una casa. <br> <i>NiÃ±o:</i> Te has salido. <br> <i>Adulto:</i> Â¿Has visto? Si es que... Bueno%2C he de decir que esto lo ha hecho otro niÃ±o. Pero sÃ­%2C no se me da muy bien. <br> <i>NiÃ±o:</i> <b>Mira%2C el truco para que se vea mÃ¡s es es…	3	Expl ass stat
1730625191	28	female	yes	items_experimentales2	6	B	5	EXPL	ASS	STAT	<i>Adulto:</i> Â¿Fuiste a montar a caballo? <br> <i>NiÃ±o:</i> SÃ­. <br> <i>Adulto:</i> Â¿Y cuÃ¡ntas veces has montado? Â¿Te gusta montar a caballo? <br> <i>NiÃ±o:</i> SÃ­%2C una vez. Mi madre me enseÃ±Ã³ cÃ³mo hacerlo. <br> <i>Adulto:</i> Yo una vez me montÃ© en uno. El caballo se puso sÃºper nervioso y empezÃ³ a correr conmigo encima. Ya no me vuelvo a montar. <br> <i>NiÃ±o:</i> <b>Pues tambiÃ©…	3	Expl ass stat
1730625191	28	female	yes	items_experimentales2	7	B	2	EXPL	ASS	NO	<i>Adulto:</i> Mira esto. <br> <i>NiÃ±o:</i> Un botiquÃ­n de emergencias. <br> <i>Adulto:</i> Muy bien. <br> <i>NiÃ±o:</i> Por si me pica una serpiente. <br> <i>Adulto:</i> Vale%2C a ver%2C esperemos no encontrarnos ninguna serpiente en el monte%2C pero bueno. <br> <i>NiÃ±o:</i> <b>Esperemos. Oye%2C Â¿sabes quÃ© podemos encontrarnos? Perros.</b>	1	Expl ass no
1730625191	28	female	yes	items_experimentales2	7	B	32	IMPL	NASS	NO	<i>Adulto:</i> A ver dÃ³nde puedes pintar algo. <br> <i>NiÃ±o:</i> Â¿Esos dibujos quiÃ©n los hizo? <br> <i>Adulto:</i> MÃ¡s niÃ±os. <br> <i>NiÃ±o:</i> Y se lo pasaron bien%2C Â¿no? <br> <i>Adulto:</i> Claro. Â¿TÃº te lo estÃ¡s pasando bien? <br> <i>NiÃ±o:</i> <b>SÃ­. PÃ¡jaro%2C Â¿quÃ© haces en mi mano?</b>	16	Impl nass no
1730625191	28	female	yes	items_experimentales2	6	B	20	IMPL	TOPRE	NO	<i>Adulto:</i> Â¿QuÃ© le ha pasado a este Ã¡rbol? <br> <i>NiÃ±o:</i> Se le han caÃ­do las hojas y nueces por el otoÃ±o. <br> <i>Adulto:</i> Eso es%2C en otoÃ±o se caen las hojas. Â¿CuÃ¡l es tu estaciÃ³n favorita? <br> <i>NiÃ±o:</i> El verano%2C por la playa. Voy con mi familia%2C y estÃ¡ arriba de una montaÃ±a. <br> <i>Adulto:</i> Â¿El quÃ©? Â¿La playa? <br> <i>NiÃ±o:</i> <b>SÃ­. Â¿Coloco las hoj…	10	Impl topre no
1730625191	28	female	yes	items_experimentales2	3	B	34	IMPL	NASS	QUEST	<i>Adulto:</i> Â¿Y al perrito de tus abuelos tambiÃ©n le ves mucho? <br> <i>NiÃ±o:</i> SÃ­. <br> <i>Adulto:</i> Â¿Se lleva bien con tu gato o no? <br> <i>NiÃ±o:</i> Pero mi gato no va a la casa de los abuelos. <br> <i>Adulto:</i> Ah%2C nunca ha ido. Â¿Nunca se han conocido entonces? <br> <i>NiÃ±o:</i> <b>Â¿QuÃ© celo tiene mÃ¡s cinta?</b>	17	Impl nass quest
1730625191	28	female	yes	items_experimentales2	7	B	13	EXPL	TOPRE	NO	<i>Adulto:</i> Â¿CuÃ¡l es tu animal favorito? <br> <i>NiÃ±o:</i> Los gatos y los monos. Los monos los vi en el zoo. <br> <i>Adulto:</i> Ah%2C quÃ© guay. Â¿Y te gustan los perros? <br> <i>NiÃ±o:</i> Mmm%2C sÃ­%2C me gustan. <br> <i>Adulto:</i> Ah%2C vale. <br> <i>NiÃ±o:</i> <b>Â¿Pues sabes? Â¿Alguna vez has ido al zoo?</b>	7	Expl topre no
1730625191	28	female	yes	items_experimentales2	4	B	11	IMPL	ASS	STAT	<i>Adulto:</i> Â¿Te gusta dibujar? <br> <i>NiÃ±o:</i> Mmm%2C bueno... <br> <i>Adulto:</i> Â¿MÃ¡s o menos? <br> <i>NiÃ±o:</i> SÃ­. Â¿QuÃ© tengo que dibujar? <br> <i>Adulto:</i> Tienes dos opciones. Puedes terminar un dibujo que ya estÃ¡ empezado o hacer uno nuevo. Como tÃº quieras. <br> <i>NiÃ±o:</i> <b>La gente dibuja muy bien.</b>	6	Impl ass stat
1730625191	28	female	yes	items_experimentales2	6	B	18	EXPL	TOPRE	STAT	<i>Adulto:</i> Â¿A quÃ© monte has ido? <br> <i>NiÃ±o:</i> Bueno%2C estÃ¡ cerca de Landa. <br> <i>Adulto:</i> Oye%2C Â¿y tÃº quÃ© cosas te llevas en la mochila cuando vas al monte? <br> <i>NiÃ±o:</i> Almuerzo. <br> <i>Adulto:</i> Ah%2C un bocata de tortilla has dicho antes. <br> <i>NiÃ±o:</i> <b>Y he ido a Barria.</b>	9	Expl topre stat
1730625191	28	female	yes	items_experimentales2	7	B	24	IMPL	TOPRE	STAT	<i>Adulto:</i> Mira%2C yo tengo dibujos aquÃ­. Puedes pintar el del leÃ³n%2C la niÃ±a con el perro%2C los tiburones... <br> <i>NiÃ±o:</i> Pues los tiburones. <br> <i>Adulto:</i> Vale. <br> <i>NiÃ±o:</i> Me encanta el mar. <br> <i>Adulto:</i> A mÃ­ tambiÃ©n. Â¿Sabes que hace poco he aprendido a bucear? En agosto aprendÃ­%2C y fue sÃºper guay. <br> <i>NiÃ±o:</i> <b>Â¿Los tiburones de quÃ© color son…	12	Impl topre stat
1730625191	28	female	yes	items_experimentales2	7	B	8	IMPL	ASS	NO	<i>Adulto:</i> Oye%2C Â¿y tus amigas han venido a acompaÃ±arte? <br> <i>NiÃ±o:</i> SÃ­%2C y porque mi padre les ha invitado a comer unas patatas cuando terminemos. <br> <i>Adulto:</i> Ah%2C Â¿y eso por quÃ©? Â¿CelebrÃ¡is algo? <br> <i>NiÃ±o:</i> No%2C pero Ã©l sabe que nos encantan. <br> <i>Adulto:</i> QuÃ© majo%2C Â¿no? Â¿CÃ³mo se llama tu padre? <br> <i>NiÃ±o:</i> <b>Carlos. Â¿TÃº te llamabas S…	4	Impl ass no
1730625191	28	female	yes	items_experimentales2	6	B	26	EXPL	NASS	NO	<i>Adulto:</i> Ah%2C Â¿tu tÃ­o tiene un gatito tambiÃ©n? <br> <i>NiÃ±o:</i> SÃ­. <br> <i>Adulto:</i> Â¿Sabes cÃ³mo es mi gata? <br> <i>NiÃ±o:</i> Â¿CÃ³mo? <br> <i>Adulto:</i> Es gris y tiene un montÃ³n de pelo. Parece una bola de pelo. <br> <i>NiÃ±o:</i> <b>SÃ­%2C lo parece. Mira esta nuez.</b>	13	Expl nass no
1730625191	28	female	yes	items_experimentales2	7	B	38	BASELINE	BASELINE	BASELINE	<i>Adulto:</i> Â¿Para quÃ© necesitamos el botiquÃ­n en el monte? <br> <i>NiÃ±o:</i> Pues por si nos caemos%2C para curar la herida. <br> <i>Adulto:</i> Efectivamente%2C eso es. ImagÃ­nate que nos damos con una roca o asÃ­ y empezamos a sangrar un poquito. Pues nos ponemos una tirita y ya estÃ¡%2C Â¿no? <br> <i>NiÃ±o:</i> SÃ­. <br> <i>Adulto:</i> Â¿TÃº te has caÃ­do alguna vez en el monte o en la …	19	No TS
1730625191	28	female	yes	items_experimentales2	4	B	30	EXPL	NASS	STAT	<i>Adulto:</i> Â¿QuÃ© haces en el monte cuando vas? <br> <i>NiÃ±o:</i> No lo sÃ©. <br> <i>Adulto:</i> Vemos animales%2C Â¿no? Por ejemplo. <br> <i>NiÃ±o:</i> SÃ­%2C y hojas. <br> <i>Adulto:</i> Ãrboles tambiÃ©n%2C Â¿no? Mira%2C pues yo fui ayer al monte. Me cansÃ© un montÃ³n%2C porque estuve caminando mucho. <br> <i>NiÃ±o:</i> <b>Mira%2C Â¡un perro y un pÃ¡jaro!</b>	15	Expl nass stat
1730625191	28	female	yes	items_experimentales2	7	B	37	BASELINE	BASELINE	BASELINE	<i>Adulto:</i> Vale%2C y cuando vas al monte de excursiÃ³n%2C Â¿quÃ© cosas te llevas en la mochila? <br> <i>NiÃ±o:</i> Pues mira%2C bocadillos. <br> <i>Adulto:</i> Bocadillos. Importante%2C Â¿no? <br> <i>NiÃ±o:</i> SÃ­. TambiÃ©n agua%2C y un bifrutas. <br> <i>Adulto:</i> Â¿Te gustan los bifrutas? Â¿De quÃ© te gustan? Porque hay distintos tipos%2C Â¿no? <br> <i>NiÃ±o:</i> <b>Pues el naranja. Ese e…	19	No TS
1730625191	28	female	yes	items_experimentales2	7	B	22	IMPL	TOPRE	QUEST	<i>Adulto:</i> Oye%2C Â¿tÃº haces judo? <br> <i>NiÃ±o:</i> SÃ­. <br> <i>Adulto:</i> Ah%2C haces judo. Â¿Y quÃ© tal? Â¿Te gusta? <br> <i>NiÃ±o:</i> No%2C no me gusta. <br> <i>Adulto:</i> Â¿QuÃ© te gusta hacer? <br> <i>NiÃ±o:</i> <b>Solo hay peleas.</b>	11	Impl topre quest
1730625191	28	female	yes	items_experimentales2	4	B	4	EXPL	ASS	QUEST	<i>Adulto:</i> Me encantarÃ­a ir a Madagascar%2C pero nunca he ido. <br> <i>NiÃ±o:</i> Pues si vas%2C que te diviertas con tus veintiseis horas en aviÃ³n. <br> <i>Adulto:</i> Â¿TÃº has ido alguna vez? Â¿CuÃ¡l es el viaje mÃ¡s largo que has hecho? <br> <i>NiÃ±o:</i> El viaje mÃ¡s largo que he hecho es a las Islas Canarias%2C a Gran Canaria. <br> <i>Adulto:</i> Â¿A Gran Canaria? Yo estuve en Teneri…	2	Expl ass quest
1730625191	28	female	yes	items_check2	5	B	10	IMPL	ASS	QUEST	<i>Adulto:</i> Â¿Sabes lo que tengo yo en casa? <br> <i>NiÃ±o:</i> Â¿El quÃ©? <br> <i>Adulto:</i> Tengo un gato. <br> <i>NiÃ±o:</i> Â¿CÃ³mo es? <br> <i>Adulto:</i> Es gris. Tiene un montÃ³n de pelo%2C parece una bola de pelo. Â¿Sabes cuÃ¡les son los gatos persa? <br> <i>NiÃ±o:</i> <b>Tengo una amiga que se llama ToÃ±i que tiene un gato. Es solo naranja y tiene pelo tambiÃ©n.</b>	5	Impl ass quest
1730625191	28	female	yes	items_experimentales3	4	B	28	EXPL	NASS	QUEST	<i>Adulto:</i> Â¿QuÃ© le pasa a este Ã¡rbol? <br> <i>NiÃ±o:</i> Le faltan estas hojas. <br> <i>Adulto:</i> Â¿Por quÃ© crees que le faltan hojas a este Ã¡rbol? <br> <i>NiÃ±o:</i> Â¿Porque se han caÃ­do? <br> <i>Adulto:</i> Muy bien%2C porque se han caÃ­do%2C Â¿no? Â¿Y cuÃ¡ndo se caen las hojas de los Ã¡rboles? <br> <i>NiÃ±o:</i> <b>A ver%2C Â¡nos hemos perdido!</b>	14	Expl nass quest
1730625191	28	female	yes	items_experimentales3	7	B	39	BASELINE	BASELINE	BASELINE	<i>Adulto:</i> Â¿TÃº has plantado nueces alguna vez? <br> <i>NiÃ±o:</i> SÃ­. <br> <i>Adulto:</i> Â¿Y quÃ© hay que hacer primero? <br> <i>NiÃ±o:</i> Un agujero. <br> <i>Adulto:</i> Un agujero%2C Â¿no? Â¿Y luego? <br> <i>NiÃ±o:</i> <b>Luego taparlas.</b>	19	No TS
1730625191	28	female	yes	items_experimentales3	5	B	19	IMPL	TOPRE	NO	<i>Adulto:</i> Vale%2C Â¿quÃ© color quieres? Yo voy a coger el marrÃ³n para acabar con el perro. Â¿TÃº el verde para el Ã¡rbol? <br> <i>NiÃ±o:</i> SÃ­. <br> <i>Adulto:</i> Â¿Me has dicho que hacÃ­as papiroflexia? Â¿Eso quÃ© es? <br> <i>NiÃ±o:</i> Bueno%2C doblar... <br> <i>Adulto:</i> Ah%2C vale%2C lo de hacer figuras con... <br> <i>NiÃ±o:</i> <b>SÃ­. Mejor cojo rojo.</b>	10	Impl topre no
1730625191	28	female	yes	items_experimentales3	4	B	36	IMPL	NASS	STAT	<i>Adulto:</i> Efectivamente%2C Â¿cÃ³mo sabÃ­as que la brÃºjula estaba en inglÃ©s? <br> <i>NiÃ±o:</i> Porque aquÃ­ pone una uve doble. <br> <i>Adulto:</i> Â¿Sabes cÃ³mo se dice en inglÃ©s 'oeste'? <br> <i>NiÃ±o:</i> Â¿CÃ³mo? <br> <i>Adulto:</i> West. <br> <i>NiÃ±o:</i> <b>Hay que abrir las nueces.</b>	18	Impl nass stat
1730625191	28	female	yes	items_experimentales3	5	B	1	EXPL	ASS	NO	<i>Adulto:</i> Â¿En el zoo viste ardillas? <br> <i>NiÃ±o:</i> No%2C pero si las hubiera visto les hubiera dado una nuez. <br> <i>Adulto:</i> Les darÃ­as una nuez%2C claro. Las bellotas tambiÃ©n les gustan. <br> <i>NiÃ±o:</i> SÃ­%2C pero sobre todo las nueces. <br> <i>Adulto:</i> Sobre todo%2C sÃ­. <br> <i>NiÃ±o:</i> <b>Aparte%2C son muy difÃ­ciles de abrir.</b>	1	Expl ass no
1730625191	28	female	yes	items_experimentales3	6	B	16	EXPL	TOPRE	QUEST	<i>Adulto:</i> Â¿Para quÃ© necesitamos la brÃºjula en el monte? <br> <i>NiÃ±o:</i> Para no perdernos. Yo la tengo en mi bastÃ³n. <br> <i>Adulto:</i> Â¿Tu bastÃ³n tiene brÃºjula? Mira%2C otra cosa que se nos habÃ­a olvidado%2C bastones para el monte. <br> <i>NiÃ±o:</i> SÃ­. Y tambiÃ©n suelo llevar zapatillas por si acaso. Y paraguas tambiÃ©n. <br> <i>Adulto:</i> Ah%2C el paraguas lo tengo aquÃ­. L…	8	Expl topre quest
1730629290	28	male	yes	items_experimentales1	7	B	40	BASELINE	BASELINE	BASELINE	<i>Adulto:</i> Â¿QuÃ© te gusta hacer en tu tiempo libre? <br> <i>NiÃ±o:</i> Jugar al ajedrez. <br> <i>Adulto:</i> Ah%2C wow%2C me encanta el ajedrez. Â¿Se te da bien? <br> <i>NiÃ±o:</i> SÃ­%2C se me da bien. <br> <i>Adulto:</i> Â¿Llevas mucho tiempo jugando? <br> <i>NiÃ±o:</i> <b>SÃ­%2C tres aÃ±os ya.</b>	19	No TS
1730629290	28	male	yes	items_experimentales1	2	B	9	IMPL	ASS	QUEST	<i>Adulto:</i> Â¿TÃº cuando vas al monte quÃ© cosas te llevas en la mochila? <br> <i>NiÃ±o:</i> Pues no llevo nada. <br> <i>Adulto:</i> Â¿Nada? <br> <i>NiÃ±o:</i> No llevo mochila. <br> <i>Adulto:</i> Â¿No llevas mochila al monte? <br> <i>NiÃ±o:</i> <b>Mi mochila es de Ternua.</b>	5	Impl ass quest
1730629290	28	male	yes	items_experimentales1	2	B	31	IMPL	NASS	NO	<i>Adulto:</i> Â¿No sabes cÃ³mo son las nueces por dentro? <br> <i>NiÃ±o:</i> No. <br> <i>Adulto:</i> Jo%2C pues no te sÃ© explicar. Como mi abuela tiene%2C un dÃ­a te traigo una de verdad y te la enseÃ±o. <br> <i>NiÃ±o:</i> SÃ­. <br> <i>Adulto:</i> Â¿Vale? <br> <i>NiÃ±o:</i> <b>SÃ­. Te conozco desde hace mucho tiempo.</b>	16	Impl nass no
1730629290	28	male	yes	items_experimentales1	1	B	25	EXPL	NASS	NO	<i>Adulto:</i> Â¿Estuviste en el monte Gorbea? <br> <i>NiÃ±o:</i> SÃ­. <br> <i>Adulto:</i> QuÃ© guay%2C Â¿con quiÃ©n? <br> <i>NiÃ±o:</i> Con muchos profesores. <br> <i>Adulto:</i> Ah%2C Â¿con el cole? Pensaba que habÃ­as ido con tu familia. <br> <i>NiÃ±o:</i> <b>SÃ­. Eh%2C mira%2C yo tengo un juego que se llama 'cÃ¡mara espÃ­a'.</b>	13	Expl nass no
1730629290	28	male	yes	items_experimentales1	2	B	27	EXPL	NASS	QUEST	<i>Adulto:</i> Â¿TÃº te has roto alguna vez algo? <br> <i>NiÃ±o:</i> No%2C pero mi hermano sÃ­. Se ha roto el brazo dos veces. <br> <i>Adulto:</i> Â¿QuÃ© dices? Pobrecillo. Bueno volvemos a la actividad. Â¿Ya estÃ¡ recuperada la cebra? <br> <i>NiÃ±o:</i> SÃ­. <br> <i>Adulto:</i> Muy bien. Venga%2C vamos a dejar aquÃ­ a nuestros amigos los animales. Nos despedimos ya de ellos%2C Â¿vale? <br> <i>Ni…	14	Expl nass quest
1730629290	28	male	yes	items_experimentales1	5	B	17	EXPL	TOPRE	STAT	<i>Adulto:</i> Vas a hacer genial el examen. Â¿Es fÃ¡cil? <br> <i>NiÃ±o:</i> Pues sÃ­. Estamos ensayando los prefijos 'des' e 'in' y los determinantes numerales. <br> <i>Adulto:</i> QuÃ© guay%2C a mÃ­ me encanta. Yo estudiÃ© lingÃ¼Ã­stica. Â¿Sabes lo que es? <br> <i>NiÃ±o:</i> SÃ­%2C lo sÃ©. <br> <i>Adulto:</i> Pues yo estudiÃ© eso. Yo soy lingÃ¼ista. <br> <i>NiÃ±o:</i> <b>Ah%2C y tambiÃ©n la diÃ…	9	Expl topre stat
1730629290	28	male	yes	items_experimentales1	2	B	21	IMPL	TOPRE	QUEST	<i>Adulto:</i> Â¿Has plantado Lacasitos? <br> <i>NiÃ±o:</i> SÃ­%2C un Lacasito. <br> <i>Adulto:</i> Â¿En serio? Bua%2C serÃ­a genial un Ã¡rbol de Lacasitos%2C Â¿verdad? <br> <i>NiÃ±o:</i> SÃ­. <br> <i>Adulto:</i> Bueno%2C ya hemos plantado las nueces%2C Â¿verdad? <br> <i>NiÃ±o:</i> <b>Â¿A que si plantamos un Lacasito saldrÃ¡ otro?</b>	11	Impl topre quest
1730629290	28	male	yes	items_experimentales1	4	B	15	EXPL	TOPRE	QUEST	<i>Adulto:</i> El rotulador gris lo tengo yo. Â¿Te lo dejo? <br> <i>NiÃ±o:</i> SÃ­%2C sÃ­%2C sÃ­. <br> <i>Adulto:</i> Bueno%2C me decÃ­as que habÃ­as estado con Julia tambiÃ©n. Â¿Te lo pasaste bien con ella? <br> <i>NiÃ±o:</i> SÃ­%2C muy bien. <br> <i>Adulto:</i> Oye%2C y estos dÃ­as que no tienes cole%2C Â¿quÃ© estÃ¡s haciendo en casa? <br> <i>NiÃ±o:</i> <b>Espera%2C un poco mÃ¡s de gris.</b>	8	Expl topre quest
1730629290	28	male	yes	items_experimentales1	6	B	12	IMPL	ASS	STAT	<i>Adulto:</i> Â¿TÃº alguna vez has plantado algo? <br> <i>NiÃ±o:</i> En el cole plantamos guisantes y mÃ¡s cosas. <br> <i>Adulto:</i> A mÃ­ no me gustan mucho los guisantes. <br> <i>NiÃ±o:</i> Ni a mÃ­. <br> <i>Adulto:</i> Mi abuela tiene una huerta%2C y planta pimientos y asÃ­. Luego le salen mÃ¡s%2C y asÃ­ no tiene que comprar. <br> <i>NiÃ±o:</i> <b>Nuestra profesora tiene un huerto%2C y le pi…	6	Impl ass stat
1730629290	28	male	yes	items_experimentales1	7	B	7	IMPL	ASS	NO	<i>Adulto:</i> Â¿Nunca te has ido de excursiÃ³n al monte? <br> <i>NiÃ±o:</i> SÃ­%2C alguna vez sÃ­. <br> <i>Adulto:</i> A mÃ­ me gusta mucho ir al monte. <br> <i>NiÃ±o:</i> Â¿SÃ­? <br> <i>Adulto:</i> SÃ­%2C yo voy mucho al monte. Â¿Sabes dÃ³nde estÃ¡ el Gorbea? <br> <i>NiÃ±o:</i> <b>SÃ­. Yo siempre voy al monte en coche.</b>	4	Impl ass no
1730629290	28	male	yes	items_experimentales1	1	B	3	EXPL	ASS	QUEST	<i>Adulto:</i> Â¿CuÃ¡l es tu animal favorito de estos? <br> <i>NiÃ±o:</i> Los caballos y las vacas no me van mucho. <br> <i>Adulto:</i> Â¿CuÃ¡l es tu animal favorito entonces%2C a ver? Â¿Tienes alguno favorito? <br> <i>NiÃ±o:</i> Mmm%2C no. <br> <i>Adulto:</i> Â¿No puedes elegir? <br> <i>NiÃ±o:</i> <b> Te digo una cosa. Hay vacas que%2C Â¿sabes quÃ© tienen a veces? </b>	2	Expl ass quest
1730629290	28	male	yes	items_experimentales1	1	B	33	IMPL	NASS	QUEST	<i>Adulto:</i> Â¿A ti quÃ© te gusta mÃ¡s%2C ir al monte o leer libros? <br> <i>NiÃ±o:</i> Leer libros. <br> <i>Adulto:</i> Ah%2C muy bien. Oye%2C por cierto%2C Â¿sabes de dÃ³nde es tu gorra? <br> <i>NiÃ±o:</i> Â¿De CataluÃ±a? <br> <i>Adulto:</i> No. Es de Sopelana%2C Â¿no? Â¿Sabes dÃ³nde estÃ¡ Sopelana? <br> <i>NiÃ±o:</i> <b>Mi profesora siempre me deja el ordenador cuando he trabajado.	17	Impl nass quest
1730629290	28	male	yes	items_experimentales1	6	B	14	EXPL	TOPRE	NO	<i>Adulto:</i> Venga%2C pues vamos a meter todas las cosas en la mochila antes de que se nos haga de noche. Venga%2C vÃ¡monos de excursiÃ³n. Oye%2C Â¿cuÃ¡l es tu animal favorito? <br> <i>NiÃ±o:</i> Los perritos. <br> <i>Adulto:</i> Â¿Tienes alguno en casa? <br> <i>NiÃ±o:</i> No%2C porque mi madre es alÃ©rgica. <br> <i>Adulto:</i> No quiere%2C Â¿no? Claro. <br> <i>NiÃ±o:</i> <b>Â¡Venga%2C venga%2C…	7	Expl topre no
1730629290	28	male	yes	items_experimentales1	3	B	23	IMPL	TOPRE	STAT	<i>Adulto:</i> Muy bien%2C se han caÃ­do las hojas porque es otoÃ±o. Y tambiÃ©n vemos nueces%2C Â¿no? Â¿QuÃ© podemos hacer con estas nueces? <br> <i>NiÃ±o:</i> Recogerlas. <br> <i>Adulto:</i> Oye%2C Â¿tÃº sabes a quÃ© animal le gustan mucho las nueces? <br> <i>NiÃ±o:</i> No sÃ©. <br> <i>Adulto:</i> A las ardillas. A las ardillas les encanta comer nueces. <br> <i>NiÃ±o:</i> <b>Ya es primavera.</b>	12	Impl topre stat
1730629290	28	male	yes	items_experimentales1	1	B	29	EXPL	NASS	STAT	<i>Adulto:</i> Â¿QuÃ© te gusta hacer a ti en tu tiempo libre? <br> <i>NiÃ±o:</i> Jugar a la play. <br> <i>Adulto:</i> Â¿QuÃ© juegos tienes en la play? <br> <i>NiÃ±o:</i> El Among Us%2C el Minecraft... <br> <i>Adulto:</i> Hala%2C yo nunca he jugado al Among Us. <br> <i>NiÃ±o:</i> <b>Uy%2C una diana.</b>	15	Expl nass stat
1730629290	28	male	yes	items_experimentales1	2	B	35	IMPL	NASS	STAT	<i>Adulto:</i> Vale%2C es otoÃ±o hemos dicho%2C Â¿verdad? <br> <i>NiÃ±o:</i> SÃ­. <br> <i>Adulto:</i> Tu cumple es en verano%2C Â¿no? <br> <i>NiÃ±o:</i> SÃ­. <br> <i>Adulto:</i> Mi cumple es en otoÃ±o. <br> <i>NiÃ±o:</i> <b>Â¿CÃ³mo pongo esto?</b>	18	Impl nass stat
1730629290	28	male	yes	items_check1	7	B	6	EXPL	ASS	STAT	<i>Adulto:</i> Â¿Dibujas mucho en casa? <br> <i>NiÃ±o:</i> Mmm%2C un poquito. <br> <i>Adulto:</i> Â¿Sabes que a mÃ­ se me da fatal dibujar? No sÃ© ni hacer una casa. <br> <i>NiÃ±o:</i> Te has salido. <br> <i>Adulto:</i> Â¿Has visto? Si es que... Bueno%2C he de decir que esto lo ha hecho otro niÃ±o. Pero sÃ­%2C no se me da muy bien. <br> <i>NiÃ±o:</i> <b>Mira%2C el truco para que se vea mÃ¡s es es…	3	Expl ass stat
1730629290	28	male	yes	items_experimentales2	3	B	4	EXPL	ASS	QUEST	<i>Adulto:</i> Me encantarÃ­a ir a Madagascar%2C pero nunca he ido. <br> <i>NiÃ±o:</i> Pues si vas%2C que te diviertas con tus veintiseis horas en aviÃ³n. <br> <i>Adulto:</i> Â¿TÃº has ido alguna vez? Â¿CuÃ¡l es el viaje mÃ¡s largo que has hecho? <br> <i>NiÃ±o:</i> El viaje mÃ¡s largo que he hecho es a las Islas Canarias%2C a Gran Canaria. <br> <i>Adulto:</i> Â¿A Gran Canaria? Yo estuve en Teneri…	2	Expl ass quest
1730629290	28	male	yes	items_experimentales2	2	B	32	IMPL	NASS	NO	<i>Adulto:</i> A ver dÃ³nde puedes pintar algo. <br> <i>NiÃ±o:</i> Â¿Esos dibujos quiÃ©n los hizo? <br> <i>Adulto:</i> MÃ¡s niÃ±os. <br> <i>NiÃ±o:</i> Y se lo pasaron bien%2C Â¿no? <br> <i>Adulto:</i> Claro. Â¿TÃº te lo estÃ¡s pasando bien? <br> <i>NiÃ±o:</i> <b>SÃ­. PÃ¡jaro%2C Â¿quÃ© haces en mi mano?</b>	16	Impl nass no
1730629290	28	male	yes	items_experimentales2	7	B	5	EXPL	ASS	STAT	<i>Adulto:</i> Â¿Fuiste a montar a caballo? <br> <i>NiÃ±o:</i> SÃ­. <br> <i>Adulto:</i> Â¿Y cuÃ¡ntas veces has montado? Â¿Te gusta montar a caballo? <br> <i>NiÃ±o:</i> SÃ­%2C una vez. Mi madre me enseÃ±Ã³ cÃ³mo hacerlo. <br> <i>Adulto:</i> Yo una vez me montÃ© en uno. El caballo se puso sÃºper nervioso y empezÃ³ a correr conmigo encima. Ya no me vuelvo a montar. <br> <i>NiÃ±o:</i> <b>Pues tambiÃ©…	3	Expl ass stat
1730629290	28	male	yes	items_experimentales2	7	B	37	BASELINE	BASELINE	BASELINE	<i>Adulto:</i> Vale%2C y cuando vas al monte de excursiÃ³n%2C Â¿quÃ© cosas te llevas en la mochila? <br> <i>NiÃ±o:</i> Pues mira%2C bocadillos. <br> <i>Adulto:</i> Bocadillos. Importante%2C Â¿no? <br> <i>NiÃ±o:</i> SÃ­. TambiÃ©n agua%2C y un bifrutas. <br> <i>Adulto:</i> Â¿Te gustan los bifrutas? Â¿De quÃ© te gustan? Porque hay distintos tipos%2C Â¿no? <br> <i>NiÃ±o:</i> <b>Pues el naranja. Ese e…	19	No TS
1730629290	28	male	yes	items_experimentales2	1	B	34	IMPL	NASS	QUEST	<i>Adulto:</i> Â¿Y al perrito de tus abuelos tambiÃ©n le ves mucho? <br> <i>NiÃ±o:</i> SÃ­. <br> <i>Adulto:</i> Â¿Se lleva bien con tu gato o no? <br> <i>NiÃ±o:</i> Pero mi gato no va a la casa de los abuelos. <br> <i>Adulto:</i> Ah%2C nunca ha ido. Â¿Nunca se han conocido entonces? <br> <i>NiÃ±o:</i> <b>Â¿QuÃ© celo tiene mÃ¡s cinta?</b>	17	Impl nass quest
1730629290	28	male	yes	items_experimentales2	5	B	11	IMPL	ASS	STAT	<i>Adulto:</i> Â¿Te gusta dibujar? <br> <i>NiÃ±o:</i> Mmm%2C bueno... <br> <i>Adulto:</i> Â¿MÃ¡s o menos? <br> <i>NiÃ±o:</i> SÃ­. Â¿QuÃ© tengo que dibujar? <br> <i>Adulto:</i> Tienes dos opciones. Puedes terminar un dibujo que ya estÃ¡ empezado o hacer uno nuevo. Como tÃº quieras. <br> <i>NiÃ±o:</i> <b>La gente dibuja muy bien.</b>	6	Impl ass stat
1730629290	28	male	yes	items_experimentales2	4	B	20	IMPL	TOPRE	NO	<i>Adulto:</i> Â¿QuÃ© le ha pasado a este Ã¡rbol? <br> <i>NiÃ±o:</i> Se le han caÃ­do las hojas y nueces por el otoÃ±o. <br> <i>Adulto:</i> Eso es%2C en otoÃ±o se caen las hojas. Â¿CuÃ¡l es tu estaciÃ³n favorita? <br> <i>NiÃ±o:</i> El verano%2C por la playa. Voy con mi familia%2C y estÃ¡ arriba de una montaÃ±a. <br> <i>Adulto:</i> Â¿El quÃ©? Â¿La playa? <br> <i>NiÃ±o:</i> <b>SÃ­. Â¿Coloco las hoj…	10	Impl topre no
1730629290	28	male	yes	items_experimentales2	5	B	26	EXPL	NASS	NO	<i>Adulto:</i> Ah%2C Â¿tu tÃ­o tiene un gatito tambiÃ©n? <br> <i>NiÃ±o:</i> SÃ­. <br> <i>Adulto:</i> Â¿Sabes cÃ³mo es mi gata? <br> <i>NiÃ±o:</i> Â¿CÃ³mo? <br> <i>Adulto:</i> Es gris y tiene un montÃ³n de pelo. Parece una bola de pelo. <br> <i>NiÃ±o:</i> <b>SÃ­%2C lo parece. Mira esta nuez.</b>	13	Expl nass no
1730629290	28	male	yes	items_experimentales2	7	B	2	EXPL	ASS	NO	<i>Adulto:</i> Mira esto. <br> <i>NiÃ±o:</i> Un botiquÃ­n de emergencias. <br> <i>Adulto:</i> Muy bien. <br> <i>NiÃ±o:</i> Por si me pica una serpiente. <br> <i>Adulto:</i> Vale%2C a ver%2C esperemos no encontrarnos ninguna serpiente en el monte%2C pero bueno. <br> <i>NiÃ±o:</i> <b>Esperemos. Oye%2C Â¿sabes quÃ© podemos encontrarnos? Perros.</b>	1	Expl ass no
1730629290	28	male	yes	items_experimentales2	7	B	30	EXPL	NASS	STAT	<i>Adulto:</i> Â¿QuÃ© haces en el monte cuando vas? <br> <i>NiÃ±o:</i> No lo sÃ©. <br> <i>Adulto:</i> Vemos animales%2C Â¿no? Por ejemplo. <br> <i>NiÃ±o:</i> SÃ­%2C y hojas. <br> <i>Adulto:</i> Ãrboles tambiÃ©n%2C Â¿no? Mira%2C pues yo fui ayer al monte. Me cansÃ© un montÃ³n%2C porque estuve caminando mucho. <br> <i>NiÃ±o:</i> <b>Mira%2C Â¡un perro y un pÃ¡jaro!</b>	15	Expl nass stat
1730629290	28	male	yes	items_experimentales2	5	B	18	EXPL	TOPRE	STAT	<i>Adulto:</i> Â¿A quÃ© monte has ido? <br> <i>NiÃ±o:</i> Bueno%2C estÃ¡ cerca de Landa. <br> <i>Adulto:</i> Oye%2C Â¿y tÃº quÃ© cosas te llevas en la mochila cuando vas al monte? <br> <i>NiÃ±o:</i> Almuerzo. <br> <i>Adulto:</i> Ah%2C un bocata de tortilla has dicho antes. <br> <i>NiÃ±o:</i> <b>Y he ido a Barria.</b>	9	Expl topre stat
1730629290	28	male	yes	items_experimentales2	7	B	22	IMPL	TOPRE	QUEST	<i>Adulto:</i> Oye%2C Â¿tÃº haces judo? <br> <i>NiÃ±o:</i> SÃ­. <br> <i>Adulto:</i> Ah%2C haces judo. Â¿Y quÃ© tal? Â¿Te gusta? <br> <i>NiÃ±o:</i> No%2C no me gusta. <br> <i>Adulto:</i> Â¿QuÃ© te gusta hacer? <br> <i>NiÃ±o:</i> <b>Solo hay peleas.</b>	11	Impl topre quest
1730629290	28	male	yes	items_experimentales2	1	B	13	EXPL	TOPRE	NO	<i>Adulto:</i> Â¿CuÃ¡l es tu animal favorito? <br> <i>NiÃ±o:</i> Los gatos y los monos. Los monos los vi en el zoo. <br> <i>Adulto:</i> Ah%2C quÃ© guay. Â¿Y te gustan los perros? <br> <i>NiÃ±o:</i> Mmm%2C sÃ­%2C me gustan. <br> <i>Adulto:</i> Ah%2C vale. <br> <i>NiÃ±o:</i> <b>Â¿Pues sabes? Â¿Alguna vez has ido al zoo?</b>	7	Expl topre no
1730629290	28	male	yes	items_experimentales2	7	B	38	BASELINE	BASELINE	BASELINE	<i>Adulto:</i> Â¿Para quÃ© necesitamos el botiquÃ­n en el monte? <br> <i>NiÃ±o:</i> Pues por si nos caemos%2C para curar la herida. <br> <i>Adulto:</i> Efectivamente%2C eso es. ImagÃ­nate que nos damos con una roca o asÃ­ y empezamos a sangrar un poquito. Pues nos ponemos una tirita y ya estÃ¡%2C Â¿no? <br> <i>NiÃ±o:</i> SÃ­. <br> <i>Adulto:</i> Â¿TÃº te has caÃ­do alguna vez en el monte o en la …	19	No TS
1730629290	28	male	yes	items_experimentales2	7	B	8	IMPL	ASS	NO	<i>Adulto:</i> Oye%2C Â¿y tus amigas han venido a acompaÃ±arte? <br> <i>NiÃ±o:</i> SÃ­%2C y porque mi padre les ha invitado a comer unas patatas cuando terminemos. <br> <i>Adulto:</i> Ah%2C Â¿y eso por quÃ©? Â¿CelebrÃ¡is algo? <br> <i>NiÃ±o:</i> No%2C pero Ã©l sabe que nos encantan. <br> <i>Adulto:</i> QuÃ© majo%2C Â¿no? Â¿CÃ³mo se llama tu padre? <br> <i>NiÃ±o:</i> <b>Carlos. Â¿TÃº te llamabas S…	4	Impl ass no
1730629290	28	male	yes	items_experimentales2	7	B	24	IMPL	TOPRE	STAT	<i>Adulto:</i> Mira%2C yo tengo dibujos aquÃ­. Puedes pintar el del leÃ³n%2C la niÃ±a con el perro%2C los tiburones... <br> <i>NiÃ±o:</i> Pues los tiburones. <br> <i>Adulto:</i> Vale. <br> <i>NiÃ±o:</i> Me encanta el mar. <br> <i>Adulto:</i> A mÃ­ tambiÃ©n. Â¿Sabes que hace poco he aprendido a bucear? En agosto aprendÃ­%2C y fue sÃºper guay. <br> <i>NiÃ±o:</i> <b>Â¿Los tiburones de quÃ© color son…	12	Impl topre stat
1730629290	28	male	yes	items_check2	7	B	10	IMPL	ASS	QUEST	<i>Adulto:</i> Â¿Sabes lo que tengo yo en casa? <br> <i>NiÃ±o:</i> Â¿El quÃ©? <br> <i>Adulto:</i> Tengo un gato. <br> <i>NiÃ±o:</i> Â¿CÃ³mo es? <br> <i>Adulto:</i> Es gris. Tiene un montÃ³n de pelo%2C parece una bola de pelo. Â¿Sabes cuÃ¡les son los gatos persa? <br> <i>NiÃ±o:</i> <b>Tengo una amiga que se llama ToÃ±i que tiene un gato. Es solo naranja y tiene pelo tambiÃ©n.</b>	5	Impl ass quest
1730629290	28	male	yes	items_experimentales3	7	B	19	IMPL	TOPRE	NO	<i>Adulto:</i> Vale%2C Â¿quÃ© color quieres? Yo voy a coger el marrÃ³n para acabar con el perro. Â¿TÃº el verde para el Ã¡rbol? <br> <i>NiÃ±o:</i> SÃ­. <br> <i>Adulto:</i> Â¿Me has dicho que hacÃ­as papiroflexia? Â¿Eso quÃ© es? <br> <i>NiÃ±o:</i> Bueno%2C doblar... <br> <i>Adulto:</i> Ah%2C vale%2C lo de hacer figuras con... <br> <i>NiÃ±o:</i> <b>SÃ­. Mejor cojo rojo.</b>	10	Impl topre no
1730629290	28	male	yes	items_experimentales3	7	B	39	BASELINE	BASELINE	BASELINE	<i>Adulto:</i> Â¿TÃº has plantado nueces alguna vez? <br> <i>NiÃ±o:</i> SÃ­. <br> <i>Adulto:</i> Â¿Y quÃ© hay que hacer primero? <br> <i>NiÃ±o:</i> Un agujero. <br> <i>Adulto:</i> Un agujero%2C Â¿no? Â¿Y luego? <br> <i>NiÃ±o:</i> <b>Luego taparlas.</b>	19	No TS
1730629290	28	male	yes	items_experimentales3	7	B	16	EXPL	TOPRE	QUEST	<i>Adulto:</i> Â¿Para quÃ© necesitamos la brÃºjula en el monte? <br> <i>NiÃ±o:</i> Para no perdernos. Yo la tengo en mi bastÃ³n. <br> <i>Adulto:</i> Â¿Tu bastÃ³n tiene brÃºjula? Mira%2C otra cosa que se nos habÃ­a olvidado%2C bastones para el monte. <br> <i>NiÃ±o:</i> SÃ­. Y tambiÃ©n suelo llevar zapatillas por si acaso. Y paraguas tambiÃ©n. <br> <i>Adulto:</i> Ah%2C el paraguas lo tengo aquÃ­. L…	8	Expl topre quest
1730629290	28	male	yes	items_experimentales3	4	B	1	EXPL	ASS	NO	<i>Adulto:</i> Â¿En el zoo viste ardillas? <br> <i>NiÃ±o:</i> No%2C pero si las hubiera visto les hubiera dado una nuez. <br> <i>Adulto:</i> Les darÃ­as una nuez%2C claro. Las bellotas tambiÃ©n les gustan. <br> <i>NiÃ±o:</i> SÃ­%2C pero sobre todo las nueces. <br> <i>Adulto:</i> Sobre todo%2C sÃ­. <br> <i>NiÃ±o:</i> <b>Aparte%2C son muy difÃ­ciles de abrir.</b>	1	Expl ass no
1730629290	28	male	yes	items_experimentales3	1	B	28	EXPL	NASS	QUEST	<i>Adulto:</i> Â¿QuÃ© le pasa a este Ã¡rbol? <br> <i>NiÃ±o:</i> Le faltan estas hojas. <br> <i>Adulto:</i> Â¿Por quÃ© crees que le faltan hojas a este Ã¡rbol? <br> <i>NiÃ±o:</i> Â¿Porque se han caÃ­do? <br> <i>Adulto:</i> Muy bien%2C porque se han caÃ­do%2C Â¿no? Â¿Y cuÃ¡ndo se caen las hojas de los Ã¡rboles? <br> <i>NiÃ±o:</i> <b>A ver%2C Â¡nos hemos perdido!</b>	14	Expl nass quest
1730629290	28	male	yes	items_experimentales3	2	B	36	IMPL	NASS	STAT	<i>Adulto:</i> Efectivamente%2C Â¿cÃ³mo sabÃ­as que la brÃºjula estaba en inglÃ©s? <br> <i>NiÃ±o:</i> Porque aquÃ­ pone una uve doble. <br> <i>Adulto:</i> Â¿Sabes cÃ³mo se dice en inglÃ©s 'oeste'? <br> <i>NiÃ±o:</i> Â¿CÃ³mo? <br> <i>Adulto:</i> West. <br> <i>NiÃ±o:</i> <b>Hay que abrir las nueces.</b>	18	Impl nass stat
1730629555	29	male	yes	items_experimentales1	3	B	3	EXPL	ASS	QUEST	<i>Adulto:</i> Â¿CuÃ¡l es tu animal favorito de estos? <br> <i>NiÃ±o:</i> Los caballos y las vacas no me van mucho. <br> <i>Adulto:</i> Â¿CuÃ¡l es tu animal favorito entonces%2C a ver? Â¿Tienes alguno favorito? <br> <i>NiÃ±o:</i> Mmm%2C no. <br> <i>Adulto:</i> Â¿No puedes elegir? <br> <i>NiÃ±o:</i> <b> Te digo una cosa. Hay vacas que%2C Â¿sabes quÃ© tienen a veces? </b>	2	Expl ass quest
1730629555	29	male	yes	items_experimentales1	7	B	40	BASELINE	BASELINE	BASELINE	<i>Adulto:</i> Â¿QuÃ© te gusta hacer en tu tiempo libre? <br> <i>NiÃ±o:</i> Jugar al ajedrez. <br> <i>Adulto:</i> Ah%2C wow%2C me encanta el ajedrez. Â¿Se te da bien? <br> <i>NiÃ±o:</i> SÃ­%2C se me da bien. <br> <i>Adulto:</i> Â¿Llevas mucho tiempo jugando? <br> <i>NiÃ±o:</i> <b>SÃ­%2C tres aÃ±os ya.</b>	19	No TS
1730629555	29	male	yes	items_experimentales1	3	B	25	EXPL	NASS	NO	<i>Adulto:</i> Â¿Estuviste en el monte Gorbea? <br> <i>NiÃ±o:</i> SÃ­. <br> <i>Adulto:</i> QuÃ© guay%2C Â¿con quiÃ©n? <br> <i>NiÃ±o:</i> Con muchos profesores. <br> <i>Adulto:</i> Ah%2C Â¿con el cole? Pensaba que habÃ­as ido con tu familia. <br> <i>NiÃ±o:</i> <b>SÃ­. Eh%2C mira%2C yo tengo un juego que se llama 'cÃ¡mara espÃ­a'.</b>	13	Expl nass no
1730629555	29	male	yes	items_experimentales1	6	B	7	IMPL	ASS	NO	<i>Adulto:</i> Â¿Nunca te has ido de excursiÃ³n al monte? <br> <i>NiÃ±o:</i> SÃ­%2C alguna vez sÃ­. <br> <i>Adulto:</i> A mÃ­ me gusta mucho ir al monte. <br> <i>NiÃ±o:</i> Â¿SÃ­? <br> <i>Adulto:</i> SÃ­%2C yo voy mucho al monte. Â¿Sabes dÃ³nde estÃ¡ el Gorbea? <br> <i>NiÃ±o:</i> <b>SÃ­. Yo siempre voy al monte en coche.</b>	4	Impl ass no
1730629555	29	male	yes	items_experimentales1	7	B	31	IMPL	NASS	NO	<i>Adulto:</i> Â¿No sabes cÃ³mo son las nueces por dentro? <br> <i>NiÃ±o:</i> No. <br> <i>Adulto:</i> Jo%2C pues no te sÃ© explicar. Como mi abuela tiene%2C un dÃ­a te traigo una de verdad y te la enseÃ±o. <br> <i>NiÃ±o:</i> SÃ­. <br> <i>Adulto:</i> Â¿Vale? <br> <i>NiÃ±o:</i> <b>SÃ­. Te conozco desde hace mucho tiempo.</b>	16	Impl nass no
1730629555	29	male	yes	items_experimentales1	3	B	14	EXPL	TOPRE	NO	<i>Adulto:</i> Venga%2C pues vamos a meter todas las cosas en la mochila antes de que se nos haga de noche. Venga%2C vÃ¡monos de excursiÃ³n. Oye%2C Â¿cuÃ¡l es tu animal favorito? <br> <i>NiÃ±o:</i> Los perritos. <br> <i>Adulto:</i> Â¿Tienes alguno en casa? <br> <i>NiÃ±o:</i> No%2C porque mi madre es alÃ©rgica. <br> <i>Adulto:</i> No quiere%2C Â¿no? Claro. <br> <i>NiÃ±o:</i> <b>Â¡Venga%2C venga%2C…	7	Expl topre no
1730629555	29	male	yes	items_experimentales1	2	B	35	IMPL	NASS	STAT	<i>Adulto:</i> Vale%2C es otoÃ±o hemos dicho%2C Â¿verdad? <br> <i>NiÃ±o:</i> SÃ­. <br> <i>Adulto:</i> Tu cumple es en verano%2C Â¿no? <br> <i>NiÃ±o:</i> SÃ­. <br> <i>Adulto:</i> Mi cumple es en otoÃ±o. <br> <i>NiÃ±o:</i> <b>Â¿CÃ³mo pongo esto?</b>	18	Impl nass stat
1730629555	29	male	yes	items_experimentales1	6	B	12	IMPL	ASS	STAT	<i>Adulto:</i> Â¿TÃº alguna vez has plantado algo? <br> <i>NiÃ±o:</i> En el cole plantamos guisantes y mÃ¡s cosas. <br> <i>Adulto:</i> A mÃ­ no me gustan mucho los guisantes. <br> <i>NiÃ±o:</i> Ni a mÃ­. <br> <i>Adulto:</i> Mi abuela tiene una huerta%2C y planta pimientos y asÃ­. Luego le salen mÃ¡s%2C y asÃ­ no tiene que comprar. <br> <i>NiÃ±o:</i> <b>Nuestra profesora tiene un huerto%2C y le pi…	6	Impl ass stat
1730629555	29	male	yes	items_experimentales1	3	B	23	IMPL	TOPRE	STAT	<i>Adulto:</i> Muy bien%2C se han caÃ­do las hojas porque es otoÃ±o. Y tambiÃ©n vemos nueces%2C Â¿no? Â¿QuÃ© podemos hacer con estas nueces? <br> <i>NiÃ±o:</i> Recogerlas. <br> <i>Adulto:</i> Oye%2C Â¿tÃº sabes a quÃ© animal le gustan mucho las nueces? <br> <i>NiÃ±o:</i> No sÃ©. <br> <i>Adulto:</i> A las ardillas. A las ardillas les encanta comer nueces. <br> <i>NiÃ±o:</i> <b>Ya es primavera.</b>	12	Impl topre stat
1730629555	29	male	yes	items_experimentales1	7	B	27	EXPL	NASS	QUEST	<i>Adulto:</i> Â¿TÃº te has roto alguna vez algo? <br> <i>NiÃ±o:</i> No%2C pero mi hermano sÃ­. Se ha roto el brazo dos veces. <br> <i>Adulto:</i> Â¿QuÃ© dices? Pobrecillo. Bueno volvemos a la actividad. Â¿Ya estÃ¡ recuperada la cebra? <br> <i>NiÃ±o:</i> SÃ­. <br> <i>Adulto:</i> Muy bien. Venga%2C vamos a dejar aquÃ­ a nuestros amigos los animales. Nos despedimos ya de ellos%2C Â¿vale? <br> <i>Ni…	14	Expl nass quest
1730629555	29	male	yes	items_experimentales1	6	B	17	EXPL	TOPRE	STAT	<i>Adulto:</i> Vas a hacer genial el examen. Â¿Es fÃ¡cil? <br> <i>NiÃ±o:</i> Pues sÃ­. Estamos ensayando los prefijos 'des' e 'in' y los determinantes numerales. <br> <i>Adulto:</i> QuÃ© guay%2C a mÃ­ me encanta. Yo estudiÃ© lingÃ¼Ã­stica. Â¿Sabes lo que es? <br> <i>NiÃ±o:</i> SÃ­%2C lo sÃ©. <br> <i>Adulto:</i> Pues yo estudiÃ© eso. Yo soy lingÃ¼ista. <br> <i>NiÃ±o:</i> <b>Ah%2C y tambiÃ©n la diÃ…	9	Expl topre stat
1730629555	29	male	yes	items_experimentales1	6	B	21	IMPL	TOPRE	QUEST	<i>Adulto:</i> Â¿Has plantado Lacasitos? <br> <i>NiÃ±o:</i> SÃ­%2C un Lacasito. <br> <i>Adulto:</i> Â¿En serio? Bua%2C serÃ­a genial un Ã¡rbol de Lacasitos%2C Â¿verdad? <br> <i>NiÃ±o:</i> SÃ­. <br> <i>Adulto:</i> Bueno%2C ya hemos plantado las nueces%2C Â¿verdad? <br> <i>NiÃ±o:</i> <b>Â¿A que si plantamos un Lacasito saldrÃ¡ otro?</b>	11	Impl topre quest
1730629555	29	male	yes	items_experimentales1	2	B	29	EXPL	NASS	STAT	<i>Adulto:</i> Â¿QuÃ© te gusta hacer a ti en tu tiempo libre? <br> <i>NiÃ±o:</i> Jugar a la play. <br> <i>Adulto:</i> Â¿QuÃ© juegos tienes en la play? <br> <i>NiÃ±o:</i> El Among Us%2C el Minecraft... <br> <i>Adulto:</i> Hala%2C yo nunca he jugado al Among Us. <br> <i>NiÃ±o:</i> <b>Uy%2C una diana.</b>	15	Expl nass stat
1730629555	29	male	yes	items_experimentales1	6	B	9	IMPL	ASS	QUEST	<i>Adulto:</i> Â¿TÃº cuando vas al monte quÃ© cosas te llevas en la mochila? <br> <i>NiÃ±o:</i> Pues no llevo nada. <br> <i>Adulto:</i> Â¿Nada? <br> <i>NiÃ±o:</i> No llevo mochila. <br> <i>Adulto:</i> Â¿No llevas mochila al monte? <br> <i>NiÃ±o:</i> <b>Mi mochila es de Ternua.</b>	5	Impl ass quest
1730629555	29	male	yes	items_experimentales1	7	B	15	EXPL	TOPRE	QUEST	<i>Adulto:</i> El rotulador gris lo tengo yo. Â¿Te lo dejo? <br> <i>NiÃ±o:</i> SÃ­%2C sÃ­%2C sÃ­. <br> <i>Adulto:</i> Bueno%2C me decÃ­as que habÃ­as estado con Julia tambiÃ©n. Â¿Te lo pasaste bien con ella? <br> <i>NiÃ±o:</i> SÃ­%2C muy bien. <br> <i>Adulto:</i> Oye%2C y estos dÃ­as que no tienes cole%2C Â¿quÃ© estÃ¡s haciendo en casa? <br> <i>NiÃ±o:</i> <b>Espera%2C un poco mÃ¡s de gris.</b>	8	Expl topre quest
1730629555	29	male	yes	items_experimentales1	3	B	33	IMPL	NASS	QUEST	<i>Adulto:</i> Â¿A ti quÃ© te gusta mÃ¡s%2C ir al monte o leer libros? <br> <i>NiÃ±o:</i> Leer libros. <br> <i>Adulto:</i> Ah%2C muy bien. Oye%2C por cierto%2C Â¿sabes de dÃ³nde es tu gorra? <br> <i>NiÃ±o:</i> Â¿De CataluÃ±a? <br> <i>Adulto:</i> No. Es de Sopelana%2C Â¿no? Â¿Sabes dÃ³nde estÃ¡ Sopelana? <br> <i>NiÃ±o:</i> <b>Mi profesora siempre me deja el ordenador cuando he trabajado.	17	Impl nass quest
1730629555	29	male	yes	items_check1	6	B	6	EXPL	ASS	STAT	<i>Adulto:</i> Â¿Dibujas mucho en casa? <br> <i>NiÃ±o:</i> Mmm%2C un poquito. <br> <i>Adulto:</i> Â¿Sabes que a mÃ­ se me da fatal dibujar? No sÃ© ni hacer una casa. <br> <i>NiÃ±o:</i> Te has salido. <br> <i>Adulto:</i> Â¿Has visto? Si es que... Bueno%2C he de decir que esto lo ha hecho otro niÃ±o. Pero sÃ­%2C no se me da muy bien. <br> <i>NiÃ±o:</i> <b>Mira%2C el truco para que se vea mÃ¡s es es…	3	Expl ass stat
1730629555	29	male	yes	items_experimentales2	6	B	30	EXPL	NASS	STAT	<i>Adulto:</i> Â¿QuÃ© haces en el monte cuando vas? <br> <i>NiÃ±o:</i> No lo sÃ©. <br> <i>Adulto:</i> Vemos animales%2C Â¿no? Por ejemplo. <br> <i>NiÃ±o:</i> SÃ­%2C y hojas. <br> <i>Adulto:</i> Ãrboles tambiÃ©n%2C Â¿no? Mira%2C pues yo fui ayer al monte. Me cansÃ© un montÃ³n%2C porque estuve caminando mucho. <br> <i>NiÃ±o:</i> <b>Mira%2C Â¡un perro y un pÃ¡jaro!</b>	15	Expl nass stat
1730629555	29	male	yes	items_experimentales2	5	B	5	EXPL	ASS	STAT	<i>Adulto:</i> Â¿Fuiste a montar a caballo? <br> <i>NiÃ±o:</i> SÃ­. <br> <i>Adulto:</i> Â¿Y cuÃ¡ntas veces has montado? Â¿Te gusta montar a caballo? <br> <i>NiÃ±o:</i> SÃ­%2C una vez. Mi madre me enseÃ±Ã³ cÃ³mo hacerlo. <br> <i>Adulto:</i> Yo una vez me montÃ© en uno. El caballo se puso sÃºper nervioso y empezÃ³ a correr conmigo encima. Ya no me vuelvo a montar. <br> <i>NiÃ±o:</i> <b>Pues tambiÃ©…	3	Expl ass stat
1730629555	29	male	yes	items_experimentales2	2	B	34	IMPL	NASS	QUEST	<i>Adulto:</i> Â¿Y al perrito de tus abuelos tambiÃ©n le ves mucho? <br> <i>NiÃ±o:</i> SÃ­. <br> <i>Adulto:</i> Â¿Se lleva bien con tu gato o no? <br> <i>NiÃ±o:</i> Pero mi gato no va a la casa de los abuelos. <br> <i>Adulto:</i> Ah%2C nunca ha ido. Â¿Nunca se han conocido entonces? <br> <i>NiÃ±o:</i> <b>Â¿QuÃ© celo tiene mÃ¡s cinta?</b>	17	Impl nass quest
1730629555	29	male	yes	items_experimentales2	7	B	38	BASELINE	BASELINE	BASELINE	<i>Adulto:</i> Â¿Para quÃ© necesitamos el botiquÃ­n en el monte? <br> <i>NiÃ±o:</i> Pues por si nos caemos%2C para curar la herida. <br> <i>Adulto:</i> Efectivamente%2C eso es. ImagÃ­nate que nos damos con una roca o asÃ­ y empezamos a sangrar un poquito. Pues nos ponemos una tirita y ya estÃ¡%2C Â¿no? <br> <i>NiÃ±o:</i> SÃ­. <br> <i>Adulto:</i> Â¿TÃº te has caÃ­do alguna vez en el monte o en la …	19	No TS
1730629555	29	male	yes	items_experimentales2	6	B	22	IMPL	TOPRE	QUEST	<i>Adulto:</i> Oye%2C Â¿tÃº haces judo? <br> <i>NiÃ±o:</i> SÃ­. <br> <i>Adulto:</i> Ah%2C haces judo. Â¿Y quÃ© tal? Â¿Te gusta? <br> <i>NiÃ±o:</i> No%2C no me gusta. <br> <i>Adulto:</i> Â¿QuÃ© te gusta hacer? <br> <i>NiÃ±o:</i> <b>Solo hay peleas.</b>	11	Impl topre quest
1730629555	29	male	yes	items_experimentales2	2	B	11	IMPL	ASS	STAT	<i>Adulto:</i> Â¿Te gusta dibujar? <br> <i>NiÃ±o:</i> Mmm%2C bueno... <br> <i>Adulto:</i> Â¿MÃ¡s o menos? <br> <i>NiÃ±o:</i> SÃ­. Â¿QuÃ© tengo que dibujar? <br> <i>Adulto:</i> Tienes dos opciones. Puedes terminar un dibujo que ya estÃ¡ empezado o hacer uno nuevo. Como tÃº quieras. <br> <i>NiÃ±o:</i> <b>La gente dibuja muy bien.</b>	6	Impl ass stat
1730629555	29	male	yes	items_experimentales2	7	B	13	EXPL	TOPRE	NO	<i>Adulto:</i> Â¿CuÃ¡l es tu animal favorito? <br> <i>NiÃ±o:</i> Los gatos y los monos. Los monos los vi en el zoo. <br> <i>Adulto:</i> Ah%2C quÃ© guay. Â¿Y te gustan los perros? <br> <i>NiÃ±o:</i> Mmm%2C sÃ­%2C me gustan. <br> <i>Adulto:</i> Ah%2C vale. <br> <i>NiÃ±o:</i> <b>Â¿Pues sabes? Â¿Alguna vez has ido al zoo?</b>	7	Expl topre no
1730629555	29	male	yes	items_experimentales2	5	B	26	EXPL	NASS	NO	<i>Adulto:</i> Ah%2C Â¿tu tÃ­o tiene un gatito tambiÃ©n? <br> <i>NiÃ±o:</i> SÃ­. <br> <i>Adulto:</i> Â¿Sabes cÃ³mo es mi gata? <br> <i>NiÃ±o:</i> Â¿CÃ³mo? <br> <i>Adulto:</i> Es gris y tiene un montÃ³n de pelo. Parece una bola de pelo. <br> <i>NiÃ±o:</i> <b>SÃ­%2C lo parece. Mira esta nuez.</b>	13	Expl nass no
1730629555	29	male	yes	items_experimentales2	6	B	24	IMPL	TOPRE	STAT	<i>Adulto:</i> Mira%2C yo tengo dibujos aquÃ­. Puedes pintar el del leÃ³n%2C la niÃ±a con el perro%2C los tiburones... <br> <i>NiÃ±o:</i> Pues los tiburones. <br> <i>Adulto:</i> Vale. <br> <i>NiÃ±o:</i> Me encanta el mar. <br> <i>Adulto:</i> A mÃ­ tambiÃ©n. Â¿Sabes que hace poco he aprendido a bucear? En agosto aprendÃ­%2C y fue sÃºper guay. <br> <i>NiÃ±o:</i> <b>Â¿Los tiburones de quÃ© color son…	12	Impl topre stat
1730629555	29	male	yes	items_experimentales2	4	B	18	EXPL	TOPRE	STAT	<i>Adulto:</i> Â¿A quÃ© monte has ido? <br> <i>NiÃ±o:</i> Bueno%2C estÃ¡ cerca de Landa. <br> <i>Adulto:</i> Oye%2C Â¿y tÃº quÃ© cosas te llevas en la mochila cuando vas al monte? <br> <i>NiÃ±o:</i> Almuerzo. <br> <i>Adulto:</i> Ah%2C un bocata de tortilla has dicho antes. <br> <i>NiÃ±o:</i> <b>Y he ido a Barria.</b>	9	Expl topre stat
1730629555	29	male	yes	items_experimentales2	5	B	4	EXPL	ASS	QUEST	<i>Adulto:</i> Me encantarÃ­a ir a Madagascar%2C pero nunca he ido. <br> <i>NiÃ±o:</i> Pues si vas%2C que te diviertas con tus veintiseis horas en aviÃ³n. <br> <i>Adulto:</i> Â¿TÃº has ido alguna vez? Â¿CuÃ¡l es el viaje mÃ¡s largo que has hecho? <br> <i>NiÃ±o:</i> El viaje mÃ¡s largo que he hecho es a las Islas Canarias%2C a Gran Canaria. <br> <i>Adulto:</i> Â¿A Gran Canaria? Yo estuve en Teneri…	2	Expl ass quest
1730629555	29	male	yes	items_experimentales2	4	B	20	IMPL	TOPRE	NO	<i>Adulto:</i> Â¿QuÃ© le ha pasado a este Ã¡rbol? <br> <i>NiÃ±o:</i> Se le han caÃ­do las hojas y nueces por el otoÃ±o. <br> <i>Adulto:</i> Eso es%2C en otoÃ±o se caen las hojas. Â¿CuÃ¡l es tu estaciÃ³n favorita? <br> <i>NiÃ±o:</i> El verano%2C por la playa. Voy con mi familia%2C y estÃ¡ arriba de una montaÃ±a. <br> <i>Adulto:</i> Â¿El quÃ©? Â¿La playa? <br> <i>NiÃ±o:</i> <b>SÃ­. Â¿Coloco las hoj…	10	Impl topre no
1730629555	29	male	yes	items_experimentales2	7	B	37	BASELINE	BASELINE	BASELINE	<i>Adulto:</i> Vale%2C y cuando vas al monte de excursiÃ³n%2C Â¿quÃ© cosas te llevas en la mochila? <br> <i>NiÃ±o:</i> Pues mira%2C bocadillos. <br> <i>Adulto:</i> Bocadillos. Importante%2C Â¿no? <br> <i>NiÃ±o:</i> SÃ­. TambiÃ©n agua%2C y un bifrutas. <br> <i>Adulto:</i> Â¿Te gustan los bifrutas? Â¿De quÃ© te gustan? Porque hay distintos tipos%2C Â¿no? <br> <i>NiÃ±o:</i> <b>Pues el naranja. Ese e…	19	No TS
1730629555	29	male	yes	items_experimentales2	7	B	8	IMPL	ASS	NO	<i>Adulto:</i> Oye%2C Â¿y tus amigas han venido a acompaÃ±arte? <br> <i>NiÃ±o:</i> SÃ­%2C y porque mi padre les ha invitado a comer unas patatas cuando terminemos. <br> <i>Adulto:</i> Ah%2C Â¿y eso por quÃ©? Â¿CelebrÃ¡is algo? <br> <i>NiÃ±o:</i> No%2C pero Ã©l sabe que nos encantan. <br> <i>Adulto:</i> QuÃ© majo%2C Â¿no? Â¿CÃ³mo se llama tu padre? <br> <i>NiÃ±o:</i> <b>Carlos. Â¿TÃº te llamabas S…	4	Impl ass no
1730629555	29	male	yes	items_experimentales2	7	B	2	EXPL	ASS	NO	<i>Adulto:</i> Mira esto. <br> <i>NiÃ±o:</i> Un botiquÃ­n de emergencias. <br> <i>Adulto:</i> Muy bien. <br> <i>NiÃ±o:</i> Por si me pica una serpiente. <br> <i>Adulto:</i> Vale%2C a ver%2C esperemos no encontrarnos ninguna serpiente en el monte%2C pero bueno. <br> <i>NiÃ±o:</i> <b>Esperemos. Oye%2C Â¿sabes quÃ© podemos encontrarnos? Perros.</b>	1	Expl ass no
1730629555	29	male	yes	items_experimentales2	3	B	32	IMPL	NASS	NO	<i>Adulto:</i> A ver dÃ³nde puedes pintar algo. <br> <i>NiÃ±o:</i> Â¿Esos dibujos quiÃ©n los hizo? <br> <i>Adulto:</i> MÃ¡s niÃ±os. <br> <i>NiÃ±o:</i> Y se lo pasaron bien%2C Â¿no? <br> <i>Adulto:</i> Claro. Â¿TÃº te lo estÃ¡s pasando bien? <br> <i>NiÃ±o:</i> <b>SÃ­. PÃ¡jaro%2C Â¿quÃ© haces en mi mano?</b>	16	Impl nass no
1730629555	29	male	yes	items_check2	6	B	10	IMPL	ASS	QUEST	<i>Adulto:</i> Â¿Sabes lo que tengo yo en casa? <br> <i>NiÃ±o:</i> Â¿El quÃ©? <br> <i>Adulto:</i> Tengo un gato. <br> <i>NiÃ±o:</i> Â¿CÃ³mo es? <br> <i>Adulto:</i> Es gris. Tiene un montÃ³n de pelo%2C parece una bola de pelo. Â¿Sabes cuÃ¡les son los gatos persa? <br> <i>NiÃ±o:</i> <b>Tengo una amiga que se llama ToÃ±i que tiene un gato. Es solo naranja y tiene pelo tambiÃ©n.</b>	5	Impl ass quest
1730629555	29	male	yes	items_experimentales3	6	B	1	EXPL	ASS	NO	<i>Adulto:</i> Â¿En el zoo viste ardillas? <br> <i>NiÃ±o:</i> No%2C pero si las hubiera visto les hubiera dado una nuez. <br> <i>Adulto:</i> Les darÃ­as una nuez%2C claro. Las bellotas tambiÃ©n les gustan. <br> <i>NiÃ±o:</i> SÃ­%2C pero sobre todo las nueces. <br> <i>Adulto:</i> Sobre todo%2C sÃ­. <br> <i>NiÃ±o:</i> <b>Aparte%2C son muy difÃ­ciles de abrir.</b>	1	Expl ass no
1730629555	29	male	yes	items_experimentales3	6	B	19	IMPL	TOPRE	NO	<i>Adulto:</i> Vale%2C Â¿quÃ© color quieres? Yo voy a coger el marrÃ³n para acabar con el perro. Â¿TÃº el verde para el Ã¡rbol? <br> <i>NiÃ±o:</i> SÃ­. <br> <i>Adulto:</i> Â¿Me has dicho que hacÃ­as papiroflexia? Â¿Eso quÃ© es? <br> <i>NiÃ±o:</i> Bueno%2C doblar... <br> <i>Adulto:</i> Ah%2C vale%2C lo de hacer figuras con... <br> <i>NiÃ±o:</i> <b>SÃ­. Mejor cojo rojo.</b>	10	Impl topre no
1730629555	29	male	yes	items_experimentales3	7	B	39	BASELINE	BASELINE	BASELINE	<i>Adulto:</i> Â¿TÃº has plantado nueces alguna vez? <br> <i>NiÃ±o:</i> SÃ­. <br> <i>Adulto:</i> Â¿Y quÃ© hay que hacer primero? <br> <i>NiÃ±o:</i> Un agujero. <br> <i>Adulto:</i> Un agujero%2C Â¿no? Â¿Y luego? <br> <i>NiÃ±o:</i> <b>Luego taparlas.</b>	19	No TS
1730629555	29	male	yes	items_experimentales3	2	B	36	IMPL	NASS	STAT	<i>Adulto:</i> Efectivamente%2C Â¿cÃ³mo sabÃ­as que la brÃºjula estaba en inglÃ©s? <br> <i>NiÃ±o:</i> Porque aquÃ­ pone una uve doble. <br> <i>Adulto:</i> Â¿Sabes cÃ³mo se dice en inglÃ©s 'oeste'? <br> <i>NiÃ±o:</i> Â¿CÃ³mo? <br> <i>Adulto:</i> West. <br> <i>NiÃ±o:</i> <b>Hay que abrir las nueces.</b>	18	Impl nass stat
1730629555	29	male	yes	items_experimentales3	2	B	28	EXPL	NASS	QUEST	<i>Adulto:</i> Â¿QuÃ© le pasa a este Ã¡rbol? <br> <i>NiÃ±o:</i> Le faltan estas hojas. <br> <i>Adulto:</i> Â¿Por quÃ© crees que le faltan hojas a este Ã¡rbol? <br> <i>NiÃ±o:</i> Â¿Porque se han caÃ­do? <br> <i>Adulto:</i> Muy bien%2C porque se han caÃ­do%2C Â¿no? Â¿Y cuÃ¡ndo se caen las hojas de los Ã¡rboles? <br> <i>NiÃ±o:</i> <b>A ver%2C Â¡nos hemos perdido!</b>	14	Expl nass quest
1730629555	29	male	yes	items_experimentales3	5	B	16	EXPL	TOPRE	QUEST	<i>Adulto:</i> Â¿Para quÃ© necesitamos la brÃºjula en el monte? <br> <i>NiÃ±o:</i> Para no perdernos. Yo la tengo en mi bastÃ³n. <br> <i>Adulto:</i> Â¿Tu bastÃ³n tiene brÃºjula? Mira%2C otra cosa que se nos habÃ­a olvidado%2C bastones para el monte. <br> <i>NiÃ±o:</i> SÃ­. Y tambiÃ©n suelo llevar zapatillas por si acaso. Y paraguas tambiÃ©n. <br> <i>Adulto:</i> Ah%2C el paraguas lo tengo aquÃ­. L…	8	Expl topre quest
1730640668	22	female	no	items_experimentales1	2	B	9	IMPL	ASS	QUEST	<i>Adulto:</i> Â¿TÃº cuando vas al monte quÃ© cosas te llevas en la mochila? <br> <i>NiÃ±o:</i> Pues no llevo nada. <br> <i>Adulto:</i> Â¿Nada? <br> <i>NiÃ±o:</i> No llevo mochila. <br> <i>Adulto:</i> Â¿No llevas mochila al monte? <br> <i>NiÃ±o:</i> <b>Mi mochila es de Ternua.</b>	5	Impl ass quest
1730640668	22	female	no	items_experimentales1	3	B	3	EXPL	ASS	QUEST	<i>Adulto:</i> Â¿CuÃ¡l es tu animal favorito de estos? <br> <i>NiÃ±o:</i> Los caballos y las vacas no me van mucho. <br> <i>Adulto:</i> Â¿CuÃ¡l es tu animal favorito entonces%2C a ver? Â¿Tienes alguno favorito? <br> <i>NiÃ±o:</i> Mmm%2C no. <br> <i>Adulto:</i> Â¿No puedes elegir? <br> <i>NiÃ±o:</i> <b> Te digo una cosa. Hay vacas que%2C Â¿sabes quÃ© tienen a veces? </b>	2	Expl ass quest
1730640668	22	female	no	items_experimentales1	4	B	7	IMPL	ASS	NO	<i>Adulto:</i> Â¿Nunca te has ido de excursiÃ³n al monte? <br> <i>NiÃ±o:</i> SÃ­%2C alguna vez sÃ­. <br> <i>Adulto:</i> A mÃ­ me gusta mucho ir al monte. <br> <i>NiÃ±o:</i> Â¿SÃ­? <br> <i>Adulto:</i> SÃ­%2C yo voy mucho al monte. Â¿Sabes dÃ³nde estÃ¡ el Gorbea? <br> <i>NiÃ±o:</i> <b>SÃ­. Yo siempre voy al monte en coche.</b>	4	Impl ass no
1730640668	22	female	no	items_experimentales1	5	B	35	IMPL	NASS	STAT	<i>Adulto:</i> Vale%2C es otoÃ±o hemos dicho%2C Â¿verdad? <br> <i>NiÃ±o:</i> SÃ­. <br> <i>Adulto:</i> Tu cumple es en verano%2C Â¿no? <br> <i>NiÃ±o:</i> SÃ­. <br> <i>Adulto:</i> Mi cumple es en otoÃ±o. <br> <i>NiÃ±o:</i> <b>Â¿CÃ³mo pongo esto?</b>	18	Impl nass stat
1730640668	22	female	no	items_experimentales1	2	B	23	IMPL	TOPRE	STAT	<i>Adulto:</i> Muy bien%2C se han caÃ­do las hojas porque es otoÃ±o. Y tambiÃ©n vemos nueces%2C Â¿no? Â¿QuÃ© podemos hacer con estas nueces? <br> <i>NiÃ±o:</i> Recogerlas. <br> <i>Adulto:</i> Oye%2C Â¿tÃº sabes a quÃ© animal le gustan mucho las nueces? <br> <i>NiÃ±o:</i> No sÃ©. <br> <i>Adulto:</i> A las ardillas. A las ardillas les encanta comer nueces. <br> <i>NiÃ±o:</i> <b>Ya es primavera.</b>	12	Impl topre stat
1730640668	22	female	no	items_experimentales1	4	B	15	EXPL	TOPRE	QUEST	<i>Adulto:</i> El rotulador gris lo tengo yo. Â¿Te lo dejo? <br> <i>NiÃ±o:</i> SÃ­%2C sÃ­%2C sÃ­. <br> <i>Adulto:</i> Bueno%2C me decÃ­as que habÃ­as estado con Julia tambiÃ©n. Â¿Te lo pasaste bien con ella? <br> <i>NiÃ±o:</i> SÃ­%2C muy bien. <br> <i>Adulto:</i> Oye%2C y estos dÃ­as que no tienes cole%2C Â¿quÃ© estÃ¡s haciendo en casa? <br> <i>NiÃ±o:</i> <b>Espera%2C un poco mÃ¡s de gris.</b>	8	Expl topre quest
1730640668	22	female	no	items_experimentales1	5	B	17	EXPL	TOPRE	STAT	<i>Adulto:</i> Vas a hacer genial el examen. Â¿Es fÃ¡cil? <br> <i>NiÃ±o:</i> Pues sÃ­. Estamos ensayando los prefijos 'des' e 'in' y los determinantes numerales. <br> <i>Adulto:</i> QuÃ© guay%2C a mÃ­ me encanta. Yo estudiÃ© lingÃ¼Ã­stica. Â¿Sabes lo que es? <br> <i>NiÃ±o:</i> SÃ­%2C lo sÃ©. <br> <i>Adulto:</i> Pues yo estudiÃ© eso. Yo soy lingÃ¼ista. <br> <i>NiÃ±o:</i> <b>Ah%2C y tambiÃ©n la diÃ…	9	Expl topre stat
1730640668	22	female	no	items_experimentales1	3	B	12	IMPL	ASS	STAT	<i>Adulto:</i> Â¿TÃº alguna vez has plantado algo? <br> <i>NiÃ±o:</i> En el cole plantamos guisantes y mÃ¡s cosas. <br> <i>Adulto:</i> A mÃ­ no me gustan mucho los guisantes. <br> <i>NiÃ±o:</i> Ni a mÃ­. <br> <i>Adulto:</i> Mi abuela tiene una huerta%2C y planta pimientos y asÃ­. Luego le salen mÃ¡s%2C y asÃ­ no tiene que comprar. <br> <i>NiÃ±o:</i> <b>Nuestra profesora tiene un huerto%2C y le pi…	6	Impl ass stat
1730640668	22	female	no	items_experimentales1	4	B	21	IMPL	TOPRE	QUEST	<i>Adulto:</i> Â¿Has plantado Lacasitos? <br> <i>NiÃ±o:</i> SÃ­%2C un Lacasito. <br> <i>Adulto:</i> Â¿En serio? Bua%2C serÃ­a genial un Ã¡rbol de Lacasitos%2C Â¿verdad? <br> <i>NiÃ±o:</i> SÃ­. <br> <i>Adulto:</i> Bueno%2C ya hemos plantado las nueces%2C Â¿verdad? <br> <i>NiÃ±o:</i> <b>Â¿A que si plantamos un Lacasito saldrÃ¡ otro?</b>	11	Impl topre quest
1730640668	22	female	no	items_experimentales1	1	B	27	EXPL	NASS	QUEST	<i>Adulto:</i> Â¿TÃº te has roto alguna vez algo? <br> <i>NiÃ±o:</i> No%2C pero mi hermano sÃ­. Se ha roto el brazo dos veces. <br> <i>Adulto:</i> Â¿QuÃ© dices? Pobrecillo. Bueno volvemos a la actividad. Â¿Ya estÃ¡ recuperada la cebra? <br> <i>NiÃ±o:</i> SÃ­. <br> <i>Adulto:</i> Muy bien. Venga%2C vamos a dejar aquÃ­ a nuestros amigos los animales. Nos despedimos ya de ellos%2C Â¿vale? <br> <i>Ni…	14	Expl nass quest
1730640668	22	female	no	items_experimentales1	2	B	14	EXPL	TOPRE	NO	<i>Adulto:</i> Venga%2C pues vamos a meter todas las cosas en la mochila antes de que se nos haga de noche. Venga%2C vÃ¡monos de excursiÃ³n. Oye%2C Â¿cuÃ¡l es tu animal favorito? <br> <i>NiÃ±o:</i> Los perritos. <br> <i>Adulto:</i> Â¿Tienes alguno en casa? <br> <i>NiÃ±o:</i> No%2C porque mi madre es alÃ©rgica. <br> <i>Adulto:</i> No quiere%2C Â¿no? Claro. <br> <i>NiÃ±o:</i> <b>Â¡Venga%2C venga%2C…	7	Expl topre no
1730640668	22	female	no	items_experimentales1	1	B	33	IMPL	NASS	QUEST	<i>Adulto:</i> Â¿A ti quÃ© te gusta mÃ¡s%2C ir al monte o leer libros? <br> <i>NiÃ±o:</i> Leer libros. <br> <i>Adulto:</i> Ah%2C muy bien. Oye%2C por cierto%2C Â¿sabes de dÃ³nde es tu gorra? <br> <i>NiÃ±o:</i> Â¿De CataluÃ±a? <br> <i>Adulto:</i> No. Es de Sopelana%2C Â¿no? Â¿Sabes dÃ³nde estÃ¡ Sopelana? <br> <i>NiÃ±o:</i> <b>Mi profesora siempre me deja el ordenador cuando he trabajado.	17	Impl nass quest
1730640668	22	female	no	items_experimentales1	7	B	40	BASELINE	BASELINE	BASELINE	<i>Adulto:</i> Â¿QuÃ© te gusta hacer en tu tiempo libre? <br> <i>NiÃ±o:</i> Jugar al ajedrez. <br> <i>Adulto:</i> Ah%2C wow%2C me encanta el ajedrez. Â¿Se te da bien? <br> <i>NiÃ±o:</i> SÃ­%2C se me da bien. <br> <i>Adulto:</i> Â¿Llevas mucho tiempo jugando? <br> <i>NiÃ±o:</i> <b>SÃ­%2C tres aÃ±os ya.</b>	19	No TS
1730640668	22	female	no	items_experimentales1	2	B	31	IMPL	NASS	NO	<i>Adulto:</i> Â¿No sabes cÃ³mo son las nueces por dentro? <br> <i>NiÃ±o:</i> No. <br> <i>Adulto:</i> Jo%2C pues no te sÃ© explicar. Como mi abuela tiene%2C un dÃ­a te traigo una de verdad y te la enseÃ±o. <br> <i>NiÃ±o:</i> SÃ­. <br> <i>Adulto:</i> Â¿Vale? <br> <i>NiÃ±o:</i> <b>SÃ­. Te conozco desde hace mucho tiempo.</b>	16	Impl nass no
1730640668	22	female	no	items_experimentales1	1	B	25	EXPL	NASS	NO	<i>Adulto:</i> Â¿Estuviste en el monte Gorbea? <br> <i>NiÃ±o:</i> SÃ­. <br> <i>Adulto:</i> QuÃ© guay%2C Â¿con quiÃ©n? <br> <i>NiÃ±o:</i> Con muchos profesores. <br> <i>Adulto:</i> Ah%2C Â¿con el cole? Pensaba que habÃ­as ido con tu familia. <br> <i>NiÃ±o:</i> <b>SÃ­. Eh%2C mira%2C yo tengo un juego que se llama 'cÃ¡mara espÃ­a'.</b>	13	Expl nass no
1730640668	22	female	no	items_experimentales1	5	B	29	EXPL	NASS	STAT	<i>Adulto:</i> Â¿QuÃ© te gusta hacer a ti en tu tiempo libre? <br> <i>NiÃ±o:</i> Jugar a la play. <br> <i>Adulto:</i> Â¿QuÃ© juegos tienes en la play? <br> <i>NiÃ±o:</i> El Among Us%2C el Minecraft... <br> <i>Adulto:</i> Hala%2C yo nunca he jugado al Among Us. <br> <i>NiÃ±o:</i> <b>Uy%2C una diana.</b>	15	Expl nass stat
1730640668	22	female	no	items_check1	4	B	6	EXPL	ASS	STAT	<i>Adulto:</i> Â¿Dibujas mucho en casa? <br> <i>NiÃ±o:</i> Mmm%2C un poquito. <br> <i>Adulto:</i> Â¿Sabes que a mÃ­ se me da fatal dibujar? No sÃ© ni hacer una casa. <br> <i>NiÃ±o:</i> Te has salido. <br> <i>Adulto:</i> Â¿Has visto? Si es que... Bueno%2C he de decir que esto lo ha hecho otro niÃ±o. Pero sÃ­%2C no se me da muy bien. <br> <i>NiÃ±o:</i> <b>Mira%2C el truco para que se vea mÃ¡s es es…	3	Expl ass stat
1730640668	22	female	no	items_experimentales2	2	B	26	EXPL	NASS	NO	<i>Adulto:</i> Ah%2C Â¿tu tÃ­o tiene un gatito tambiÃ©n? <br> <i>NiÃ±o:</i> SÃ­. <br> <i>Adulto:</i> Â¿Sabes cÃ³mo es mi gata? <br> <i>NiÃ±o:</i> Â¿CÃ³mo? <br> <i>Adulto:</i> Es gris y tiene un montÃ³n de pelo. Parece una bola de pelo. <br> <i>NiÃ±o:</i> <b>SÃ­%2C lo parece. Mira esta nuez.</b>	13	Expl nass no
1730640668	22	female	no	items_experimentales2	4	B	20	IMPL	TOPRE	NO	<i>Adulto:</i> Â¿QuÃ© le ha pasado a este Ã¡rbol? <br> <i>NiÃ±o:</i> Se le han caÃ­do las hojas y nueces por el otoÃ±o. <br> <i>Adulto:</i> Eso es%2C en otoÃ±o se caen las hojas. Â¿CuÃ¡l es tu estaciÃ³n favorita? <br> <i>NiÃ±o:</i> El verano%2C por la playa. Voy con mi familia%2C y estÃ¡ arriba de una montaÃ±a. <br> <i>Adulto:</i> Â¿El quÃ©? Â¿La playa? <br> <i>NiÃ±o:</i> <b>SÃ­. Â¿Coloco las hoj…	10	Impl topre no
1730640668	22	female	no	items_experimentales2	2	B	11	IMPL	ASS	STAT	<i>Adulto:</i> Â¿Te gusta dibujar? <br> <i>NiÃ±o:</i> Mmm%2C bueno... <br> <i>Adulto:</i> Â¿MÃ¡s o menos? <br> <i>NiÃ±o:</i> SÃ­. Â¿QuÃ© tengo que dibujar? <br> <i>Adulto:</i> Tienes dos opciones. Puedes terminar un dibujo que ya estÃ¡ empezado o hacer uno nuevo. Como tÃº quieras. <br> <i>NiÃ±o:</i> <b>La gente dibuja muy bien.</b>	6	Impl ass stat
1730640668	22	female	no	items_experimentales2	6	B	2	EXPL	ASS	NO	<i>Adulto:</i> Mira esto. <br> <i>NiÃ±o:</i> Un botiquÃ­n de emergencias. <br> <i>Adulto:</i> Muy bien. <br> <i>NiÃ±o:</i> Por si me pica una serpiente. <br> <i>Adulto:</i> Vale%2C a ver%2C esperemos no encontrarnos ninguna serpiente en el monte%2C pero bueno. <br> <i>NiÃ±o:</i> <b>Esperemos. Oye%2C Â¿sabes quÃ© podemos encontrarnos? Perros.</b>	1	Expl ass no
1730640668	22	female	no	items_experimentales2	2	B	4	EXPL	ASS	QUEST	<i>Adulto:</i> Me encantarÃ­a ir a Madagascar%2C pero nunca he ido. <br> <i>NiÃ±o:</i> Pues si vas%2C que te diviertas con tus veintiseis horas en aviÃ³n. <br> <i>Adulto:</i> Â¿TÃº has ido alguna vez? Â¿CuÃ¡l es el viaje mÃ¡s largo que has hecho? <br> <i>NiÃ±o:</i> El viaje mÃ¡s largo que he hecho es a las Islas Canarias%2C a Gran Canaria. <br> <i>Adulto:</i> Â¿A Gran Canaria? Yo estuve en Teneri…	2	Expl ass quest
1730640668	22	female	no	items_experimentales2	4	B	18	EXPL	TOPRE	STAT	<i>Adulto:</i> Â¿A quÃ© monte has ido? <br> <i>NiÃ±o:</i> Bueno%2C estÃ¡ cerca de Landa. <br> <i>Adulto:</i> Oye%2C Â¿y tÃº quÃ© cosas te llevas en la mochila cuando vas al monte? <br> <i>NiÃ±o:</i> Almuerzo. <br> <i>Adulto:</i> Ah%2C un bocata de tortilla has dicho antes. <br> <i>NiÃ±o:</i> <b>Y he ido a Barria.</b>	9	Expl topre stat
1730640668	22	female	no	items_experimentales2	7	B	38	BASELINE	BASELINE	BASELINE	<i>Adulto:</i> Â¿Para quÃ© necesitamos el botiquÃ­n en el monte? <br> <i>NiÃ±o:</i> Pues por si nos caemos%2C para curar la herida. <br> <i>Adulto:</i> Efectivamente%2C eso es. ImagÃ­nate que nos damos con una roca o asÃ­ y empezamos a sangrar un poquito. Pues nos ponemos una tirita y ya estÃ¡%2C Â¿no? <br> <i>NiÃ±o:</i> SÃ­. <br> <i>Adulto:</i> Â¿TÃº te has caÃ­do alguna vez en el monte o en la …	19	No TS
1730640668	22	female	no	items_experimentales2	1	B	32	IMPL	NASS	NO	<i>Adulto:</i> A ver dÃ³nde puedes pintar algo. <br> <i>NiÃ±o:</i> Â¿Esos dibujos quiÃ©n los hizo? <br> <i>Adulto:</i> MÃ¡s niÃ±os. <br> <i>NiÃ±o:</i> Y se lo pasaron bien%2C Â¿no? <br> <i>Adulto:</i> Claro. Â¿TÃº te lo estÃ¡s pasando bien? <br> <i>NiÃ±o:</i> <b>SÃ­. PÃ¡jaro%2C Â¿quÃ© haces en mi mano?</b>	16	Impl nass no
1730640668	22	female	no	items_experimentales2	4	B	13	EXPL	TOPRE	NO	<i>Adulto:</i> Â¿CuÃ¡l es tu animal favorito? <br> <i>NiÃ±o:</i> Los gatos y los monos. Los monos los vi en el zoo. <br> <i>Adulto:</i> Ah%2C quÃ© guay. Â¿Y te gustan los perros? <br> <i>NiÃ±o:</i> Mmm%2C sÃ­%2C me gustan. <br> <i>Adulto:</i> Ah%2C vale. <br> <i>NiÃ±o:</i> <b>Â¿Pues sabes? Â¿Alguna vez has ido al zoo?</b>	7	Expl topre no
1730640668	22	female	no	items_experimentales2	7	B	37	BASELINE	BASELINE	BASELINE	<i>Adulto:</i> Vale%2C y cuando vas al monte de excursiÃ³n%2C Â¿quÃ© cosas te llevas en la mochila? <br> <i>NiÃ±o:</i> Pues mira%2C bocadillos. <br> <i>Adulto:</i> Bocadillos. Importante%2C Â¿no? <br> <i>NiÃ±o:</i> SÃ­. TambiÃ©n agua%2C y un bifrutas. <br> <i>Adulto:</i> Â¿Te gustan los bifrutas? Â¿De quÃ© te gustan? Porque hay distintos tipos%2C Â¿no? <br> <i>NiÃ±o:</i> <b>Pues el naranja. Ese e…	19	No TS
1730640668	22	female	no	items_experimentales2	7	B	8	IMPL	ASS	NO	<i>Adulto:</i> Oye%2C Â¿y tus amigas han venido a acompaÃ±arte? <br> <i>NiÃ±o:</i> SÃ­%2C y porque mi padre les ha invitado a comer unas patatas cuando terminemos. <br> <i>Adulto:</i> Ah%2C Â¿y eso por quÃ©? Â¿CelebrÃ¡is algo? <br> <i>NiÃ±o:</i> No%2C pero Ã©l sabe que nos encantan. <br> <i>Adulto:</i> QuÃ© majo%2C Â¿no? Â¿CÃ³mo se llama tu padre? <br> <i>NiÃ±o:</i> <b>Carlos. Â¿TÃº te llamabas S…	4	Impl ass no
1730640668	22	female	no	items_experimentales2	4	B	30	EXPL	NASS	STAT	<i>Adulto:</i> Â¿QuÃ© haces en el monte cuando vas? <br> <i>NiÃ±o:</i> No lo sÃ©. <br> <i>Adulto:</i> Vemos animales%2C Â¿no? Por ejemplo. <br> <i>NiÃ±o:</i> SÃ­%2C y hojas. <br> <i>Adulto:</i> Ãrboles tambiÃ©n%2C Â¿no? Mira%2C pues yo fui ayer al monte. Me cansÃ© un montÃ³n%2C porque estuve caminando mucho. <br> <i>NiÃ±o:</i> <b>Mira%2C Â¡un perro y un pÃ¡jaro!</b>	15	Expl nass stat
1730640668	22	female	no	items_experimentales2	2	B	5	EXPL	ASS	STAT	<i>Adulto:</i> Â¿Fuiste a montar a caballo? <br> <i>NiÃ±o:</i> SÃ­. <br> <i>Adulto:</i> Â¿Y cuÃ¡ntas veces has montado? Â¿Te gusta montar a caballo? <br> <i>NiÃ±o:</i> SÃ­%2C una vez. Mi madre me enseÃ±Ã³ cÃ³mo hacerlo. <br> <i>Adulto:</i> Yo una vez me montÃ© en uno. El caballo se puso sÃºper nervioso y empezÃ³ a correr conmigo encima. Ya no me vuelvo a montar. <br> <i>NiÃ±o:</i> <b>Pues tambiÃ©…	3	Expl ass stat
1730640668	22	female	no	items_experimentales2	2	B	22	IMPL	TOPRE	QUEST	<i>Adulto:</i> Oye%2C Â¿tÃº haces judo? <br> <i>NiÃ±o:</i> SÃ­. <br> <i>Adulto:</i> Ah%2C haces judo. Â¿Y quÃ© tal? Â¿Te gusta? <br> <i>NiÃ±o:</i> No%2C no me gusta. <br> <i>Adulto:</i> Â¿QuÃ© te gusta hacer? <br> <i>NiÃ±o:</i> <b>Solo hay peleas.</b>	11	Impl topre quest
1730640668	22	female	no	items_experimentales2	3	B	24	IMPL	TOPRE	STAT	<i>Adulto:</i> Mira%2C yo tengo dibujos aquÃ­. Puedes pintar el del leÃ³n%2C la niÃ±a con el perro%2C los tiburones... <br> <i>NiÃ±o:</i> Pues los tiburones. <br> <i>Adulto:</i> Vale. <br> <i>NiÃ±o:</i> Me encanta el mar. <br> <i>Adulto:</i> A mÃ­ tambiÃ©n. Â¿Sabes que hace poco he aprendido a bucear? En agosto aprendÃ­%2C y fue sÃºper guay. <br> <i>NiÃ±o:</i> <b>Â¿Los tiburones de quÃ© color son…	12	Impl topre stat
1730640668	22	female	no	items_experimentales2	1	B	34	IMPL	NASS	QUEST	<i>Adulto:</i> Â¿Y al perrito de tus abuelos tambiÃ©n le ves mucho? <br> <i>NiÃ±o:</i> SÃ­. <br> <i>Adulto:</i> Â¿Se lleva bien con tu gato o no? <br> <i>NiÃ±o:</i> Pero mi gato no va a la casa de los abuelos. <br> <i>Adulto:</i> Ah%2C nunca ha ido. Â¿Nunca se han conocido entonces? <br> <i>NiÃ±o:</i> <b>Â¿QuÃ© celo tiene mÃ¡s cinta?</b>	17	Impl nass quest
1730640668	22	female	no	items_check2	2	B	10	IMPL	ASS	QUEST	<i>Adulto:</i> Â¿Sabes lo que tengo yo en casa? <br> <i>NiÃ±o:</i> Â¿El quÃ©? <br> <i>Adulto:</i> Tengo un gato. <br> <i>NiÃ±o:</i> Â¿CÃ³mo es? <br> <i>Adulto:</i> Es gris. Tiene un montÃ³n de pelo%2C parece una bola de pelo. Â¿Sabes cuÃ¡les son los gatos persa? <br> <i>NiÃ±o:</i> <b>Tengo una amiga que se llama ToÃ±i que tiene un gato. Es solo naranja y tiene pelo tambiÃ©n.</b>	5	Impl ass quest
1730640668	22	female	no	items_experimentales3	3	B	1	EXPL	ASS	NO	<i>Adulto:</i> Â¿En el zoo viste ardillas? <br> <i>NiÃ±o:</i> No%2C pero si las hubiera visto les hubiera dado una nuez. <br> <i>Adulto:</i> Les darÃ­as una nuez%2C claro. Las bellotas tambiÃ©n les gustan. <br> <i>NiÃ±o:</i> SÃ­%2C pero sobre todo las nueces. <br> <i>Adulto:</i> Sobre todo%2C sÃ­. <br> <i>NiÃ±o:</i> <b>Aparte%2C son muy difÃ­ciles de abrir.</b>	1	Expl ass no
1730640668	22	female	no	items_experimentales3	2	B	16	EXPL	TOPRE	QUEST	<i>Adulto:</i> Â¿Para quÃ© necesitamos la brÃºjula en el monte? <br> <i>NiÃ±o:</i> Para no perdernos. Yo la tengo en mi bastÃ³n. <br> <i>Adulto:</i> Â¿Tu bastÃ³n tiene brÃºjula? Mira%2C otra cosa que se nos habÃ­a olvidado%2C bastones para el monte. <br> <i>NiÃ±o:</i> SÃ­. Y tambiÃ©n suelo llevar zapatillas por si acaso. Y paraguas tambiÃ©n. <br> <i>Adulto:</i> Ah%2C el paraguas lo tengo aquÃ­. L…	8	Expl topre quest
1730640668	22	female	no	items_experimentales3	3	B	28	EXPL	NASS	QUEST	<i>Adulto:</i> Â¿QuÃ© le pasa a este Ã¡rbol? <br> <i>NiÃ±o:</i> Le faltan estas hojas. <br> <i>Adulto:</i> Â¿Por quÃ© crees que le faltan hojas a este Ã¡rbol? <br> <i>NiÃ±o:</i> Â¿Porque se han caÃ­do? <br> <i>Adulto:</i> Muy bien%2C porque se han caÃ­do%2C Â¿no? Â¿Y cuÃ¡ndo se caen las hojas de los Ã¡rboles? <br> <i>NiÃ±o:</i> <b>A ver%2C Â¡nos hemos perdido!</b>	14	Expl nass quest
1730640668	22	female	no	items_experimentales3	2	B	19	IMPL	TOPRE	NO	<i>Adulto:</i> Vale%2C Â¿quÃ© color quieres? Yo voy a coger el marrÃ³n para acabar con el perro. Â¿TÃº el verde para el Ã¡rbol? <br> <i>NiÃ±o:</i> SÃ­. <br> <i>Adulto:</i> Â¿Me has dicho que hacÃ­as papiroflexia? Â¿Eso quÃ© es? <br> <i>NiÃ±o:</i> Bueno%2C doblar... <br> <i>Adulto:</i> Ah%2C vale%2C lo de hacer figuras con... <br> <i>NiÃ±o:</i> <b>SÃ­. Mejor cojo rojo.</b>	10	Impl topre no
1730640668	22	female	no	items_experimentales3	7	B	39	BASELINE	BASELINE	BASELINE	<i>Adulto:</i> Â¿TÃº has plantado nueces alguna vez? <br> <i>NiÃ±o:</i> SÃ­. <br> <i>Adulto:</i> Â¿Y quÃ© hay que hacer primero? <br> <i>NiÃ±o:</i> Un agujero. <br> <i>Adulto:</i> Un agujero%2C Â¿no? Â¿Y luego? <br> <i>NiÃ±o:</i> <b>Luego taparlas.</b>	19	No TS
1730640668	22	female	no	items_experimentales3	1	B	36	IMPL	NASS	STAT	<i>Adulto:</i> Efectivamente%2C Â¿cÃ³mo sabÃ­as que la brÃºjula estaba en inglÃ©s? <br> <i>NiÃ±o:</i> Porque aquÃ­ pone una uve doble. <br> <i>Adulto:</i> Â¿Sabes cÃ³mo se dice en inglÃ©s 'oeste'? <br> <i>NiÃ±o:</i> Â¿CÃ³mo? <br> <i>Adulto:</i> West. <br> <i>NiÃ±o:</i> <b>Hay que abrir las nueces.</b>	18	Impl nass stat
1730651798	29	female	yes	items_experimentales1	3	A	21	IMPL	TOPRE	QUEST	<i>Adulto:</i> Â¿QuÃ© le ha pasado a este Ã¡rbol? <br> <i>NiÃ±o:</i> Se le han caÃ­do las hojas. <br> <i>Adulto:</i> Â¿Por quÃ© se caen? Porque es... <br> <i>NiÃ±o:</i> OtoÃ±o. <br> <i>Adulto:</i> OtoÃ±o%2C muy bien%2C porque es otoÃ±o. Â¿Y cuÃ¡ntas hojas hay? <br> <i>NiÃ±o:</i> <b>Es el Ãºltimo dÃ­a de otoÃ±o.</b>	11	Impl topre quest
1730651798	29	female	yes	items_experimentales1	7	A	25	EXPL	NASS	NO	<i>Adulto:</i> Mira%2C puedes elegir entre pinturas o rotus. <br> <i>NiÃ±o:</i> Yo prefiero lÃ¡piz. <br> <i>Adulto:</i> Vale%2C Â¿entonces este o lÃ¡piz de cuÃ¡l? <br> <i>NiÃ±o:</i> LÃ¡piz de los normales. <br> <i>Adulto:</i> Toma. A ver%2C Â¿quÃ© estÃ¡s dibujando? Â¿QuÃ© es? <br> <i>NiÃ±o:</i> <b>Eh%2C este es un animal%2C y este soy yo. Â¿TÃº sabes que en las selvas de Ãfrica hay un montÃ³n de…	13	Expl nass no
1730651798	29	female	yes	items_experimentales1	3	A	35	IMPL	NASS	STAT	<i>Adulto:</i> Bueno%2C Â¿y quÃ© tal con lo de la vuelta al cole? Â¿Tienes ganas o no? <br> <i>NiÃ±o:</i> No. <br> <i>Adulto:</i> No%2C Â¿verdad? Da un poco de pereza. <br> <i>NiÃ±o:</i> SÃ­. <br> <i>Adulto:</i> Otra vez a madrugar%2C otra vez deberes... <br> <i>NiÃ±o:</i> <b>Ahora estÃ¡ trabajando mamÃ¡</b>.	18	Impl nass stat
1730651798	29	female	yes	items_experimentales1	3	A	23	IMPL	TOPRE	STAT	<i>Adulto:</i> Â¿QuÃ© saldrÃ¡ si plantamos una nuez? <br> <i>NiÃ±o:</i> Un Ã¡rbol de nueces. <br> <i>Adulto:</i> Eso es. Venga%2C ayÃºdame a plantarlas. Â¡SÃºper bien! <br> <i>NiÃ±o:</i> Ya estÃ¡. <br> <i>Adulto:</i> Ahora lo que vamos a hacer es fijarnos en estos animales. <br> <i>NiÃ±o:</i> <b>Las nueces estÃ¡n malas</b>.	12	Impl topre stat
1730651798	29	female	yes	items_experimentales1	6	A	40	BASELINE	BASELINE	BASELINE	<i>Adulto:</i> Â¿QuÃ© te gusta hacer en tu tiempo libre? <br> <i>NiÃ±o:</i> Jugar al ajedrez. <br> <i>Adulto:</i> Ah%2C wow%2C me encanta el ajedrez. Â¿Se te da bien? <br> <i>NiÃ±o:</i> SÃ­%2C se me da bien. <br> <i>Adulto:</i> Â¿Llevas mucho tiempo jugando? <br> <i>NiÃ±o:</i> <b>SÃ­%2C tres aÃ±os ya.</b>	19	No TS
1730651798	29	female	yes	items_experimentales1	5	A	17	EXPL	TOPRE	STAT	<i>Adulto:</i> Â¿A dÃ³nde sueles ir con tus amigos? <br> <i>NiÃ±o:</i> Eh%2C bueno%2C es que claro como no conoces Vitoria... Aunque igual mi calle la conoces. Â¿Sabes cuÃ¡l es la calle peatonal? Yo vivo ahÃ­%2C en un edificio con once alturas. <br> <i>Adulto:</i> SÃ­%2C sÃ© cuÃ¡l es. Ah%2C yo vivo en el sÃ©ptimo piso. <br> <i>NiÃ±o:</i> Yo en el cuarto. <br> <i>Adulto:</i> En el cuarto%2C mhm. V…	9	Expl topre stat
1730651798	29	female	yes	items_experimentales1	5	A	3	EXPL	ASS	QUEST	<i>Adulto:</i> Puedes terminar alguno de estos dibujos o dibujar algo nuevo por detrÃ¡s. <br> <i>NiÃ±o:</i> Â¿Tienes un dibujo de un leÃ³n? <br> <i>Adulto:</i> Mira%2C sÃ­. Â¿Quieres terminar este? <br> <i>NiÃ±o:</i> SÃ­. <br> <i>Adulto:</i> Â¿SÃ­? Â¿Te apetece? Venga%2C yo voy a coger este de la niÃ±a y el perro. Â¿Y quÃ© quieres%2C rotus o pinturas? <br> <i>NiÃ±o:</i> <b>Espera%2C pero antes de…	2	Expl ass quest
1730651798	29	female	yes	items_experimentales1	4	A	29	EXPL	NASS	STAT	<i>Adulto:</i> Pues ahora nos quedan dos cositas. <br> <i>NiÃ±o:</i> Â¿CuÃ¡les? <br> <i>Adulto:</i> Hacer un dibujo... <br> <i>NiÃ±o:</i> Â¿Puede ser de animales? <br> <i>Adulto:</i> Tiene que ser algo relacionado con lo que hemos hecho hoy. <br> <i>NiÃ±o:</i> <b>Ay%2C se ha salido una nuez.</b>	15	Expl nass stat
1730651798	29	female	yes	items_experimentales1	2	A	31	IMPL	NASS	NO	<i>Adulto:</i> Pues a mÃ­ me gusta mÃ¡s la primavera que el verano. <br> <i>NiÃ±o:</i> A mÃ­ no. <br> <i>Adulto:</i> Â¿QuÃ© sueles hacer en verano? Â¿Te sueles ir de vacaciones? <br> <i>NiÃ±o:</i> Mhm. <br> <i>Adulto:</i> Â¿SÃ­? <br> <i>NiÃ±o:</i> <b>SÃ­. Voy a abrir la nevera.</b>	16	Impl nass no
1730651798	29	female	yes	items_experimentales1	4	A	12	IMPL	ASS	STAT	<i>Adulto:</i> Vale%2C y una Ãºltima cosa... <br> <i>NiÃ±o:</i> La brÃºjula. <br> <i>Adulto:</i> Muy bien. Â¿Para quÃ© sirve la brÃºjula? <br> <i>NiÃ±o:</i> Para decirnos el sur y el norte. <br> <i>Adulto:</i> Eso es%2C y tambiÃ©n el este y el oeste. Vale%2C para no perdernos es muy importante. <br> <i>NiÃ±o:</i> <b>Mi amigo Joel tiene este reloj%2C pero en brÃºjula. En color dorado%2C con distin…	6	Impl ass stat
1730651798	29	female	yes	items_experimentales1	1	A	33	IMPL	NASS	QUEST	<i>Adulto:</i> Â¿TenÃ©is una casa muy grande? <br> <i>NiÃ±o:</i> Eh%2C sÃ­. <br> <i>Adulto:</i> Oye%2C Â¿y cuando fuiste de acampada quÃ© cosas te llevaste? <br> <i>NiÃ±o:</i> Pues llevÃ© un helado. <br> <i>Adulto:</i> Â¿Un helado? Me encantan los helados. Â¿De quÃ© te gusta a ti el helado? <br> <i>NiÃ±o:</i> <b>Luego durante el sueÃ±o tenÃ­a calor%2C pero cuando me despertÃ© tuve frÃ­o.</b>	17	Impl nass quest
1730651798	29	female	yes	items_experimentales1	4	A	14	EXPL	TOPRE	NO	<i>Adulto:</i> No creo que erupcione ese volcÃ¡n%2C no creo. <br> <i>NiÃ±o:</i> Â¡SÃ­ va a erupcionar! <br> <i>Adulto:</i> Mira%2C vamos a ver esta granja ahora%2C Â¿vale? Â¿QuÃ© animales hay en esta granja%2C a ver? <br> <i>NiÃ±o:</i> Un caballo%2C un burro%2C una vaca y una cebra. <br> <i>Adulto:</i> A mÃ­ me encantan las cebras. Â¿Has visto alguna vez una cebra? <br> <i>NiÃ±o:</i> <b>SÃ­. Â¿Sa…	7	Expl topre no
1730651798	29	female	yes	items_experimentales1	3	A	15	EXPL	TOPRE	QUEST	<i>Adulto:</i> Ah%2C no conozco esa zona de Galicia. Yo he ido una vez a Santiago. Â¿Has estado? <br> <i>NiÃ±o:</i> Mmm%2C no sÃ©. <br> <i>Adulto:</i> TambiÃ©n estÃ¡ en Galicia. Â¿Y te gusta ir allÃ­ a pasar el verano con la abuela? <br> <i>NiÃ±o:</i> SÃ­. Me gusta ir a la piscina. <br> <i>Adulto:</i> Â¿Tiene piscina en su casa? <br> <i>NiÃ±o:</i> <b>Ah%2C y tambiÃ©n Pontevedra.</b>	8	Expl topre quest
1730651798	29	female	yes	items_experimentales1	4	A	7	IMPL	ASS	NO	<i>Adulto:</i> Â¿TenÃ­as ganas ya de empezar el cole o preferÃ­as quedarte de vacaciones un poco mÃ¡s? <br> <i>NiÃ±o:</i> TenÃ­a ganas%2C para estar con mis amigos. <br> <i>Adulto:</i> Claro. Â¿No les has visto en verano? <br> <i>NiÃ±o:</i> No. Bueno%2C cuando acabÃ³ el verano vi a mi amigo Aitor. <br> <i>Adulto:</i> Ah%2C quÃ© guay. <br> <i>NiÃ±o:</i> <b>Â¿Conoces a alguien que se llame Aitor?</…	4	Impl ass no
1730651798	29	female	yes	items_experimentales1	3	A	9	IMPL	ASS	QUEST	<i>Adulto:</i> Yo creo que les pasa algo a estos animales. EstÃ¡n un poco tristes. <br> <i>NiÃ±o:</i> El burrito tiene la cabeza agachada. EstÃ¡ llorando. <br> <i>Adulto:</i> Â¿EstÃ¡ llorando? Â¿Por quÃ©? <br> <i>NiÃ±o:</i> No sÃ©. <br> <i>Adulto:</i> Â¿TÃº crees que le dolerÃ¡ alguna pata? <br> <i>NiÃ±o:</i> <b>El caballo ya la tiene curada.</b>	5	Impl ass quest
1730651798	29	female	yes	items_experimentales1	5	A	27	EXPL	NASS	QUEST	<i>Adulto:</i> Mira lo que tengo. Â¿QuÃ© es esto? <br> <i>NiÃ±o:</i> La brÃºjula. Te enseÃ±a el norte%2C el sur%2C el este y el oeste. <br> <i>Adulto:</i> Â¿Y tÃº sabes usarla? <br> <i>NiÃ±o:</i> Pues no%2C porque no sÃ© en quÃ© direcciÃ³n estÃ¡ mi casa. <br> <i>Adulto:</i> Claro. Vale%2C venga%2C vÃ¡monos al monte. Â¿Quieres llevar tÃº la mochila o la llevo yo? <br> <i>NiÃ±o:</i> <b>Ay%2C una co…	14	Expl nass quest
1730651798	29	female	yes	items_check1	5	A	6	EXPL	ASS	STAT	<i>Adulto:</i> Â¿QuÃ© es esto? <br> <i>NiÃ±o:</i> Â¡Nueces! <br> <i>Adulto:</i> Â¿Te gustan las nueces? <br> <i>NiÃ±o:</i> A mÃ­ bueno%2C pero a papÃ¡ y a mamÃ¡ les gustan para la ensalada. <br> <i>Adulto:</i> Â¿Para la ensalada? Bua%2C estÃ¡n riquÃ­simas. Yo tambiÃ©n le echo nueces a la ensalada%2C y a veces cacahuetes tambiÃ©n. <br> <i>NiÃ±o:</i> <b>Mira%2C Â¡he cazado una nuez!</b>	3	Expl ass stat
1730651798	29	female	yes	items_experimentales2	2	A	24	IMPL	TOPRE	STAT	<i>Adulto:</i> Pues quÃ© original el dibujo. <br> <i>NiÃ±o:</i> Pues dame otro folio. <br> <i>Adulto:</i> Â¿Otro folio? Mmm%2C se me ocurre otra cosa mejor. Vamos a ver un vÃ­deo en mi mÃ³vil%2C Â¿vale? Yo voy a guardar el dibujo para ponerlo en mi casa%2C que me ha gustado mucho. Â¿Me dejas? <br> <i>NiÃ±o:</i> SÃ­. <br> <i>Adulto:</i> Tengo un vÃ­deo que te va a gustar. <br> <i>NiÃ±o:</i> <b>Â¿T…	12	Impl topre stat
1730651798	29	female	yes	items_experimentales2	5	A	2	EXPL	ASS	NO	<i>Adulto:</i> Ah%2C Â¿vives en San Miguel? <br> <i>NiÃ±o:</i> SÃ­. <br> <i>Adulto:</i> Ah%2C ya sabÃ­a yo. <br> <i>NiÃ±o:</i> Â¿Y tÃº? <br> <i>Adulto:</i> Yo aquÃ­%2C cerca del ayuntamiento. <br> <i>NiÃ±o:</i> <b>Ya. Â¿Sabes cÃ³mo llama mi madre a los ayuntamientos?</b>	1	Expl ass no
1730651798	29	female	yes	items_experimentales2	6	A	37	BASELINE	BASELINE	BASELINE	<i>Adulto:</i> Vale%2C y cuando vas al monte de excursiÃ³n%2C Â¿quÃ© cosas te llevas en la mochila? <br> <i>NiÃ±o:</i> Pues mira%2C bocadillos. <br> <i>Adulto:</i> Bocadillos. Importante%2C Â¿no? <br> <i>NiÃ±o:</i> SÃ­. TambiÃ©n agua%2C y un bifrutas. <br> <i>Adulto:</i> Â¿Te gustan los bifrutas? Â¿De quÃ© te gustan? Porque hay distintos tipos%2C Â¿no? <br> <i>NiÃ±o:</i> <b>Pues el naranja. Ese e…	19	No TS
1730651798	29	female	yes	items_experimentales2	4	A	22	IMPL	TOPRE	QUEST	<i>Adulto:</i> Vivo en Basauri%2C cerca de Bilbao. Â¿Has estado en Bilbao alguna vez? <br> <i>NiÃ±o:</i> SÃ­%2C algunas veces. He ido a la playa%2C al cohete... <br> <i>Adulto:</i> Â¿Al cohete? <br> <i>NiÃ±o:</i> SÃ­. <br> <i>Adulto:</i> Â¿QuÃ© cohete? <br> <i>NiÃ±o:</i> <b>Â¿Por quÃ© se llama Basauri?</b>	11	Impl topre quest
1730651798	29	female	yes	items_experimentales2	5	A	4	EXPL	ASS	QUEST	<i>Adulto:</i> Â¿TÃº cuando vas al monte quÃ© cosas te llevas en la mochila? <br> <i>NiÃ±o:</i> En realidad no sÃ© ni lo que llevo... <br> <i>Adulto:</i> A ver%2C Â¿tÃº quÃ© te llevarÃ­as al monte? <br> <i>NiÃ±o:</i> Una cantimplora. <br> <i>Adulto:</i> Una cantimplora%2C sÃºper importante. Para beber agua%2C Â¿no? Â¿Y quÃ© mÃ¡s? <br> <i>NiÃ±o:</i> <b> Y hablando de sed%2C me estÃ¡ entrando algo …	2	Expl ass quest
1730651798	29	female	yes	items_experimentales2	7	A	5	EXPL	ASS	STAT	<i>Adulto:</i> Oye%2C y si este Ã¡rbol ha dado estas nueces%2C Â¿quÃ© tipo de Ã¡rbol crees que es? <br> <i>NiÃ±o:</i> No lo sÃ©. <br> <i>Adulto:</i> Esto es un nogal. Los nogales dan nueces. Â¿Te gustan las nueces? <br> <i>NiÃ±o:</i> SÃ­. <br> <i>Adulto:</i> Â¿SÃ­? Jo%2C mi abuela tiene una huerta%2C y bueno%2C aparte de verduras y eso tambiÃ©n me suele dar un montÃ³n de nueces. <br> <i>NiÃ±o:</i…	3	Expl ass stat
1730651798	29	female	yes	items_experimentales2	2	A	30	EXPL	NASS	STAT	<i>Adulto:</i> Oye%2C Â¿cuÃ¡l es tu estaciÃ³n favorita del aÃ±o? Â¿CuÃ¡l te gusta mÃ¡s? <br> <i>NiÃ±o:</i> El verano. <br> <i>Adulto:</i> Â¿El verano? Â¿Por quÃ©? <br> <i>NiÃ±o:</i> Porque hace mucho sol. <br> <i>Adulto:</i> Jo%2C pues a mÃ­ me agobia un poco tanto calor. <br> <i>NiÃ±o:</i> <b>Mira%2C mira. Hola%2C oveja.</b>	15	Expl nass stat
1730651798	29	female	yes	items_experimentales2	6	A	20	IMPL	TOPRE	NO	<i>Adulto:</i> Venga%2C vamos. Mira%2C estamos en el monte. <br> <i>NiÃ±o:</i> Hay hojas caÃ­das. <br> <i>Adulto:</i> Hala%2C hay un montÃ³n de hojas en el suelo. <br> <i>NiÃ±o:</i> Y eso. <br> <i>Adulto:</i> Â¿Eso quÃ© es? <br> <i>NiÃ±o:</i> <b>CastaÃ±as. Vamos a colocar las hojas en el Ã¡rbol.</b>	10	Impl topre no
1730651798	29	female	yes	items_experimentales2	3	A	18	EXPL	TOPRE	STAT	<i>Adulto:</i> Mira la mochila que he preparado yo. A ver quÃ© te parece. Â¿Eso quÃ© es? <br> <i>NiÃ±o:</i> Un botiquÃ­n. <br> <i>Adulto:</i> Por si nos hacemos alguna herida%2C Â¿no? O por si hay algÃºn accidente. Â¿TÃº alguna vez has tenido un accidente de excursiÃ³n? <br> <i>NiÃ±o:</i> No%2C no recuerdo. <br> <i>Adulto:</i> Yo una vez sÃ­. Me acuerdo que fui de excursiÃ³n a una granja%2C Ã­bam…	9	Expl topre stat
1730651798	29	female	yes	items_experimentales2	2	A	32	IMPL	NASS	NO	<i>Adulto:</i> Â¿QuÃ© animales tienes? <br> <i>NiÃ±o:</i> Tengo un gato y un perro. <br> <i>Adulto:</i> Ah%2C yo tengo un gato tambiÃ©n. <br> <i>NiÃ±o:</i> Â¿Y un perro? <br> <i>Adulto:</i> No%2C un perro no%2C un gato. Tengo un gato persa. Â¿Sabes esa raza cuÃ¡l es? <br> <i>NiÃ±o:</i> <b>SÃ­. Vamos a jugar con eso ya.</b>	16	Impl nass no
1730651798	29	female	yes	items_experimentales2	4	A	11	IMPL	ASS	STAT	<i>Adulto:</i> Venga%2C Â¿dibujas ahÃ­ detrÃ¡s algo? <br> <i>NiÃ±o:</i> SÃ­. <br> <i>Adulto:</i> Â¿QuÃ© prefieres%2C rotus o pinturas? <br> <i>NiÃ±o:</i> Rotus. <br> <i>Adulto:</i> Â¿Rotus? Pues coge. Yo voy a terminar este dibujo. <br> <i>NiÃ±o:</i> <b>Los rotuladores se inventaron mÃ¡s tarde que las pinturas.</b>	6	Impl ass stat
1730651798	29	female	yes	items_experimentales2	2	A	34	IMPL	NASS	QUEST	<i>Adulto:</i> Venga%2C este va a ser nuestro monte de hoy. Â¿Te parece? <br> <i>NiÃ±o:</i> Vale. <br> <i>Adulto:</i> Â¿QuiÃ©n lleva la mochila? Â¿TÃº o yo? <br> <i>NiÃ±o:</i> Yo. <br> <i>Adulto:</i> Â¿Conoces algÃºn monte famoso o asÃ­? Â¿Me puedes decir algÃºn monte al que hayas ido? <br> <i>NiÃ±o:</i> <b>Â¿QuÃ© es este dibujo?</b>	17	Impl nass quest
1730651798	29	female	yes	items_experimentales2	5	A	8	IMPL	ASS	NO	<i>Adulto:</i> Â¿Para quÃ© necesitamos un botiquÃ­n en el monte? <br> <i>NiÃ±o:</i> Porque igual te puedes hacer daÃ±o. Yo nunca me he hecho daÃ±o. <br> <i>Adulto:</i> Â¿No? Pues quÃ© suerte%2C eh. <br> <i>NiÃ±o:</i> Pues sÃ­. <br> <i>Adulto:</i> Vale%2C pues vamos a guardar todo en la mochila. A ver si consigo cerrar el botiquÃ­n. Â¿Puedes guardar las galletas mientras? <br> <i>NiÃ±o:</i> <b>SÃ­…	4	Impl ass no
1730651798	29	female	yes	items_experimentales2	7	A	38	BASELINE	BASELINE	BASELINE	<i>Adulto:</i> Â¿Para quÃ© necesitamos el botiquÃ­n en el monte? <br> <i>NiÃ±o:</i> Pues por si nos caemos%2C para curar la herida. <br> <i>Adulto:</i> Efectivamente%2C eso es. ImagÃ­nate que nos damos con una roca o asÃ­ y empezamos a sangrar un poquito. Pues nos ponemos una tirita y ya estÃ¡%2C Â¿no? <br> <i>NiÃ±o:</i> SÃ­. <br> <i>Adulto:</i> Â¿TÃº te has caÃ­do alguna vez en el monte o en la …	19	No TS
1730651798	29	female	yes	items_experimentales2	6	A	13	EXPL	TOPRE	NO	<i>Adulto:</i> Â¿CÃ³mo se llamaba tu petirrojo? <br> <i>NiÃ±o:</i> Se llama%2C eh... Necesito pensar. <br> <i>Adulto:</i> Â¿Se te ha olvidado con tantos nombres? No pasa nada%2C es normal. Â¿Tienes tambiÃ©n hermanos o asÃ­? Â¿O eres hijo Ãºnico? <br> <i>NiÃ±o:</i> Hijo Ãºnico. Tengo primas y primos. <br> <i>Adulto:</i> Vale%2C asÃ­ que tu familia es bastante grande. <br> <i>NiÃ±o:</i> <b>Eh%2C sÃ…	7	Expl topre no
1730651798	29	female	yes	items_experimentales2	5	A	26	EXPL	NASS	NO	<i>Adulto:</i> Hay animales que tambiÃ©n vuelan%2C eh. <br> <i>NiÃ±o:</i> Ah%2C mira%2C el pÃ¡jaro. <br> <i>Adulto:</i> Bueno%2C Â¿cuÃ¡l es tu animal favorito? <br> <i>NiÃ±o:</i> El bÃºho. <br> <i>Adulto:</i> Oh%2C el bÃºho con los ojos gigantes. <br> <i>NiÃ±o:</i> <b>SÃ­%2C con los ojos gigantes. Mira%2C con las hojas se hace esto.</b>	13	Expl nass no
1730651798	29	female	yes	items_check2	3	A	10	IMPL	ASS	QUEST	<i>Adulto:</i> A ver%2C vamos a llegar a un sitio... <br> <i>NiÃ±o:</i> Â¡Hay animales! <br> <i>Adulto:</i> Wow%2C Â¡cuÃ¡ntos animales! <br> <i>NiÃ±o:</i> Â¡Ya! <br> <i>Adulto:</i> A ti te gustaban mucho los animales%2C Â¿no? <br> <i>NiÃ±o:</i> <b>Esta vaca tiene una herida.</b>	5	Impl ass quest
1730651798	29	female	yes	items_experimentales3	2	A	19	IMPL	TOPRE	NO	<i>Adulto:</i> Â¿QuÃ© le ha pasado a este Ã¡rbol? <br> <i>NiÃ±o:</i> Se le han caÃ­do todas las hojas y nueces por el otoÃ±o. <br> <i>Adulto:</i> Eso es%2C en otoÃ±o se caen las hojas. Tu cumple es en verano%2C Â¿no? <br> <i>NiÃ±o:</i> SÃ­. <br> <i>Adulto:</i> Mi cumple es en otoÃ±o%2C cerca de Halloween. <br> <i>NiÃ±o:</i> <b>Ya. Â¿CÃ³mo pongo las nueces?</b>	10	Impl topre no
1730651798	29	female	yes	items_experimentales3	1	A	16	EXPL	TOPRE	QUEST	<i>Adulto:</i> A ver%2C pintar se me da bien%2C pero dibujar como tÃº estÃ¡s haciendo se me da fatal. Â¿Has dibujado un Ã¡rbol? <br> <i>NiÃ±o:</i> SÃ­. <br> <i>Adulto:</i> No te chupes. Â¿Quieres papel? <br> <i>NiÃ±o:</i> Me pica. Me ha picado un mosquito. <br> <i>Adulto:</i> Ah%2C Â¿sÃ­? Ya con el calor empiezan a salir mosquitos... Oye%2C por cierto%2C Â¿tÃº haces algÃºn deporte? <br> <i>NiÃ±o:…	8	Expl topre quest
1730651798	29	female	yes	items_experimentales3	2	A	28	EXPL	NASS	QUEST	<i>Adulto:</i> Bueno%2C vamos con tus padres. <br> <i>NiÃ±o:</i> Vale%2C y si puedo voy a comerme un Kinder. <br> <i>Adulto:</i> Yo no tengo Kinder%2C eh. <br> <i>NiÃ±o:</i> Ya%2C los Kinders estÃ¡n en la cafeterÃ­a. <br> <i>Adulto:</i> Ah%2C los has fichado ya. Bueno%2C Â¿te lo has pasado bien? <br> <i>NiÃ±o:</i> <b>Oye%2C perdona porque tengo que quitar las hojas.</b>	14	Expl nass quest
1730651798	29	female	yes	items_experimentales3	5	A	1	EXPL	ASS	NO	<i>Adulto:</i> A mÃ­ me encanta la leche. Yo tomo un montÃ³n de leche. <br> <i>NiÃ±o:</i> Yo tomo yogures. <br> <i>Adulto:</i> Yogures tambiÃ©n%2C y queso. Me encanta el queso. <br> <i>NiÃ±o:</i> Pues a mÃ­ no. <br> <i>Adulto:</i> Â¿No? Â¿Y quÃ© te gusta? <br> <i>NiÃ±o:</i> <b>El chocolate%2C las patatas... Mira%2C pues yo hoy me voy a comer patatas a la pataterÃ­a de la Plaza EspaÃ±a.</b>	1	Expl ass no
1730651798	29	female	yes	items_experimentales3	2	A	36	IMPL	NASS	STAT	<i>Adulto:</i> Â¿TÃº te has ido de excursiÃ³n al monte alguna vez? <br> <i>NiÃ±o:</i> No. <br> <i>Adulto:</i> Pues vamos a ir al monte de excursiÃ³n hoy. Â¿QuÃ© tengo yo aquÃ­? <br> <i>NiÃ±o:</i> Una mochila. <br> <i>Adulto:</i> Vale%2C luego vamos a ver lo que tengo yo en esta mochila. La primera prueba es que tienes que buscar cuatro animales que estÃ¡n escondidos por la sala. <br> <i>NiÃ±o:</i…	18	Impl nass stat
1730651798	29	female	yes	items_experimentales3	6	A	39	BASELINE	BASELINE	BASELINE	<i>Adulto:</i> Â¿TÃº has plantado nueces alguna vez? <br> <i>NiÃ±o:</i> SÃ­. <br> <i>Adulto:</i> Â¿Y quÃ© hay que hacer primero? <br> <i>NiÃ±o:</i> Un agujero. <br> <i>Adulto:</i> Un agujero%2C Â¿no? Â¿Y luego? <br> <i>NiÃ±o:</i> <b>Luego taparlas.</b>	19	No TS
1730652518	28	female	yes	items_experimentales1	7	A	17	EXPL	TOPRE	STAT	<i>Adulto:</i> Â¿A dÃ³nde sueles ir con tus amigos? <br> <i>NiÃ±o:</i> Eh%2C bueno%2C es que claro como no conoces Vitoria... Aunque igual mi calle la conoces. Â¿Sabes cuÃ¡l es la calle peatonal? Yo vivo ahÃ­%2C en un edificio con once alturas. <br> <i>Adulto:</i> SÃ­%2C sÃ© cuÃ¡l es. Ah%2C yo vivo en el sÃ©ptimo piso. <br> <i>NiÃ±o:</i> Yo en el cuarto. <br> <i>Adulto:</i> En el cuarto%2C mhm. V…	9	Expl topre stat
1730652518	28	female	yes	items_experimentales1	6	A	23	IMPL	TOPRE	STAT	<i>Adulto:</i> Â¿QuÃ© saldrÃ¡ si plantamos una nuez? <br> <i>NiÃ±o:</i> Un Ã¡rbol de nueces. <br> <i>Adulto:</i> Eso es. Venga%2C ayÃºdame a plantarlas. Â¡SÃºper bien! <br> <i>NiÃ±o:</i> Ya estÃ¡. <br> <i>Adulto:</i> Ahora lo que vamos a hacer es fijarnos en estos animales. <br> <i>NiÃ±o:</i> <b>Las nueces estÃ¡n malas</b>.	12	Impl topre stat
1730652518	28	female	yes	items_experimentales1	7	A	14	EXPL	TOPRE	NO	<i>Adulto:</i> No creo que erupcione ese volcÃ¡n%2C no creo. <br> <i>NiÃ±o:</i> Â¡SÃ­ va a erupcionar! <br> <i>Adulto:</i> Mira%2C vamos a ver esta granja ahora%2C Â¿vale? Â¿QuÃ© animales hay en esta granja%2C a ver? <br> <i>NiÃ±o:</i> Un caballo%2C un burro%2C una vaca y una cebra. <br> <i>Adulto:</i> A mÃ­ me encantan las cebras. Â¿Has visto alguna vez una cebra? <br> <i>NiÃ±o:</i> <b>SÃ­. Â¿Sa…	7	Expl topre no
1730652518	28	female	yes	items_experimentales1	7	A	12	IMPL	ASS	STAT	<i>Adulto:</i> Vale%2C y una Ãºltima cosa... <br> <i>NiÃ±o:</i> La brÃºjula. <br> <i>Adulto:</i> Muy bien. Â¿Para quÃ© sirve la brÃºjula? <br> <i>NiÃ±o:</i> Para decirnos el sur y el norte. <br> <i>Adulto:</i> Eso es%2C y tambiÃ©n el este y el oeste. Vale%2C para no perdernos es muy importante. <br> <i>NiÃ±o:</i> <b>Mi amigo Joel tiene este reloj%2C pero en brÃºjula. En color dorado%2C con distin…	6	Impl ass stat
1730652518	28	female	yes	items_experimentales1	7	A	27	EXPL	NASS	QUEST	<i>Adulto:</i> Mira lo que tengo. Â¿QuÃ© es esto? <br> <i>NiÃ±o:</i> La brÃºjula. Te enseÃ±a el norte%2C el sur%2C el este y el oeste. <br> <i>Adulto:</i> Â¿Y tÃº sabes usarla? <br> <i>NiÃ±o:</i> Pues no%2C porque no sÃ© en quÃ© direcciÃ³n estÃ¡ mi casa. <br> <i>Adulto:</i> Claro. Vale%2C venga%2C vÃ¡monos al monte. Â¿Quieres llevar tÃº la mochila o la llevo yo? <br> <i>NiÃ±o:</i> <b>Ay%2C una co…	14	Expl nass quest
1730652518	28	female	yes	items_experimentales1	2	A	33	IMPL	NASS	QUEST	<i>Adulto:</i> Â¿TenÃ©is una casa muy grande? <br> <i>NiÃ±o:</i> Eh%2C sÃ­. <br> <i>Adulto:</i> Oye%2C Â¿y cuando fuiste de acampada quÃ© cosas te llevaste? <br> <i>NiÃ±o:</i> Pues llevÃ© un helado. <br> <i>Adulto:</i> Â¿Un helado? Me encantan los helados. Â¿De quÃ© te gusta a ti el helado? <br> <i>NiÃ±o:</i> <b>Luego durante el sueÃ±o tenÃ­a calor%2C pero cuando me despertÃ© tuve frÃ­o.</b>	17	Impl nass quest
1730652518	28	female	yes	items_experimentales1	7	A	25	EXPL	NASS	NO	<i>Adulto:</i> Mira%2C puedes elegir entre pinturas o rotus. <br> <i>NiÃ±o:</i> Yo prefiero lÃ¡piz. <br> <i>Adulto:</i> Vale%2C Â¿entonces este o lÃ¡piz de cuÃ¡l? <br> <i>NiÃ±o:</i> LÃ¡piz de los normales. <br> <i>Adulto:</i> Toma. A ver%2C Â¿quÃ© estÃ¡s dibujando? Â¿QuÃ© es? <br> <i>NiÃ±o:</i> <b>Eh%2C este es un animal%2C y este soy yo. Â¿TÃº sabes que en las selvas de Ãfrica hay un montÃ³n de…	13	Expl nass no
1730652518	28	female	yes	items_experimentales1	6	A	35	IMPL	NASS	STAT	<i>Adulto:</i> Bueno%2C Â¿y quÃ© tal con lo de la vuelta al cole? Â¿Tienes ganas o no? <br> <i>NiÃ±o:</i> No. <br> <i>Adulto:</i> No%2C Â¿verdad? Da un poco de pereza. <br> <i>NiÃ±o:</i> SÃ­. <br> <i>Adulto:</i> Otra vez a madrugar%2C otra vez deberes... <br> <i>NiÃ±o:</i> <b>Ahora estÃ¡ trabajando mamÃ¡</b>.	18	Impl nass stat
1730652518	28	female	yes	items_experimentales1	6	A	15	EXPL	TOPRE	QUEST	<i>Adulto:</i> Ah%2C no conozco esa zona de Galicia. Yo he ido una vez a Santiago. Â¿Has estado? <br> <i>NiÃ±o:</i> Mmm%2C no sÃ©. <br> <i>Adulto:</i> TambiÃ©n estÃ¡ en Galicia. Â¿Y te gusta ir allÃ­ a pasar el verano con la abuela? <br> <i>NiÃ±o:</i> SÃ­. Me gusta ir a la piscina. <br> <i>Adulto:</i> Â¿Tiene piscina en su casa? <br> <i>NiÃ±o:</i> <b>Ah%2C y tambiÃ©n Pontevedra.</b>	8	Expl topre quest
1730652518	28	female	yes	items_experimentales1	4	A	31	IMPL	NASS	NO	<i>Adulto:</i> Pues a mÃ­ me gusta mÃ¡s la primavera que el verano. <br> <i>NiÃ±o:</i> A mÃ­ no. <br> <i>Adulto:</i> Â¿QuÃ© sueles hacer en verano? Â¿Te sueles ir de vacaciones? <br> <i>NiÃ±o:</i> Mhm. <br> <i>Adulto:</i> Â¿SÃ­? <br> <i>NiÃ±o:</i> <b>SÃ­. Voy a abrir la nevera.</b>	16	Impl nass no
1730652518	28	female	yes	items_experimentales1	7	A	7	IMPL	ASS	NO	<i>Adulto:</i> Â¿TenÃ­as ganas ya de empezar el cole o preferÃ­as quedarte de vacaciones un poco mÃ¡s? <br> <i>NiÃ±o:</i> TenÃ­a ganas%2C para estar con mis amigos. <br> <i>Adulto:</i> Claro. Â¿No les has visto en verano? <br> <i>NiÃ±o:</i> No. Bueno%2C cuando acabÃ³ el verano vi a mi amigo Aitor. <br> <i>Adulto:</i> Ah%2C quÃ© guay. <br> <i>NiÃ±o:</i> <b>Â¿Conoces a alguien que se llame Aitor?</…	4	Impl ass no
1730652518	28	female	yes	items_experimentales1	6	A	21	IMPL	TOPRE	QUEST	<i>Adulto:</i> Â¿QuÃ© le ha pasado a este Ã¡rbol? <br> <i>NiÃ±o:</i> Se le han caÃ­do las hojas. <br> <i>Adulto:</i> Â¿Por quÃ© se caen? Porque es... <br> <i>NiÃ±o:</i> OtoÃ±o. <br> <i>Adulto:</i> OtoÃ±o%2C muy bien%2C porque es otoÃ±o. Â¿Y cuÃ¡ntas hojas hay? <br> <i>NiÃ±o:</i> <b>Es el Ãºltimo dÃ­a de otoÃ±o.</b>	11	Impl topre quest
1730652518	28	female	yes	items_experimentales1	1	A	29	EXPL	NASS	STAT	<i>Adulto:</i> Pues ahora nos quedan dos cositas. <br> <i>NiÃ±o:</i> Â¿CuÃ¡les? <br> <i>Adulto:</i> Hacer un dibujo... <br> <i>NiÃ±o:</i> Â¿Puede ser de animales? <br> <i>Adulto:</i> Tiene que ser algo relacionado con lo que hemos hecho hoy. <br> <i>NiÃ±o:</i> <b>Ay%2C se ha salido una nuez.</b>	15	Expl nass stat
1730652518	28	female	yes	items_experimentales1	6	A	3	EXPL	ASS	QUEST	<i>Adulto:</i> Puedes terminar alguno de estos dibujos o dibujar algo nuevo por detrÃ¡s. <br> <i>NiÃ±o:</i> Â¿Tienes un dibujo de un leÃ³n? <br> <i>Adulto:</i> Mira%2C sÃ­. Â¿Quieres terminar este? <br> <i>NiÃ±o:</i> SÃ­. <br> <i>Adulto:</i> Â¿SÃ­? Â¿Te apetece? Venga%2C yo voy a coger este de la niÃ±a y el perro. Â¿Y quÃ© quieres%2C rotus o pinturas? <br> <i>NiÃ±o:</i> <b>Espera%2C pero antes de…	2	Expl ass quest
1730652518	28	female	yes	items_experimentales1	3	A	40	BASELINE	BASELINE	BASELINE	<i>Adulto:</i> Â¿QuÃ© te gusta hacer en tu tiempo libre? <br> <i>NiÃ±o:</i> Jugar al ajedrez. <br> <i>Adulto:</i> Ah%2C wow%2C me encanta el ajedrez. Â¿Se te da bien? <br> <i>NiÃ±o:</i> SÃ­%2C se me da bien. <br> <i>Adulto:</i> Â¿Llevas mucho tiempo jugando? <br> <i>NiÃ±o:</i> <b>SÃ­%2C tres aÃ±os ya.</b>	19	No TS
1730652518	28	female	yes	items_experimentales1	3	A	9	IMPL	ASS	QUEST	<i>Adulto:</i> Yo creo que les pasa algo a estos animales. EstÃ¡n un poco tristes. <br> <i>NiÃ±o:</i> El burrito tiene la cabeza agachada. EstÃ¡ llorando. <br> <i>Adulto:</i> Â¿EstÃ¡ llorando? Â¿Por quÃ©? <br> <i>NiÃ±o:</i> No sÃ©. <br> <i>Adulto:</i> Â¿TÃº crees que le dolerÃ¡ alguna pata? <br> <i>NiÃ±o:</i> <b>El caballo ya la tiene curada.</b>	5	Impl ass quest
1730652518	28	female	yes	items_check1	6	A	6	EXPL	ASS	STAT	<i>Adulto:</i> Â¿QuÃ© es esto? <br> <i>NiÃ±o:</i> Â¡Nueces! <br> <i>Adulto:</i> Â¿Te gustan las nueces? <br> <i>NiÃ±o:</i> A mÃ­ bueno%2C pero a papÃ¡ y a mamÃ¡ les gustan para la ensalada. <br> <i>Adulto:</i> Â¿Para la ensalada? Bua%2C estÃ¡n riquÃ­simas. Yo tambiÃ©n le echo nueces a la ensalada%2C y a veces cacahuetes tambiÃ©n. <br> <i>NiÃ±o:</i> <b>Mira%2C Â¡he cazado una nuez!</b>	3	Expl ass stat
1730652518	28	female	yes	items_experimentales2	2	A	32	IMPL	NASS	NO	<i>Adulto:</i> Â¿QuÃ© animales tienes? <br> <i>NiÃ±o:</i> Tengo un gato y un perro. <br> <i>Adulto:</i> Ah%2C yo tengo un gato tambiÃ©n. <br> <i>NiÃ±o:</i> Â¿Y un perro? <br> <i>Adulto:</i> No%2C un perro no%2C un gato. Tengo un gato persa. Â¿Sabes esa raza cuÃ¡l es? <br> <i>NiÃ±o:</i> <b>SÃ­. Vamos a jugar con eso ya.</b>	16	Impl nass no
1730652518	28	female	yes	items_experimentales2	2	A	11	IMPL	ASS	STAT	<i>Adulto:</i> Venga%2C Â¿dibujas ahÃ­ detrÃ¡s algo? <br> <i>NiÃ±o:</i> SÃ­. <br> <i>Adulto:</i> Â¿QuÃ© prefieres%2C rotus o pinturas? <br> <i>NiÃ±o:</i> Rotus. <br> <i>Adulto:</i> Â¿Rotus? Pues coge. Yo voy a terminar este dibujo. <br> <i>NiÃ±o:</i> <b>Los rotuladores se inventaron mÃ¡s tarde que las pinturas.</b>	6	Impl ass stat
1730652518	28	female	yes	items_experimentales2	5	A	37	BASELINE	BASELINE	BASELINE	<i>Adulto:</i> Vale%2C y cuando vas al monte de excursiÃ³n%2C Â¿quÃ© cosas te llevas en la mochila? <br> <i>NiÃ±o:</i> Pues mira%2C bocadillos. <br> <i>Adulto:</i> Bocadillos. Importante%2C Â¿no? <br> <i>NiÃ±o:</i> SÃ­. TambiÃ©n agua%2C y un bifrutas. <br> <i>Adulto:</i> Â¿Te gustan los bifrutas? Â¿De quÃ© te gustan? Porque hay distintos tipos%2C Â¿no? <br> <i>NiÃ±o:</i> <b>Pues el naranja. Ese e…	19	No TS
1730652518	28	female	yes	items_experimentales2	1	A	4	EXPL	ASS	QUEST	<i>Adulto:</i> Â¿TÃº cuando vas al monte quÃ© cosas te llevas en la mochila? <br> <i>NiÃ±o:</i> En realidad no sÃ© ni lo que llevo... <br> <i>Adulto:</i> A ver%2C Â¿tÃº quÃ© te llevarÃ­as al monte? <br> <i>NiÃ±o:</i> Una cantimplora. <br> <i>Adulto:</i> Una cantimplora%2C sÃºper importante. Para beber agua%2C Â¿no? Â¿Y quÃ© mÃ¡s? <br> <i>NiÃ±o:</i> <b> Y hablando de sed%2C me estÃ¡ entrando algo …	2	Expl ass quest
1730652518	28	female	yes	items_experimentales2	6	A	22	IMPL	TOPRE	QUEST	<i>Adulto:</i> Vivo en Basauri%2C cerca de Bilbao. Â¿Has estado en Bilbao alguna vez? <br> <i>NiÃ±o:</i> SÃ­%2C algunas veces. He ido a la playa%2C al cohete... <br> <i>Adulto:</i> Â¿Al cohete? <br> <i>NiÃ±o:</i> SÃ­. <br> <i>Adulto:</i> Â¿QuÃ© cohete? <br> <i>NiÃ±o:</i> <b>Â¿Por quÃ© se llama Basauri?</b>	11	Impl topre quest
1730652518	28	female	yes	items_experimentales2	5	A	8	IMPL	ASS	NO	<i>Adulto:</i> Â¿Para quÃ© necesitamos un botiquÃ­n en el monte? <br> <i>NiÃ±o:</i> Porque igual te puedes hacer daÃ±o. Yo nunca me he hecho daÃ±o. <br> <i>Adulto:</i> Â¿No? Pues quÃ© suerte%2C eh. <br> <i>NiÃ±o:</i> Pues sÃ­. <br> <i>Adulto:</i> Vale%2C pues vamos a guardar todo en la mochila. A ver si consigo cerrar el botiquÃ­n. Â¿Puedes guardar las galletas mientras? <br> <i>NiÃ±o:</i> <b>SÃ­…	4	Impl ass no
1730652518	28	female	yes	items_experimentales2	3	A	18	EXPL	TOPRE	STAT	<i>Adulto:</i> Mira la mochila que he preparado yo. A ver quÃ© te parece. Â¿Eso quÃ© es? <br> <i>NiÃ±o:</i> Un botiquÃ­n. <br> <i>Adulto:</i> Por si nos hacemos alguna herida%2C Â¿no? O por si hay algÃºn accidente. Â¿TÃº alguna vez has tenido un accidente de excursiÃ³n? <br> <i>NiÃ±o:</i> No%2C no recuerdo. <br> <i>Adulto:</i> Yo una vez sÃ­. Me acuerdo que fui de excursiÃ³n a una granja%2C Ã­bam…	9	Expl topre stat
1730652518	28	female	yes	items_experimentales2	4	A	38	BASELINE	BASELINE	BASELINE	<i>Adulto:</i> Â¿Para quÃ© necesitamos el botiquÃ­n en el monte? <br> <i>NiÃ±o:</i> Pues por si nos caemos%2C para curar la herida. <br> <i>Adulto:</i> Efectivamente%2C eso es. ImagÃ­nate que nos damos con una roca o asÃ­ y empezamos a sangrar un poquito. Pues nos ponemos una tirita y ya estÃ¡%2C Â¿no? <br> <i>NiÃ±o:</i> SÃ­. <br> <i>Adulto:</i> Â¿TÃº te has caÃ­do alguna vez en el monte o en la …	19	No TS
1730652518	28	female	yes	items_experimentales2	1	A	2	EXPL	ASS	NO	<i>Adulto:</i> Ah%2C Â¿vives en San Miguel? <br> <i>NiÃ±o:</i> SÃ­. <br> <i>Adulto:</i> Ah%2C ya sabÃ­a yo. <br> <i>NiÃ±o:</i> Â¿Y tÃº? <br> <i>Adulto:</i> Yo aquÃ­%2C cerca del ayuntamiento. <br> <i>NiÃ±o:</i> <b>Ya. Â¿Sabes cÃ³mo llama mi madre a los ayuntamientos?</b>	1	Expl ass no
1730652518	28	female	yes	items_experimentales2	6	A	5	EXPL	ASS	STAT	<i>Adulto:</i> Oye%2C y si este Ã¡rbol ha dado estas nueces%2C Â¿quÃ© tipo de Ã¡rbol crees que es? <br> <i>NiÃ±o:</i> No lo sÃ©. <br> <i>Adulto:</i> Esto es un nogal. Los nogales dan nueces. Â¿Te gustan las nueces? <br> <i>NiÃ±o:</i> SÃ­. <br> <i>Adulto:</i> Â¿SÃ­? Jo%2C mi abuela tiene una huerta%2C y bueno%2C aparte de verduras y eso tambiÃ©n me suele dar un montÃ³n de nueces. <br> <i>NiÃ±o:</i…	3	Expl ass stat
1730652518	28	female	yes	items_experimentales2	2	A	24	IMPL	TOPRE	STAT	<i>Adulto:</i> Pues quÃ© original el dibujo. <br> <i>NiÃ±o:</i> Pues dame otro folio. <br> <i>Adulto:</i> Â¿Otro folio? Mmm%2C se me ocurre otra cosa mejor. Vamos a ver un vÃ­deo en mi mÃ³vil%2C Â¿vale? Yo voy a guardar el dibujo para ponerlo en mi casa%2C que me ha gustado mucho. Â¿Me dejas? <br> <i>NiÃ±o:</i> SÃ­. <br> <i>Adulto:</i> Tengo un vÃ­deo que te va a gustar. <br> <i>NiÃ±o:</i> <b>Â¿T…	12	Impl topre stat
1730652518	28	female	yes	items_experimentales2	1	A	26	EXPL	NASS	NO	<i>Adulto:</i> Hay animales que tambiÃ©n vuelan%2C eh. <br> <i>NiÃ±o:</i> Ah%2C mira%2C el pÃ¡jaro. <br> <i>Adulto:</i> Bueno%2C Â¿cuÃ¡l es tu animal favorito? <br> <i>NiÃ±o:</i> El bÃºho. <br> <i>Adulto:</i> Oh%2C el bÃºho con los ojos gigantes. <br> <i>NiÃ±o:</i> <b>SÃ­%2C con los ojos gigantes. Mira%2C con las hojas se hace esto.</b>	13	Expl nass no
1730652518	28	female	yes	items_experimentales2	6	A	30	EXPL	NASS	STAT	<i>Adulto:</i> Oye%2C Â¿cuÃ¡l es tu estaciÃ³n favorita del aÃ±o? Â¿CuÃ¡l te gusta mÃ¡s? <br> <i>NiÃ±o:</i> El verano. <br> <i>Adulto:</i> Â¿El verano? Â¿Por quÃ©? <br> <i>NiÃ±o:</i> Porque hace mucho sol. <br> <i>Adulto:</i> Jo%2C pues a mÃ­ me agobia un poco tanto calor. <br> <i>NiÃ±o:</i> <b>Mira%2C mira. Hola%2C oveja.</b>	15	Expl nass stat
1730652518	28	female	yes	items_experimentales2	1	A	20	IMPL	TOPRE	NO	<i>Adulto:</i> Venga%2C vamos. Mira%2C estamos en el monte. <br> <i>NiÃ±o:</i> Hay hojas caÃ­das. <br> <i>Adulto:</i> Hala%2C hay un montÃ³n de hojas en el suelo. <br> <i>NiÃ±o:</i> Y eso. <br> <i>Adulto:</i> Â¿Eso quÃ© es? <br> <i>NiÃ±o:</i> <b>CastaÃ±as. Vamos a colocar las hojas en el Ã¡rbol.</b>	10	Impl topre no
1730652518	28	female	yes	items_experimentales2	1	A	13	EXPL	TOPRE	NO	<i>Adulto:</i> Â¿CÃ³mo se llamaba tu petirrojo? <br> <i>NiÃ±o:</i> Se llama%2C eh... Necesito pensar. <br> <i>Adulto:</i> Â¿Se te ha olvidado con tantos nombres? No pasa nada%2C es normal. Â¿Tienes tambiÃ©n hermanos o asÃ­? Â¿O eres hijo Ãºnico? <br> <i>NiÃ±o:</i> Hijo Ãºnico. Tengo primas y primos. <br> <i>Adulto:</i> Vale%2C asÃ­ que tu familia es bastante grande. <br> <i>NiÃ±o:</i> <b>Eh%2C sÃ…	7	Expl topre no
1730652518	28	female	yes	items_experimentales2	6	A	34	IMPL	NASS	QUEST	<i>Adulto:</i> Venga%2C este va a ser nuestro monte de hoy. Â¿Te parece? <br> <i>NiÃ±o:</i> Vale. <br> <i>Adulto:</i> Â¿QuiÃ©n lleva la mochila? Â¿TÃº o yo? <br> <i>NiÃ±o:</i> Yo. <br> <i>Adulto:</i> Â¿Conoces algÃºn monte famoso o asÃ­? Â¿Me puedes decir algÃºn monte al que hayas ido? <br> <i>NiÃ±o:</i> <b>Â¿QuÃ© es este dibujo?</b>	17	Impl nass quest
1730652518	28	female	yes	items_check2	6	A	10	IMPL	ASS	QUEST	<i>Adulto:</i> A ver%2C vamos a llegar a un sitio... <br> <i>NiÃ±o:</i> Â¡Hay animales! <br> <i>Adulto:</i> Wow%2C Â¡cuÃ¡ntos animales! <br> <i>NiÃ±o:</i> Â¡Ya! <br> <i>Adulto:</i> A ti te gustaban mucho los animales%2C Â¿no? <br> <i>NiÃ±o:</i> <b>Esta vaca tiene una herida.</b>	5	Impl ass quest
1730652518	28	female	yes	items_experimentales3	1	A	16	EXPL	TOPRE	QUEST	<i>Adulto:</i> A ver%2C pintar se me da bien%2C pero dibujar como tÃº estÃ¡s haciendo se me da fatal. Â¿Has dibujado un Ã¡rbol? <br> <i>NiÃ±o:</i> SÃ­. <br> <i>Adulto:</i> No te chupes. Â¿Quieres papel? <br> <i>NiÃ±o:</i> Me pica. Me ha picado un mosquito. <br> <i>Adulto:</i> Ah%2C Â¿sÃ­? Ya con el calor empiezan a salir mosquitos... Oye%2C por cierto%2C Â¿tÃº haces algÃºn deporte? <br> <i>NiÃ±o:…	8	Expl topre quest
1730652518	28	female	yes	items_experimentales3	1	A	28	EXPL	NASS	QUEST	<i>Adulto:</i> Bueno%2C vamos con tus padres. <br> <i>NiÃ±o:</i> Vale%2C y si puedo voy a comerme un Kinder. <br> <i>Adulto:</i> Yo no tengo Kinder%2C eh. <br> <i>NiÃ±o:</i> Ya%2C los Kinders estÃ¡n en la cafeterÃ­a. <br> <i>Adulto:</i> Ah%2C los has fichado ya. Bueno%2C Â¿te lo has pasado bien? <br> <i>NiÃ±o:</i> <b>Oye%2C perdona porque tengo que quitar las hojas.</b>	14	Expl nass quest
1730652518	28	female	yes	items_experimentales3	1	A	1	EXPL	ASS	NO	<i>Adulto:</i> A mÃ­ me encanta la leche. Yo tomo un montÃ³n de leche. <br> <i>NiÃ±o:</i> Yo tomo yogures. <br> <i>Adulto:</i> Yogures tambiÃ©n%2C y queso. Me encanta el queso. <br> <i>NiÃ±o:</i> Pues a mÃ­ no. <br> <i>Adulto:</i> Â¿No? Â¿Y quÃ© te gusta? <br> <i>NiÃ±o:</i> <b>El chocolate%2C las patatas... Mira%2C pues yo hoy me voy a comer patatas a la pataterÃ­a de la Plaza EspaÃ±a.</b>	1	Expl ass no
1730652518	28	female	yes	items_experimentales3	7	A	36	IMPL	NASS	STAT	<i>Adulto:</i> Â¿TÃº te has ido de excursiÃ³n al monte alguna vez? <br> <i>NiÃ±o:</i> No. <br> <i>Adulto:</i> Pues vamos a ir al monte de excursiÃ³n hoy. Â¿QuÃ© tengo yo aquÃ­? <br> <i>NiÃ±o:</i> Una mochila. <br> <i>Adulto:</i> Vale%2C luego vamos a ver lo que tengo yo en esta mochila. La primera prueba es que tienes que buscar cuatro animales que estÃ¡n escondidos por la sala. <br> <i>NiÃ±o:</i…	18	Impl nass stat
1730652518	28	female	yes	items_experimentales3	1	A	19	IMPL	TOPRE	NO	<i>Adulto:</i> Â¿QuÃ© le ha pasado a este Ã¡rbol? <br> <i>NiÃ±o:</i> Se le han caÃ­do todas las hojas y nueces por el otoÃ±o. <br> <i>Adulto:</i> Eso es%2C en otoÃ±o se caen las hojas. Tu cumple es en verano%2C Â¿no? <br> <i>NiÃ±o:</i> SÃ­. <br> <i>Adulto:</i> Mi cumple es en otoÃ±o%2C cerca de Halloween. <br> <i>NiÃ±o:</i> <b>Ya. Â¿CÃ³mo pongo las nueces?</b>	10	Impl topre no
1730652518	28	female	yes	items_experimentales3	7	A	39	BASELINE	BASELINE	BASELINE	<i>Adulto:</i> Â¿TÃº has plantado nueces alguna vez? <br> <i>NiÃ±o:</i> SÃ­. <br> <i>Adulto:</i> Â¿Y quÃ© hay que hacer primero? <br> <i>NiÃ±o:</i> Un agujero. <br> <i>Adulto:</i> Un agujero%2C Â¿no? Â¿Y luego? <br> <i>NiÃ±o:</i> <b>Luego taparlas.</b>	19	No TS
1730660400	24	male	no	items_experimentales1	4	A	3	EXPL	ASS	QUEST	<i>Adulto:</i> Puedes terminar alguno de estos dibujos o dibujar algo nuevo por detrÃ¡s. <br> <i>NiÃ±o:</i> Â¿Tienes un dibujo de un leÃ³n? <br> <i>Adulto:</i> Mira%2C sÃ­. Â¿Quieres terminar este? <br> <i>NiÃ±o:</i> SÃ­. <br> <i>Adulto:</i> Â¿SÃ­? Â¿Te apetece? Venga%2C yo voy a coger este de la niÃ±a y el perro. Â¿Y quÃ© quieres%2C rotus o pinturas? <br> <i>NiÃ±o:</i> <b>Espera%2C pero antes de…	2	Expl ass quest
1730660400	24	male	no	items_experimentales1	1	A	33	IMPL	NASS	QUEST	<i>Adulto:</i> Â¿TenÃ©is una casa muy grande? <br> <i>NiÃ±o:</i> Eh%2C sÃ­. <br> <i>Adulto:</i> Oye%2C Â¿y cuando fuiste de acampada quÃ© cosas te llevaste? <br> <i>NiÃ±o:</i> Pues llevÃ© un helado. <br> <i>Adulto:</i> Â¿Un helado? Me encantan los helados. Â¿De quÃ© te gusta a ti el helado? <br> <i>NiÃ±o:</i> <b>Luego durante el sueÃ±o tenÃ­a calor%2C pero cuando me despertÃ© tuve frÃ­o.</b>	17	Impl nass quest
1730660400	24	male	no	items_experimentales1	4	A	12	IMPL	ASS	STAT	<i>Adulto:</i> Vale%2C y una Ãºltima cosa... <br> <i>NiÃ±o:</i> La brÃºjula. <br> <i>Adulto:</i> Muy bien. Â¿Para quÃ© sirve la brÃºjula? <br> <i>NiÃ±o:</i> Para decirnos el sur y el norte. <br> <i>Adulto:</i> Eso es%2C y tambiÃ©n el este y el oeste. Vale%2C para no perdernos es muy importante. <br> <i>NiÃ±o:</i> <b>Mi amigo Joel tiene este reloj%2C pero en brÃºjula. En color dorado%2C con distin…	6	Impl ass stat
1730660400	24	male	no	items_experimentales1	6	A	7	IMPL	ASS	NO	<i>Adulto:</i> Â¿TenÃ­as ganas ya de empezar el cole o preferÃ­as quedarte de vacaciones un poco mÃ¡s? <br> <i>NiÃ±o:</i> TenÃ­a ganas%2C para estar con mis amigos. <br> <i>Adulto:</i> Claro. Â¿No les has visto en verano? <br> <i>NiÃ±o:</i> No. Bueno%2C cuando acabÃ³ el verano vi a mi amigo Aitor. <br> <i>Adulto:</i> Ah%2C quÃ© guay. <br> <i>NiÃ±o:</i> <b>Â¿Conoces a alguien que se llame Aitor?</…	4	Impl ass no
1730660400	24	male	no	items_experimentales1	2	A	21	IMPL	TOPRE	QUEST	<i>Adulto:</i> Â¿QuÃ© le ha pasado a este Ã¡rbol? <br> <i>NiÃ±o:</i> Se le han caÃ­do las hojas. <br> <i>Adulto:</i> Â¿Por quÃ© se caen? Porque es... <br> <i>NiÃ±o:</i> OtoÃ±o. <br> <i>Adulto:</i> OtoÃ±o%2C muy bien%2C porque es otoÃ±o. Â¿Y cuÃ¡ntas hojas hay? <br> <i>NiÃ±o:</i> <b>Es el Ãºltimo dÃ­a de otoÃ±o.</b>	11	Impl topre quest
1730660400	24	male	no	items_experimentales1	2	A	23	IMPL	TOPRE	STAT	<i>Adulto:</i> Â¿QuÃ© saldrÃ¡ si plantamos una nuez? <br> <i>NiÃ±o:</i> Un Ã¡rbol de nueces. <br> <i>Adulto:</i> Eso es. Venga%2C ayÃºdame a plantarlas. Â¡SÃºper bien! <br> <i>NiÃ±o:</i> Ya estÃ¡. <br> <i>Adulto:</i> Ahora lo que vamos a hacer es fijarnos en estos animales. <br> <i>NiÃ±o:</i> <b>Las nueces estÃ¡n malas</b>.	12	Impl topre stat
1730660400	24	male	no	items_experimentales1	7	A	40	BASELINE	BASELINE	BASELINE	<i>Adulto:</i> Â¿QuÃ© te gusta hacer en tu tiempo libre? <br> <i>NiÃ±o:</i> Jugar al ajedrez. <br> <i>Adulto:</i> Ah%2C wow%2C me encanta el ajedrez. Â¿Se te da bien? <br> <i>NiÃ±o:</i> SÃ­%2C se me da bien. <br> <i>Adulto:</i> Â¿Llevas mucho tiempo jugando? <br> <i>NiÃ±o:</i> <b>SÃ­%2C tres aÃ±os ya.</b>	19	No TS
1730660400	24	male	no	items_experimentales1	3	A	25	EXPL	NASS	NO	<i>Adulto:</i> Mira%2C puedes elegir entre pinturas o rotus. <br> <i>NiÃ±o:</i> Yo prefiero lÃ¡piz. <br> <i>Adulto:</i> Vale%2C Â¿entonces este o lÃ¡piz de cuÃ¡l? <br> <i>NiÃ±o:</i> LÃ¡piz de los normales. <br> <i>Adulto:</i> Toma. A ver%2C Â¿quÃ© estÃ¡s dibujando? Â¿QuÃ© es? <br> <i>NiÃ±o:</i> <b>Eh%2C este es un animal%2C y este soy yo. Â¿TÃº sabes que en las selvas de Ãfrica hay un montÃ³n de…	13	Expl nass no
1730660400	24	male	no	items_experimentales1	2	A	35	IMPL	NASS	STAT	<i>Adulto:</i> Bueno%2C Â¿y quÃ© tal con lo de la vuelta al cole? Â¿Tienes ganas o no? <br> <i>NiÃ±o:</i> No. <br> <i>Adulto:</i> No%2C Â¿verdad? Da un poco de pereza. <br> <i>NiÃ±o:</i> SÃ­. <br> <i>Adulto:</i> Otra vez a madrugar%2C otra vez deberes... <br> <i>NiÃ±o:</i> <b>Ahora estÃ¡ trabajando mamÃ¡</b>.	18	Impl nass stat
1730660400	24	male	no	items_experimentales1	2	A	15	EXPL	TOPRE	QUEST	<i>Adulto:</i> Ah%2C no conozco esa zona de Galicia. Yo he ido una vez a Santiago. Â¿Has estado? <br> <i>NiÃ±o:</i> Mmm%2C no sÃ©. <br> <i>Adulto:</i> TambiÃ©n estÃ¡ en Galicia. Â¿Y te gusta ir allÃ­ a pasar el verano con la abuela? <br> <i>NiÃ±o:</i> SÃ­. Me gusta ir a la piscina. <br> <i>Adulto:</i> Â¿Tiene piscina en su casa? <br> <i>NiÃ±o:</i> <b>Ah%2C y tambiÃ©n Pontevedra.</b>	8	Expl topre quest
1730660400	24	male	no	items_experimentales1	2	A	31	IMPL	NASS	NO	<i>Adulto:</i> Pues a mÃ­ me gusta mÃ¡s la primavera que el verano. <br> <i>NiÃ±o:</i> A mÃ­ no. <br> <i>Adulto:</i> Â¿QuÃ© sueles hacer en verano? Â¿Te sueles ir de vacaciones? <br> <i>NiÃ±o:</i> Mhm. <br> <i>Adulto:</i> Â¿SÃ­? <br> <i>NiÃ±o:</i> <b>SÃ­. Voy a abrir la nevera.</b>	16	Impl nass no
1730660400	24	male	no	items_experimentales1	3	A	17	EXPL	TOPRE	STAT	<i>Adulto:</i> Â¿A dÃ³nde sueles ir con tus amigos? <br> <i>NiÃ±o:</i> Eh%2C bueno%2C es que claro como no conoces Vitoria... Aunque igual mi calle la conoces. Â¿Sabes cuÃ¡l es la calle peatonal? Yo vivo ahÃ­%2C en un edificio con once alturas. <br> <i>Adulto:</i> SÃ­%2C sÃ© cuÃ¡l es. Ah%2C yo vivo en el sÃ©ptimo piso. <br> <i>NiÃ±o:</i> Yo en el cuarto. <br> <i>Adulto:</i> En el cuarto%2C mhm. V…	9	Expl topre stat
1730660400	24	male	no	items_experimentales1	2	A	29	EXPL	NASS	STAT	<i>Adulto:</i> Pues ahora nos quedan dos cositas. <br> <i>NiÃ±o:</i> Â¿CuÃ¡les? <br> <i>Adulto:</i> Hacer un dibujo... <br> <i>NiÃ±o:</i> Â¿Puede ser de animales? <br> <i>Adulto:</i> Tiene que ser algo relacionado con lo que hemos hecho hoy. <br> <i>NiÃ±o:</i> <b>Ay%2C se ha salido una nuez.</b>	15	Expl nass stat
1730660400	24	male	no	items_experimentales1	2	A	14	EXPL	TOPRE	NO	<i>Adulto:</i> No creo que erupcione ese volcÃ¡n%2C no creo. <br> <i>NiÃ±o:</i> Â¡SÃ­ va a erupcionar! <br> <i>Adulto:</i> Mira%2C vamos a ver esta granja ahora%2C Â¿vale? Â¿QuÃ© animales hay en esta granja%2C a ver? <br> <i>NiÃ±o:</i> Un caballo%2C un burro%2C una vaca y una cebra. <br> <i>Adulto:</i> A mÃ­ me encantan las cebras. Â¿Has visto alguna vez una cebra? <br> <i>NiÃ±o:</i> <b>SÃ­. Â¿Sa…	7	Expl topre no
1730660400	24	male	no	items_experimentales1	3	A	9	IMPL	ASS	QUEST	<i>Adulto:</i> Yo creo que les pasa algo a estos animales. EstÃ¡n un poco tristes. <br> <i>NiÃ±o:</i> El burrito tiene la cabeza agachada. EstÃ¡ llorando. <br> <i>Adulto:</i> Â¿EstÃ¡ llorando? Â¿Por quÃ©? <br> <i>NiÃ±o:</i> No sÃ©. <br> <i>Adulto:</i> Â¿TÃº crees que le dolerÃ¡ alguna pata? <br> <i>NiÃ±o:</i> <b>El caballo ya la tiene curada.</b>	5	Impl ass quest
1730660400	24	male	no	items_experimentales1	3	A	27	EXPL	NASS	QUEST	<i>Adulto:</i> Mira lo que tengo. Â¿QuÃ© es esto? <br> <i>NiÃ±o:</i> La brÃºjula. Te enseÃ±a el norte%2C el sur%2C el este y el oeste. <br> <i>Adulto:</i> Â¿Y tÃº sabes usarla? <br> <i>NiÃ±o:</i> Pues no%2C porque no sÃ© en quÃ© direcciÃ³n estÃ¡ mi casa. <br> <i>Adulto:</i> Claro. Vale%2C venga%2C vÃ¡monos al monte. Â¿Quieres llevar tÃº la mochila o la llevo yo? <br> <i>NiÃ±o:</i> <b>Ay%2C una co…	14	Expl nass quest
1730660400	24	male	no	items_check1	4	A	6	EXPL	ASS	STAT	<i>Adulto:</i> Â¿QuÃ© es esto? <br> <i>NiÃ±o:</i> Â¡Nueces! <br> <i>Adulto:</i> Â¿Te gustan las nueces? <br> <i>NiÃ±o:</i> A mÃ­ bueno%2C pero a papÃ¡ y a mamÃ¡ les gustan para la ensalada. <br> <i>Adulto:</i> Â¿Para la ensalada? Bua%2C estÃ¡n riquÃ­simas. Yo tambiÃ©n le echo nueces a la ensalada%2C y a veces cacahuetes tambiÃ©n. <br> <i>NiÃ±o:</i> <b>Mira%2C Â¡he cazado una nuez!</b>	3	Expl ass stat
1730660400	24	male	no	items_experimentales2	5	A	24	IMPL	TOPRE	STAT	<i>Adulto:</i> Pues quÃ© original el dibujo. <br> <i>NiÃ±o:</i> Pues dame otro folio. <br> <i>Adulto:</i> Â¿Otro folio? Mmm%2C se me ocurre otra cosa mejor. Vamos a ver un vÃ­deo en mi mÃ³vil%2C Â¿vale? Yo voy a guardar el dibujo para ponerlo en mi casa%2C que me ha gustado mucho. Â¿Me dejas? <br> <i>NiÃ±o:</i> SÃ­. <br> <i>Adulto:</i> Tengo un vÃ­deo que te va a gustar. <br> <i>NiÃ±o:</i> <b>Â¿T…	12	Impl topre stat
1730660400	24	male	no	items_experimentales2	5	A	26	EXPL	NASS	NO	<i>Adulto:</i> Hay animales que tambiÃ©n vuelan%2C eh. <br> <i>NiÃ±o:</i> Ah%2C mira%2C el pÃ¡jaro. <br> <i>Adulto:</i> Bueno%2C Â¿cuÃ¡l es tu animal favorito? <br> <i>NiÃ±o:</i> El bÃºho. <br> <i>Adulto:</i> Oh%2C el bÃºho con los ojos gigantes. <br> <i>NiÃ±o:</i> <b>SÃ­%2C con los ojos gigantes. Mira%2C con las hojas se hace esto.</b>	13	Expl nass no
1730660400	24	male	no	items_experimentales2	5	A	13	EXPL	TOPRE	NO	<i>Adulto:</i> Â¿CÃ³mo se llamaba tu petirrojo? <br> <i>NiÃ±o:</i> Se llama%2C eh... Necesito pensar. <br> <i>Adulto:</i> Â¿Se te ha olvidado con tantos nombres? No pasa nada%2C es normal. Â¿Tienes tambiÃ©n hermanos o asÃ­? Â¿O eres hijo Ãºnico? <br> <i>NiÃ±o:</i> Hijo Ãºnico. Tengo primas y primos. <br> <i>Adulto:</i> Vale%2C asÃ­ que tu familia es bastante grande. <br> <i>NiÃ±o:</i> <b>Eh%2C sÃ…	7	Expl topre no
1730660400	24	male	no	items_experimentales2	3	A	34	IMPL	NASS	QUEST	<i>Adulto:</i> Venga%2C este va a ser nuestro monte de hoy. Â¿Te parece? <br> <i>NiÃ±o:</i> Vale. <br> <i>Adulto:</i> Â¿QuiÃ©n lleva la mochila? Â¿TÃº o yo? <br> <i>NiÃ±o:</i> Yo. <br> <i>Adulto:</i> Â¿Conoces algÃºn monte famoso o asÃ­? Â¿Me puedes decir algÃºn monte al que hayas ido? <br> <i>NiÃ±o:</i> <b>Â¿QuÃ© es este dibujo?</b>	17	Impl nass quest
1730660400	24	male	no	items_experimentales2	5	A	5	EXPL	ASS	STAT	<i>Adulto:</i> Oye%2C y si este Ã¡rbol ha dado estas nueces%2C Â¿quÃ© tipo de Ã¡rbol crees que es? <br> <i>NiÃ±o:</i> No lo sÃ©. <br> <i>Adulto:</i> Esto es un nogal. Los nogales dan nueces. Â¿Te gustan las nueces? <br> <i>NiÃ±o:</i> SÃ­. <br> <i>Adulto:</i> Â¿SÃ­? Jo%2C mi abuela tiene una huerta%2C y bueno%2C aparte de verduras y eso tambiÃ©n me suele dar un montÃ³n de nueces. <br> <i>NiÃ±o:</i…	3	Expl ass stat
1730660400	24	male	no	items_experimentales2	4	A	4	EXPL	ASS	QUEST	<i>Adulto:</i> Â¿TÃº cuando vas al monte quÃ© cosas te llevas en la mochila? <br> <i>NiÃ±o:</i> En realidad no sÃ© ni lo que llevo... <br> <i>Adulto:</i> A ver%2C Â¿tÃº quÃ© te llevarÃ­as al monte? <br> <i>NiÃ±o:</i> Una cantimplora. <br> <i>Adulto:</i> Una cantimplora%2C sÃºper importante. Para beber agua%2C Â¿no? Â¿Y quÃ© mÃ¡s? <br> <i>NiÃ±o:</i> <b> Y hablando de sed%2C me estÃ¡ entrando algo …	2	Expl ass quest
1730660400	24	male	no	items_experimentales2	5	A	20	IMPL	TOPRE	NO	<i>Adulto:</i> Venga%2C vamos. Mira%2C estamos en el monte. <br> <i>NiÃ±o:</i> Hay hojas caÃ­das. <br> <i>Adulto:</i> Hala%2C hay un montÃ³n de hojas en el suelo. <br> <i>NiÃ±o:</i> Y eso. <br> <i>Adulto:</i> Â¿Eso quÃ© es? <br> <i>NiÃ±o:</i> <b>CastaÃ±as. Vamos a colocar las hojas en el Ã¡rbol.</b>	10	Impl topre no
1730660400	24	male	no	items_experimentales2	2	A	11	IMPL	ASS	STAT	<i>Adulto:</i> Venga%2C Â¿dibujas ahÃ­ detrÃ¡s algo? <br> <i>NiÃ±o:</i> SÃ­. <br> <i>Adulto:</i> Â¿QuÃ© prefieres%2C rotus o pinturas? <br> <i>NiÃ±o:</i> Rotus. <br> <i>Adulto:</i> Â¿Rotus? Pues coge. Yo voy a terminar este dibujo. <br> <i>NiÃ±o:</i> <b>Los rotuladores se inventaron mÃ¡s tarde que las pinturas.</b>	6	Impl ass stat
1730660400	24	male	no	items_experimentales2	5	A	22	IMPL	TOPRE	QUEST	<i>Adulto:</i> Vivo en Basauri%2C cerca de Bilbao. Â¿Has estado en Bilbao alguna vez? <br> <i>NiÃ±o:</i> SÃ­%2C algunas veces. He ido a la playa%2C al cohete... <br> <i>Adulto:</i> Â¿Al cohete? <br> <i>NiÃ±o:</i> SÃ­. <br> <i>Adulto:</i> Â¿QuÃ© cohete? <br> <i>NiÃ±o:</i> <b>Â¿Por quÃ© se llama Basauri?</b>	11	Impl topre quest
1730660400	24	male	no	items_experimentales2	6	A	18	EXPL	TOPRE	STAT	<i>Adulto:</i> Mira la mochila que he preparado yo. A ver quÃ© te parece. Â¿Eso quÃ© es? <br> <i>NiÃ±o:</i> Un botiquÃ­n. <br> <i>Adulto:</i> Por si nos hacemos alguna herida%2C Â¿no? O por si hay algÃºn accidente. Â¿TÃº alguna vez has tenido un accidente de excursiÃ³n? <br> <i>NiÃ±o:</i> No%2C no recuerdo. <br> <i>Adulto:</i> Yo una vez sÃ­. Me acuerdo que fui de excursiÃ³n a una granja%2C Ã­bam…	9	Expl topre stat
1730660400	24	male	no	items_experimentales2	5	A	8	IMPL	ASS	NO	<i>Adulto:</i> Â¿Para quÃ© necesitamos un botiquÃ­n en el monte? <br> <i>NiÃ±o:</i> Porque igual te puedes hacer daÃ±o. Yo nunca me he hecho daÃ±o. <br> <i>Adulto:</i> Â¿No? Pues quÃ© suerte%2C eh. <br> <i>NiÃ±o:</i> Pues sÃ­. <br> <i>Adulto:</i> Vale%2C pues vamos a guardar todo en la mochila. A ver si consigo cerrar el botiquÃ­n. Â¿Puedes guardar las galletas mientras? <br> <i>NiÃ±o:</i> <b>SÃ­…	4	Impl ass no
1730660400	24	male	no	items_experimentales2	6	A	38	BASELINE	BASELINE	BASELINE	<i>Adulto:</i> Â¿Para quÃ© necesitamos el botiquÃ­n en el monte? <br> <i>NiÃ±o:</i> Pues por si nos caemos%2C para curar la herida. <br> <i>Adulto:</i> Efectivamente%2C eso es. ImagÃ­nate que nos damos con una roca o asÃ­ y empezamos a sangrar un poquito. Pues nos ponemos una tirita y ya estÃ¡%2C Â¿no? <br> <i>NiÃ±o:</i> SÃ­. <br> <i>Adulto:</i> Â¿TÃº te has caÃ­do alguna vez en el monte o en la …	19	No TS
1730660400	24	male	no	items_experimentales2	5	A	2	EXPL	ASS	NO	<i>Adulto:</i> Ah%2C Â¿vives en San Miguel? <br> <i>NiÃ±o:</i> SÃ­. <br> <i>Adulto:</i> Ah%2C ya sabÃ­a yo. <br> <i>NiÃ±o:</i> Â¿Y tÃº? <br> <i>Adulto:</i> Yo aquÃ­%2C cerca del ayuntamiento. <br> <i>NiÃ±o:</i> <b>Ya. Â¿Sabes cÃ³mo llama mi madre a los ayuntamientos?</b>	1	Expl ass no
1730660400	24	male	no	items_experimentales2	6	A	37	BASELINE	BASELINE	BASELINE	<i>Adulto:</i> Vale%2C y cuando vas al monte de excursiÃ³n%2C Â¿quÃ© cosas te llevas en la mochila? <br> <i>NiÃ±o:</i> Pues mira%2C bocadillos. <br> <i>Adulto:</i> Bocadillos. Importante%2C Â¿no? <br> <i>NiÃ±o:</i> SÃ­. TambiÃ©n agua%2C y un bifrutas. <br> <i>Adulto:</i> Â¿Te gustan los bifrutas? Â¿De quÃ© te gustan? Porque hay distintos tipos%2C Â¿no? <br> <i>NiÃ±o:</i> <b>Pues el naranja. Ese e…	19	No TS
1730660400	24	male	no	items_experimentales2	3	A	32	IMPL	NASS	NO	<i>Adulto:</i> Â¿QuÃ© animales tienes? <br> <i>NiÃ±o:</i> Tengo un gato y un perro. <br> <i>Adulto:</i> Ah%2C yo tengo un gato tambiÃ©n. <br> <i>NiÃ±o:</i> Â¿Y un perro? <br> <i>Adulto:</i> No%2C un perro no%2C un gato. Tengo un gato persa. Â¿Sabes esa raza cuÃ¡l es? <br> <i>NiÃ±o:</i> <b>SÃ­. Vamos a jugar con eso ya.</b>	16	Impl nass no
1730660400	24	male	no	items_experimentales2	4	A	30	EXPL	NASS	STAT	<i>Adulto:</i> Oye%2C Â¿cuÃ¡l es tu estaciÃ³n favorita del aÃ±o? Â¿CuÃ¡l te gusta mÃ¡s? <br> <i>NiÃ±o:</i> El verano. <br> <i>Adulto:</i> Â¿El verano? Â¿Por quÃ©? <br> <i>NiÃ±o:</i> Porque hace mucho sol. <br> <i>Adulto:</i> Jo%2C pues a mÃ­ me agobia un poco tanto calor. <br> <i>NiÃ±o:</i> <b>Mira%2C mira. Hola%2C oveja.</b>	15	Expl nass stat
1730660400	24	male	no	items_check2	5	A	10	IMPL	ASS	QUEST	<i>Adulto:</i> A ver%2C vamos a llegar a un sitio... <br> <i>NiÃ±o:</i> Â¡Hay animales! <br> <i>Adulto:</i> Wow%2C Â¡cuÃ¡ntos animales! <br> <i>NiÃ±o:</i> Â¡Ya! <br> <i>Adulto:</i> A ti te gustaban mucho los animales%2C Â¿no? <br> <i>NiÃ±o:</i> <b>Esta vaca tiene una herida.</b>	5	Impl ass quest
1730660400	24	male	no	items_experimentales3	1	A	28	EXPL	NASS	QUEST	<i>Adulto:</i> Bueno%2C vamos con tus padres. <br> <i>NiÃ±o:</i> Vale%2C y si puedo voy a comerme un Kinder. <br> <i>Adulto:</i> Yo no tengo Kinder%2C eh. <br> <i>NiÃ±o:</i> Ya%2C los Kinders estÃ¡n en la cafeterÃ­a. <br> <i>Adulto:</i> Ah%2C los has fichado ya. Bueno%2C Â¿te lo has pasado bien? <br> <i>NiÃ±o:</i> <b>Oye%2C perdona porque tengo que quitar las hojas.</b>	14	Expl nass quest
1730660400	24	male	no	items_experimentales3	3	A	19	IMPL	TOPRE	NO	<i>Adulto:</i> Â¿QuÃ© le ha pasado a este Ã¡rbol? <br> <i>NiÃ±o:</i> Se le han caÃ­do todas las hojas y nueces por el otoÃ±o. <br> <i>Adulto:</i> Eso es%2C en otoÃ±o se caen las hojas. Tu cumple es en verano%2C Â¿no? <br> <i>NiÃ±o:</i> SÃ­. <br> <i>Adulto:</i> Mi cumple es en otoÃ±o%2C cerca de Halloween. <br> <i>NiÃ±o:</i> <b>Ya. Â¿CÃ³mo pongo las nueces?</b>	10	Impl topre no
1730660400	24	male	no	items_experimentales3	2	A	16	EXPL	TOPRE	QUEST	<i>Adulto:</i> A ver%2C pintar se me da bien%2C pero dibujar como tÃº estÃ¡s haciendo se me da fatal. Â¿Has dibujado un Ã¡rbol? <br> <i>NiÃ±o:</i> SÃ­. <br> <i>Adulto:</i> No te chupes. Â¿Quieres papel? <br> <i>NiÃ±o:</i> Me pica. Me ha picado un mosquito. <br> <i>Adulto:</i> Ah%2C Â¿sÃ­? Ya con el calor empiezan a salir mosquitos... Oye%2C por cierto%2C Â¿tÃº haces algÃºn deporte? <br> <i>NiÃ±o:…	8	Expl topre quest
1730660400	24	male	no	items_experimentales3	5	A	39	BASELINE	BASELINE	BASELINE	<i>Adulto:</i> Â¿TÃº has plantado nueces alguna vez? <br> <i>NiÃ±o:</i> SÃ­. <br> <i>Adulto:</i> Â¿Y quÃ© hay que hacer primero? <br> <i>NiÃ±o:</i> Un agujero. <br> <i>Adulto:</i> Un agujero%2C Â¿no? Â¿Y luego? <br> <i>NiÃ±o:</i> <b>Luego taparlas.</b>	19	No TS
1730660400	24	male	no	items_experimentales3	7	A	1	EXPL	ASS	NO	<i>Adulto:</i> A mÃ­ me encanta la leche. Yo tomo un montÃ³n de leche. <br> <i>NiÃ±o:</i> Yo tomo yogures. <br> <i>Adulto:</i> Yogures tambiÃ©n%2C y queso. Me encanta el queso. <br> <i>NiÃ±o:</i> Pues a mÃ­ no. <br> <i>Adulto:</i> Â¿No? Â¿Y quÃ© te gusta? <br> <i>NiÃ±o:</i> <b>El chocolate%2C las patatas... Mira%2C pues yo hoy me voy a comer patatas a la pataterÃ­a de la Plaza EspaÃ±a.</b>	1	Expl ass no
1730660400	24	male	no	items_experimentales3	3	A	36	IMPL	NASS	STAT	<i>Adulto:</i> Â¿TÃº te has ido de excursiÃ³n al monte alguna vez? <br> <i>NiÃ±o:</i> No. <br> <i>Adulto:</i> Pues vamos a ir al monte de excursiÃ³n hoy. Â¿QuÃ© tengo yo aquÃ­? <br> <i>NiÃ±o:</i> Una mochila. <br> <i>Adulto:</i> Vale%2C luego vamos a ver lo que tengo yo en esta mochila. La primera prueba es que tienes que buscar cuatro animales que estÃ¡n escondidos por la sala. <br> <i>NiÃ±o:</i…	18	Impl nass stat
1730661718	19	female	yes	items_experimentales1	7	B	12	IMPL	ASS	STAT	<i>Adulto:</i> Â¿TÃº alguna vez has plantado algo? <br> <i>NiÃ±o:</i> En el cole plantamos guisantes y mÃ¡s cosas. <br> <i>Adulto:</i> A mÃ­ no me gustan mucho los guisantes. <br> <i>NiÃ±o:</i> Ni a mÃ­. <br> <i>Adulto:</i> Mi abuela tiene una huerta%2C y planta pimientos y asÃ­. Luego le salen mÃ¡s%2C y asÃ­ no tiene que comprar. <br> <i>NiÃ±o:</i> <b>Nuestra profesora tiene un huerto%2C y le pi…	6	Impl ass stat
1730661718	19	female	yes	items_experimentales1	7	B	21	IMPL	TOPRE	QUEST	<i>Adulto:</i> Â¿Has plantado Lacasitos? <br> <i>NiÃ±o:</i> SÃ­%2C un Lacasito. <br> <i>Adulto:</i> Â¿En serio? Bua%2C serÃ­a genial un Ã¡rbol de Lacasitos%2C Â¿verdad? <br> <i>NiÃ±o:</i> SÃ­. <br> <i>Adulto:</i> Bueno%2C ya hemos plantado las nueces%2C Â¿verdad? <br> <i>NiÃ±o:</i> <b>Â¿A que si plantamos un Lacasito saldrÃ¡ otro?</b>	11	Impl topre quest
1730661718	19	female	yes	items_experimentales1	3	B	29	EXPL	NASS	STAT	<i>Adulto:</i> Â¿QuÃ© te gusta hacer a ti en tu tiempo libre? <br> <i>NiÃ±o:</i> Jugar a la play. <br> <i>Adulto:</i> Â¿QuÃ© juegos tienes en la play? <br> <i>NiÃ±o:</i> El Among Us%2C el Minecraft... <br> <i>Adulto:</i> Hala%2C yo nunca he jugado al Among Us. <br> <i>NiÃ±o:</i> <b>Uy%2C una diana.</b>	15	Expl nass stat
1730661718	19	female	yes	items_experimentales1	7	B	17	EXPL	TOPRE	STAT	<i>Adulto:</i> Vas a hacer genial el examen. Â¿Es fÃ¡cil? <br> <i>NiÃ±o:</i> Pues sÃ­. Estamos ensayando los prefijos 'des' e 'in' y los determinantes numerales. <br> <i>Adulto:</i> QuÃ© guay%2C a mÃ­ me encanta. Yo estudiÃ© lingÃ¼Ã­stica. Â¿Sabes lo que es? <br> <i>NiÃ±o:</i> SÃ­%2C lo sÃ©. <br> <i>Adulto:</i> Pues yo estudiÃ© eso. Yo soy lingÃ¼ista. <br> <i>NiÃ±o:</i> <b>Ah%2C y tambiÃ©n la diÃ…	9	Expl topre stat
1730661718	19	female	yes	items_experimentales1	1	B	33	IMPL	NASS	QUEST	<i>Adulto:</i> Â¿A ti quÃ© te gusta mÃ¡s%2C ir al monte o leer libros? <br> <i>NiÃ±o:</i> Leer libros. <br> <i>Adulto:</i> Ah%2C muy bien. Oye%2C por cierto%2C Â¿sabes de dÃ³nde es tu gorra? <br> <i>NiÃ±o:</i> Â¿De CataluÃ±a? <br> <i>Adulto:</i> No. Es de Sopelana%2C Â¿no? Â¿Sabes dÃ³nde estÃ¡ Sopelana? <br> <i>NiÃ±o:</i> <b>Mi profesora siempre me deja el ordenador cuando he trabajado.	17	Impl nass quest
1730661718	19	female	yes	items_experimentales1	5	B	3	EXPL	ASS	QUEST	<i>Adulto:</i> Â¿CuÃ¡l es tu animal favorito de estos? <br> <i>NiÃ±o:</i> Los caballos y las vacas no me van mucho. <br> <i>Adulto:</i> Â¿CuÃ¡l es tu animal favorito entonces%2C a ver? Â¿Tienes alguno favorito? <br> <i>NiÃ±o:</i> Mmm%2C no. <br> <i>Adulto:</i> Â¿No puedes elegir? <br> <i>NiÃ±o:</i> <b> Te digo una cosa. Hay vacas que%2C Â¿sabes quÃ© tienen a veces? </b>	2	Expl ass quest
1730661718	19	female	yes	items_experimentales1	7	B	40	BASELINE	BASELINE	BASELINE	<i>Adulto:</i> Â¿QuÃ© te gusta hacer en tu tiempo libre? <br> <i>NiÃ±o:</i> Jugar al ajedrez. <br> <i>Adulto:</i> Ah%2C wow%2C me encanta el ajedrez. Â¿Se te da bien? <br> <i>NiÃ±o:</i> SÃ­%2C se me da bien. <br> <i>Adulto:</i> Â¿Llevas mucho tiempo jugando? <br> <i>NiÃ±o:</i> <b>SÃ­%2C tres aÃ±os ya.</b>	19	No TS
1730661718	19	female	yes	items_experimentales1	1	B	35	IMPL	NASS	STAT	<i>Adulto:</i> Vale%2C es otoÃ±o hemos dicho%2C Â¿verdad? <br> <i>NiÃ±o:</i> SÃ­. <br> <i>Adulto:</i> Tu cumple es en verano%2C Â¿no? <br> <i>NiÃ±o:</i> SÃ­. <br> <i>Adulto:</i> Mi cumple es en otoÃ±o. <br> <i>NiÃ±o:</i> <b>Â¿CÃ³mo pongo esto?</b>	18	Impl nass stat
1730661718	19	female	yes	items_experimentales1	1	B	23	IMPL	TOPRE	STAT	<i>Adulto:</i> Muy bien%2C se han caÃ­do las hojas porque es otoÃ±o. Y tambiÃ©n vemos nueces%2C Â¿no? Â¿QuÃ© podemos hacer con estas nueces? <br> <i>NiÃ±o:</i> Recogerlas. <br> <i>Adulto:</i> Oye%2C Â¿tÃº sabes a quÃ© animal le gustan mucho las nueces? <br> <i>NiÃ±o:</i> No sÃ©. <br> <i>Adulto:</i> A las ardillas. A las ardillas les encanta comer nueces. <br> <i>NiÃ±o:</i> <b>Ya es primavera.</b>	12	Impl topre stat
1730661718	19	female	yes	items_experimentales1	2	B	9	IMPL	ASS	QUEST	<i>Adulto:</i> Â¿TÃº cuando vas al monte quÃ© cosas te llevas en la mochila? <br> <i>NiÃ±o:</i> Pues no llevo nada. <br> <i>Adulto:</i> Â¿Nada? <br> <i>NiÃ±o:</i> No llevo mochila. <br> <i>Adulto:</i> Â¿No llevas mochila al monte? <br> <i>NiÃ±o:</i> <b>Mi mochila es de Ternua.</b>	5	Impl ass quest
1730661718	19	female	yes	items_experimentales1	3	B	27	EXPL	NASS	QUEST	<i>Adulto:</i> Â¿TÃº te has roto alguna vez algo? <br> <i>NiÃ±o:</i> No%2C pero mi hermano sÃ­. Se ha roto el brazo dos veces. <br> <i>Adulto:</i> Â¿QuÃ© dices? Pobrecillo. Bueno volvemos a la actividad. Â¿Ya estÃ¡ recuperada la cebra? <br> <i>NiÃ±o:</i> SÃ­. <br> <i>Adulto:</i> Muy bien. Venga%2C vamos a dejar aquÃ­ a nuestros amigos los animales. Nos despedimos ya de ellos%2C Â¿vale? <br> <i>Ni…	14	Expl nass quest
1730661718	19	female	yes	items_experimentales1	7	B	15	EXPL	TOPRE	QUEST	<i>Adulto:</i> El rotulador gris lo tengo yo. Â¿Te lo dejo? <br> <i>NiÃ±o:</i> SÃ­%2C sÃ­%2C sÃ­. <br> <i>Adulto:</i> Bueno%2C me decÃ­as que habÃ­as estado con Julia tambiÃ©n. Â¿Te lo pasaste bien con ella? <br> <i>NiÃ±o:</i> SÃ­%2C muy bien. <br> <i>Adulto:</i> Oye%2C y estos dÃ­as que no tienes cole%2C Â¿quÃ© estÃ¡s haciendo en casa? <br> <i>NiÃ±o:</i> <b>Espera%2C un poco mÃ¡s de gris.</b>	8	Expl topre quest
1730661718	19	female	yes	items_experimentales1	4	B	25	EXPL	NASS	NO	<i>Adulto:</i> Â¿Estuviste en el monte Gorbea? <br> <i>NiÃ±o:</i> SÃ­. <br> <i>Adulto:</i> QuÃ© guay%2C Â¿con quiÃ©n? <br> <i>NiÃ±o:</i> Con muchos profesores. <br> <i>Adulto:</i> Ah%2C Â¿con el cole? Pensaba que habÃ­as ido con tu familia. <br> <i>NiÃ±o:</i> <b>SÃ­. Eh%2C mira%2C yo tengo un juego que se llama 'cÃ¡mara espÃ­a'.</b>	13	Expl nass no
1730661718	19	female	yes	items_experimentales1	6	B	14	EXPL	TOPRE	NO	<i>Adulto:</i> Venga%2C pues vamos a meter todas las cosas en la mochila antes de que se nos haga de noche. Venga%2C vÃ¡monos de excursiÃ³n. Oye%2C Â¿cuÃ¡l es tu animal favorito? <br> <i>NiÃ±o:</i> Los perritos. <br> <i>Adulto:</i> Â¿Tienes alguno en casa? <br> <i>NiÃ±o:</i> No%2C porque mi madre es alÃ©rgica. <br> <i>Adulto:</i> No quiere%2C Â¿no? Claro. <br> <i>NiÃ±o:</i> <b>Â¡Venga%2C venga%2C…	7	Expl topre no
1730661718	19	female	yes	items_experimentales1	1	B	31	IMPL	NASS	NO	<i>Adulto:</i> Â¿No sabes cÃ³mo son las nueces por dentro? <br> <i>NiÃ±o:</i> No. <br> <i>Adulto:</i> Jo%2C pues no te sÃ© explicar. Como mi abuela tiene%2C un dÃ­a te traigo una de verdad y te la enseÃ±o. <br> <i>NiÃ±o:</i> SÃ­. <br> <i>Adulto:</i> Â¿Vale? <br> <i>NiÃ±o:</i> <b>SÃ­. Te conozco desde hace mucho tiempo.</b>	16	Impl nass no
1730661718	19	female	yes	items_experimentales1	7	B	7	IMPL	ASS	NO	<i>Adulto:</i> Â¿Nunca te has ido de excursiÃ³n al monte? <br> <i>NiÃ±o:</i> SÃ­%2C alguna vez sÃ­. <br> <i>Adulto:</i> A mÃ­ me gusta mucho ir al monte. <br> <i>NiÃ±o:</i> Â¿SÃ­? <br> <i>Adulto:</i> SÃ­%2C yo voy mucho al monte. Â¿Sabes dÃ³nde estÃ¡ el Gorbea? <br> <i>NiÃ±o:</i> <b>SÃ­. Yo siempre voy al monte en coche.</b>	4	Impl ass no
1730661718	19	female	yes	items_check1	7	B	6	EXPL	ASS	STAT	<i>Adulto:</i> Â¿Dibujas mucho en casa? <br> <i>NiÃ±o:</i> Mmm%2C un poquito. <br> <i>Adulto:</i> Â¿Sabes que a mÃ­ se me da fatal dibujar? No sÃ© ni hacer una casa. <br> <i>NiÃ±o:</i> Te has salido. <br> <i>Adulto:</i> Â¿Has visto? Si es que... Bueno%2C he de decir que esto lo ha hecho otro niÃ±o. Pero sÃ­%2C no se me da muy bien. <br> <i>NiÃ±o:</i> <b>Mira%2C el truco para que se vea mÃ¡s es es…	3	Expl ass stat
1730661718	19	female	yes	items_experimentales2	6	B	8	IMPL	ASS	NO	<i>Adulto:</i> Oye%2C Â¿y tus amigas han venido a acompaÃ±arte? <br> <i>NiÃ±o:</i> SÃ­%2C y porque mi padre les ha invitado a comer unas patatas cuando terminemos. <br> <i>Adulto:</i> Ah%2C Â¿y eso por quÃ©? Â¿CelebrÃ¡is algo? <br> <i>NiÃ±o:</i> No%2C pero Ã©l sabe que nos encantan. <br> <i>Adulto:</i> QuÃ© majo%2C Â¿no? Â¿CÃ³mo se llama tu padre? <br> <i>NiÃ±o:</i> <b>Carlos. Â¿TÃº te llamabas S…	4	Impl ass no
1730661718	19	female	yes	items_experimentales2	6	B	32	IMPL	NASS	NO	<i>Adulto:</i> A ver dÃ³nde puedes pintar algo. <br> <i>NiÃ±o:</i> Â¿Esos dibujos quiÃ©n los hizo? <br> <i>Adulto:</i> MÃ¡s niÃ±os. <br> <i>NiÃ±o:</i> Y se lo pasaron bien%2C Â¿no? <br> <i>Adulto:</i> Claro. Â¿TÃº te lo estÃ¡s pasando bien? <br> <i>NiÃ±o:</i> <b>SÃ­. PÃ¡jaro%2C Â¿quÃ© haces en mi mano?</b>	16	Impl nass no
1730661718	19	female	yes	items_experimentales2	5	B	20	IMPL	TOPRE	NO	<i>Adulto:</i> Â¿QuÃ© le ha pasado a este Ã¡rbol? <br> <i>NiÃ±o:</i> Se le han caÃ­do las hojas y nueces por el otoÃ±o. <br> <i>Adulto:</i> Eso es%2C en otoÃ±o se caen las hojas. Â¿CuÃ¡l es tu estaciÃ³n favorita? <br> <i>NiÃ±o:</i> El verano%2C por la playa. Voy con mi familia%2C y estÃ¡ arriba de una montaÃ±a. <br> <i>Adulto:</i> Â¿El quÃ©? Â¿La playa? <br> <i>NiÃ±o:</i> <b>SÃ­. Â¿Coloco las hoj…	10	Impl topre no
1730661718	19	female	yes	items_experimentales2	7	B	2	EXPL	ASS	NO	<i>Adulto:</i> Mira esto. <br> <i>NiÃ±o:</i> Un botiquÃ­n de emergencias. <br> <i>Adulto:</i> Muy bien. <br> <i>NiÃ±o:</i> Por si me pica una serpiente. <br> <i>Adulto:</i> Vale%2C a ver%2C esperemos no encontrarnos ninguna serpiente en el monte%2C pero bueno. <br> <i>NiÃ±o:</i> <b>Esperemos. Oye%2C Â¿sabes quÃ© podemos encontrarnos? Perros.</b>	1	Expl ass no
1730661718	19	female	yes	items_experimentales2	7	B	37	BASELINE	BASELINE	BASELINE	<i>Adulto:</i> Vale%2C y cuando vas al monte de excursiÃ³n%2C Â¿quÃ© cosas te llevas en la mochila? <br> <i>NiÃ±o:</i> Pues mira%2C bocadillos. <br> <i>Adulto:</i> Bocadillos. Importante%2C Â¿no? <br> <i>NiÃ±o:</i> SÃ­. TambiÃ©n agua%2C y un bifrutas. <br> <i>Adulto:</i> Â¿Te gustan los bifrutas? Â¿De quÃ© te gustan? Porque hay distintos tipos%2C Â¿no? <br> <i>NiÃ±o:</i> <b>Pues el naranja. Ese e…	19	No TS
1730661718	19	female	yes	items_experimentales2	7	B	13	EXPL	TOPRE	NO	<i>Adulto:</i> Â¿CuÃ¡l es tu animal favorito? <br> <i>NiÃ±o:</i> Los gatos y los monos. Los monos los vi en el zoo. <br> <i>Adulto:</i> Ah%2C quÃ© guay. Â¿Y te gustan los perros? <br> <i>NiÃ±o:</i> Mmm%2C sÃ­%2C me gustan. <br> <i>Adulto:</i> Ah%2C vale. <br> <i>NiÃ±o:</i> <b>Â¿Pues sabes? Â¿Alguna vez has ido al zoo?</b>	7	Expl topre no
1730661718	19	female	yes	items_experimentales2	6	B	30	EXPL	NASS	STAT	<i>Adulto:</i> Â¿QuÃ© haces en el monte cuando vas? <br> <i>NiÃ±o:</i> No lo sÃ©. <br> <i>Adulto:</i> Vemos animales%2C Â¿no? Por ejemplo. <br> <i>NiÃ±o:</i> SÃ­%2C y hojas. <br> <i>Adulto:</i> Ãrboles tambiÃ©n%2C Â¿no? Mira%2C pues yo fui ayer al monte. Me cansÃ© un montÃ³n%2C porque estuve caminando mucho. <br> <i>NiÃ±o:</i> <b>Mira%2C Â¡un perro y un pÃ¡jaro!</b>	15	Expl nass stat
1730661718	19	female	yes	items_experimentales2	7	B	38	BASELINE	BASELINE	BASELINE	<i>Adulto:</i> Â¿Para quÃ© necesitamos el botiquÃ­n en el monte? <br> <i>NiÃ±o:</i> Pues por si nos caemos%2C para curar la herida. <br> <i>Adulto:</i> Efectivamente%2C eso es. ImagÃ­nate que nos damos con una roca o asÃ­ y empezamos a sangrar un poquito. Pues nos ponemos una tirita y ya estÃ¡%2C Â¿no? <br> <i>NiÃ±o:</i> SÃ­. <br> <i>Adulto:</i> Â¿TÃº te has caÃ­do alguna vez en el monte o en la …	19	No TS
1730661718	19	female	yes	items_experimentales2	6	B	24	IMPL	TOPRE	STAT	<i>Adulto:</i> Mira%2C yo tengo dibujos aquÃ­. Puedes pintar el del leÃ³n%2C la niÃ±a con el perro%2C los tiburones... <br> <i>NiÃ±o:</i> Pues los tiburones. <br> <i>Adulto:</i> Vale. <br> <i>NiÃ±o:</i> Me encanta el mar. <br> <i>Adulto:</i> A mÃ­ tambiÃ©n. Â¿Sabes que hace poco he aprendido a bucear? En agosto aprendÃ­%2C y fue sÃºper guay. <br> <i>NiÃ±o:</i> <b>Â¿Los tiburones de quÃ© color son…	12	Impl topre stat
1730661718	19	female	yes	items_experimentales2	4	B	18	EXPL	TOPRE	STAT	<i>Adulto:</i> Â¿A quÃ© monte has ido? <br> <i>NiÃ±o:</i> Bueno%2C estÃ¡ cerca de Landa. <br> <i>Adulto:</i> Oye%2C Â¿y tÃº quÃ© cosas te llevas en la mochila cuando vas al monte? <br> <i>NiÃ±o:</i> Almuerzo. <br> <i>Adulto:</i> Ah%2C un bocata de tortilla has dicho antes. <br> <i>NiÃ±o:</i> <b>Y he ido a Barria.</b>	9	Expl topre stat
1730661718	19	female	yes	items_experimentales2	1	B	34	IMPL	NASS	QUEST	<i>Adulto:</i> Â¿Y al perrito de tus abuelos tambiÃ©n le ves mucho? <br> <i>NiÃ±o:</i> SÃ­. <br> <i>Adulto:</i> Â¿Se lleva bien con tu gato o no? <br> <i>NiÃ±o:</i> Pero mi gato no va a la casa de los abuelos. <br> <i>Adulto:</i> Ah%2C nunca ha ido. Â¿Nunca se han conocido entonces? <br> <i>NiÃ±o:</i> <b>Â¿QuÃ© celo tiene mÃ¡s cinta?</b>	17	Impl nass quest
1730661718	19	female	yes	items_experimentales2	6	B	22	IMPL	TOPRE	QUEST	<i>Adulto:</i> Oye%2C Â¿tÃº haces judo? <br> <i>NiÃ±o:</i> SÃ­. <br> <i>Adulto:</i> Ah%2C haces judo. Â¿Y quÃ© tal? Â¿Te gusta? <br> <i>NiÃ±o:</i> No%2C no me gusta. <br> <i>Adulto:</i> Â¿QuÃ© te gusta hacer? <br> <i>NiÃ±o:</i> <b>Solo hay peleas.</b>	11	Impl topre quest
1730661718	19	female	yes	items_experimentales2	1	B	4	EXPL	ASS	QUEST	<i>Adulto:</i> Me encantarÃ­a ir a Madagascar%2C pero nunca he ido. <br> <i>NiÃ±o:</i> Pues si vas%2C que te diviertas con tus veintiseis horas en aviÃ³n. <br> <i>Adulto:</i> Â¿TÃº has ido alguna vez? Â¿CuÃ¡l es el viaje mÃ¡s largo que has hecho? <br> <i>NiÃ±o:</i> El viaje mÃ¡s largo que he hecho es a las Islas Canarias%2C a Gran Canaria. <br> <i>Adulto:</i> Â¿A Gran Canaria? Yo estuve en Teneri…	2	Expl ass quest
1730661718	19	female	yes	items_experimentales2	3	B	5	EXPL	ASS	STAT	<i>Adulto:</i> Â¿Fuiste a montar a caballo? <br> <i>NiÃ±o:</i> SÃ­. <br> <i>Adulto:</i> Â¿Y cuÃ¡ntas veces has montado? Â¿Te gusta montar a caballo? <br> <i>NiÃ±o:</i> SÃ­%2C una vez. Mi madre me enseÃ±Ã³ cÃ³mo hacerlo. <br> <i>Adulto:</i> Yo una vez me montÃ© en uno. El caballo se puso sÃºper nervioso y empezÃ³ a correr conmigo encima. Ya no me vuelvo a montar. <br> <i>NiÃ±o:</i> <b>Pues tambiÃ©…	3	Expl ass stat
1730661718	19	female	yes	items_experimentales2	2	B	26	EXPL	NASS	NO	<i>Adulto:</i> Ah%2C Â¿tu tÃ­o tiene un gatito tambiÃ©n? <br> <i>NiÃ±o:</i> SÃ­. <br> <i>Adulto:</i> Â¿Sabes cÃ³mo es mi gata? <br> <i>NiÃ±o:</i> Â¿CÃ³mo? <br> <i>Adulto:</i> Es gris y tiene un montÃ³n de pelo. Parece una bola de pelo. <br> <i>NiÃ±o:</i> <b>SÃ­%2C lo parece. Mira esta nuez.</b>	13	Expl nass no
1730661718	19	female	yes	items_experimentales2	7	B	11	IMPL	ASS	STAT	<i>Adulto:</i> Â¿Te gusta dibujar? <br> <i>NiÃ±o:</i> Mmm%2C bueno... <br> <i>Adulto:</i> Â¿MÃ¡s o menos? <br> <i>NiÃ±o:</i> SÃ­. Â¿QuÃ© tengo que dibujar? <br> <i>Adulto:</i> Tienes dos opciones. Puedes terminar un dibujo que ya estÃ¡ empezado o hacer uno nuevo. Como tÃº quieras. <br> <i>NiÃ±o:</i> <b>La gente dibuja muy bien.</b>	6	Impl ass stat
1730661718	19	female	yes	items_check2	7	B	10	IMPL	ASS	QUEST	<i>Adulto:</i> Â¿Sabes lo que tengo yo en casa? <br> <i>NiÃ±o:</i> Â¿El quÃ©? <br> <i>Adulto:</i> Tengo un gato. <br> <i>NiÃ±o:</i> Â¿CÃ³mo es? <br> <i>Adulto:</i> Es gris. Tiene un montÃ³n de pelo%2C parece una bola de pelo. Â¿Sabes cuÃ¡les son los gatos persa? <br> <i>NiÃ±o:</i> <b>Tengo una amiga que se llama ToÃ±i que tiene un gato. Es solo naranja y tiene pelo tambiÃ©n.</b>	5	Impl ass quest
1730661718	19	female	yes	items_experimentales3	5	B	16	EXPL	TOPRE	QUEST	<i>Adulto:</i> Â¿Para quÃ© necesitamos la brÃºjula en el monte? <br> <i>NiÃ±o:</i> Para no perdernos. Yo la tengo en mi bastÃ³n. <br> <i>Adulto:</i> Â¿Tu bastÃ³n tiene brÃºjula? Mira%2C otra cosa que se nos habÃ­a olvidado%2C bastones para el monte. <br> <i>NiÃ±o:</i> SÃ­. Y tambiÃ©n suelo llevar zapatillas por si acaso. Y paraguas tambiÃ©n. <br> <i>Adulto:</i> Ah%2C el paraguas lo tengo aquÃ­. L…	8	Expl topre quest
1730661718	19	female	yes	items_experimentales3	7	B	1	EXPL	ASS	NO	<i>Adulto:</i> Â¿En el zoo viste ardillas? <br> <i>NiÃ±o:</i> No%2C pero si las hubiera visto les hubiera dado una nuez. <br> <i>Adulto:</i> Les darÃ­as una nuez%2C claro. Las bellotas tambiÃ©n les gustan. <br> <i>NiÃ±o:</i> SÃ­%2C pero sobre todo las nueces. <br> <i>Adulto:</i> Sobre todo%2C sÃ­. <br> <i>NiÃ±o:</i> <b>Aparte%2C son muy difÃ­ciles de abrir.</b>	1	Expl ass no
1730661718	19	female	yes	items_experimentales3	5	B	19	IMPL	TOPRE	NO	<i>Adulto:</i> Vale%2C Â¿quÃ© color quieres? Yo voy a coger el marrÃ³n para acabar con el perro. Â¿TÃº el verde para el Ã¡rbol? <br> <i>NiÃ±o:</i> SÃ­. <br> <i>Adulto:</i> Â¿Me has dicho que hacÃ­as papiroflexia? Â¿Eso quÃ© es? <br> <i>NiÃ±o:</i> Bueno%2C doblar... <br> <i>Adulto:</i> Ah%2C vale%2C lo de hacer figuras con... <br> <i>NiÃ±o:</i> <b>SÃ­. Mejor cojo rojo.</b>	10	Impl topre no
1730661718	19	female	yes	items_experimentales3	7	B	39	BASELINE	BASELINE	BASELINE	<i>Adulto:</i> Â¿TÃº has plantado nueces alguna vez? <br> <i>NiÃ±o:</i> SÃ­. <br> <i>Adulto:</i> Â¿Y quÃ© hay que hacer primero? <br> <i>NiÃ±o:</i> Un agujero. <br> <i>Adulto:</i> Un agujero%2C Â¿no? Â¿Y luego? <br> <i>NiÃ±o:</i> <b>Luego taparlas.</b>	19	No TS
1730661718	19	female	yes	items_experimentales3	1	B	36	IMPL	NASS	STAT	<i>Adulto:</i> Efectivamente%2C Â¿cÃ³mo sabÃ­as que la brÃºjula estaba en inglÃ©s? <br> <i>NiÃ±o:</i> Porque aquÃ­ pone una uve doble. <br> <i>Adulto:</i> Â¿Sabes cÃ³mo se dice en inglÃ©s 'oeste'? <br> <i>NiÃ±o:</i> Â¿CÃ³mo? <br> <i>Adulto:</i> West. <br> <i>NiÃ±o:</i> <b>Hay que abrir las nueces.</b>	18	Impl nass stat
1730661718	19	female	yes	items_experimentales3	1	B	28	EXPL	NASS	QUEST	<i>Adulto:</i> Â¿QuÃ© le pasa a este Ã¡rbol? <br> <i>NiÃ±o:</i> Le faltan estas hojas. <br> <i>Adulto:</i> Â¿Por quÃ© crees que le faltan hojas a este Ã¡rbol? <br> <i>NiÃ±o:</i> Â¿Porque se han caÃ­do? <br> <i>Adulto:</i> Muy bien%2C porque se han caÃ­do%2C Â¿no? Â¿Y cuÃ¡ndo se caen las hojas de los Ã¡rboles? <br> <i>NiÃ±o:</i> <b>A ver%2C Â¡nos hemos perdido!</b>	14	Expl nass quest
1730668353	28	male	yes	items_experimentales1	4	A	12	IMPL	ASS	STAT	<i>Adulto:</i> Vale%2C y una Ãºltima cosa... <br> <i>NiÃ±o:</i> La brÃºjula. <br> <i>Adulto:</i> Muy bien. Â¿Para quÃ© sirve la brÃºjula? <br> <i>NiÃ±o:</i> Para decirnos el sur y el norte. <br> <i>Adulto:</i> Eso es%2C y tambiÃ©n el este y el oeste. Vale%2C para no perdernos es muy importante. <br> <i>NiÃ±o:</i> <b>Mi amigo Joel tiene este reloj%2C pero en brÃºjula. En color dorado%2C con distin…	6	Impl ass stat
1730668353	28	male	yes	items_experimentales1	2	A	40	BASELINE	BASELINE	BASELINE	<i>Adulto:</i> Â¿QuÃ© te gusta hacer en tu tiempo libre? <br> <i>NiÃ±o:</i> Jugar al ajedrez. <br> <i>Adulto:</i> Ah%2C wow%2C me encanta el ajedrez. Â¿Se te da bien? <br> <i>NiÃ±o:</i> SÃ­%2C se me da bien. <br> <i>Adulto:</i> Â¿Llevas mucho tiempo jugando? <br> <i>NiÃ±o:</i> <b>SÃ­%2C tres aÃ±os ya.</b>	19	No TS
1730668353	28	male	yes	items_experimentales1	2	A	15	EXPL	TOPRE	QUEST	<i>Adulto:</i> Ah%2C no conozco esa zona de Galicia. Yo he ido una vez a Santiago. Â¿Has estado? <br> <i>NiÃ±o:</i> Mmm%2C no sÃ©. <br> <i>Adulto:</i> TambiÃ©n estÃ¡ en Galicia. Â¿Y te gusta ir allÃ­ a pasar el verano con la abuela? <br> <i>NiÃ±o:</i> SÃ­. Me gusta ir a la piscina. <br> <i>Adulto:</i> Â¿Tiene piscina en su casa? <br> <i>NiÃ±o:</i> <b>Ah%2C y tambiÃ©n Pontevedra.</b>	8	Expl topre quest
1730668353	28	male	yes	items_experimentales1	1	A	27	EXPL	NASS	QUEST	<i>Adulto:</i> Mira lo que tengo. Â¿QuÃ© es esto? <br> <i>NiÃ±o:</i> La brÃºjula. Te enseÃ±a el norte%2C el sur%2C el este y el oeste. <br> <i>Adulto:</i> Â¿Y tÃº sabes usarla? <br> <i>NiÃ±o:</i> Pues no%2C porque no sÃ© en quÃ© direcciÃ³n estÃ¡ mi casa. <br> <i>Adulto:</i> Claro. Vale%2C venga%2C vÃ¡monos al monte. Â¿Quieres llevar tÃº la mochila o la llevo yo? <br> <i>NiÃ±o:</i> <b>Ay%2C una co…	14	Expl nass quest
1730668353	28	male	yes	items_experimentales1	5	A	23	IMPL	TOPRE	STAT	<i>Adulto:</i> Â¿QuÃ© saldrÃ¡ si plantamos una nuez? <br> <i>NiÃ±o:</i> Un Ã¡rbol de nueces. <br> <i>Adulto:</i> Eso es. Venga%2C ayÃºdame a plantarlas. Â¡SÃºper bien! <br> <i>NiÃ±o:</i> Ya estÃ¡. <br> <i>Adulto:</i> Ahora lo que vamos a hacer es fijarnos en estos animales. <br> <i>NiÃ±o:</i> <b>Las nueces estÃ¡n malas</b>.	12	Impl topre stat
1730668353	28	male	yes	items_experimentales1	1	A	31	IMPL	NASS	NO	<i>Adulto:</i> Pues a mÃ­ me gusta mÃ¡s la primavera que el verano. <br> <i>NiÃ±o:</i> A mÃ­ no. <br> <i>Adulto:</i> Â¿QuÃ© sueles hacer en verano? Â¿Te sueles ir de vacaciones? <br> <i>NiÃ±o:</i> Mhm. <br> <i>Adulto:</i> Â¿SÃ­? <br> <i>NiÃ±o:</i> <b>SÃ­. Voy a abrir la nevera.</b>	16	Impl nass no
1730668353	28	male	yes	items_experimentales1	1	A	33	IMPL	NASS	QUEST	<i>Adulto:</i> Â¿TenÃ©is una casa muy grande? <br> <i>NiÃ±o:</i> Eh%2C sÃ­. <br> <i>Adulto:</i> Oye%2C Â¿y cuando fuiste de acampada quÃ© cosas te llevaste? <br> <i>NiÃ±o:</i> Pues llevÃ© un helado. <br> <i>Adulto:</i> Â¿Un helado? Me encantan los helados. Â¿De quÃ© te gusta a ti el helado? <br> <i>NiÃ±o:</i> <b>Luego durante el sueÃ±o tenÃ­a calor%2C pero cuando me despertÃ© tuve frÃ­o.</b>	17	Impl nass quest
1730668353	28	male	yes	items_experimentales1	3	A	9	IMPL	ASS	QUEST	<i>Adulto:</i> Yo creo que les pasa algo a estos animales. EstÃ¡n un poco tristes. <br> <i>NiÃ±o:</i> El burrito tiene la cabeza agachada. EstÃ¡ llorando. <br> <i>Adulto:</i> Â¿EstÃ¡ llorando? Â¿Por quÃ©? <br> <i>NiÃ±o:</i> No sÃ©. <br> <i>Adulto:</i> Â¿TÃº crees que le dolerÃ¡ alguna pata? <br> <i>NiÃ±o:</i> <b>El caballo ya la tiene curada.</b>	5	Impl ass quest
1730668353	28	male	yes	items_experimentales1	1	A	35	IMPL	NASS	STAT	<i>Adulto:</i> Bueno%2C Â¿y quÃ© tal con lo de la vuelta al cole? Â¿Tienes ganas o no? <br> <i>NiÃ±o:</i> No. <br> <i>Adulto:</i> No%2C Â¿verdad? Da un poco de pereza. <br> <i>NiÃ±o:</i> SÃ­. <br> <i>Adulto:</i> Otra vez a madrugar%2C otra vez deberes... <br> <i>NiÃ±o:</i> <b>Ahora estÃ¡ trabajando mamÃ¡</b>.	18	Impl nass stat
1730668353	28	male	yes	items_experimentales1	7	A	7	IMPL	ASS	NO	<i>Adulto:</i> Â¿TenÃ­as ganas ya de empezar el cole o preferÃ­as quedarte de vacaciones un poco mÃ¡s? <br> <i>NiÃ±o:</i> TenÃ­a ganas%2C para estar con mis amigos. <br> <i>Adulto:</i> Claro. Â¿No les has visto en verano? <br> <i>NiÃ±o:</i> No. Bueno%2C cuando acabÃ³ el verano vi a mi amigo Aitor. <br> <i>Adulto:</i> Ah%2C quÃ© guay. <br> <i>NiÃ±o:</i> <b>Â¿Conoces a alguien que se llame Aitor?</…	4	Impl ass no
1730668353	28	male	yes	items_experimentales1	1	A	29	EXPL	NASS	STAT	<i>Adulto:</i> Pues ahora nos quedan dos cositas. <br> <i>NiÃ±o:</i> Â¿CuÃ¡les? <br> <i>Adulto:</i> Hacer un dibujo... <br> <i>NiÃ±o:</i> Â¿Puede ser de animales? <br> <i>Adulto:</i> Tiene que ser algo relacionado con lo que hemos hecho hoy. <br> <i>NiÃ±o:</i> <b>Ay%2C se ha salido una nuez.</b>	15	Expl nass stat
1730668353	28	male	yes	items_experimentales1	3	A	17	EXPL	TOPRE	STAT	<i>Adulto:</i> Â¿A dÃ³nde sueles ir con tus amigos? <br> <i>NiÃ±o:</i> Eh%2C bueno%2C es que claro como no conoces Vitoria... Aunque igual mi calle la conoces. Â¿Sabes cuÃ¡l es la calle peatonal? Yo vivo ahÃ­%2C en un edificio con once alturas. <br> <i>Adulto:</i> SÃ­%2C sÃ© cuÃ¡l es. Ah%2C yo vivo en el sÃ©ptimo piso. <br> <i>NiÃ±o:</i> Yo en el cuarto. <br> <i>Adulto:</i> En el cuarto%2C mhm. V…	9	Expl topre stat
1730668353	28	male	yes	items_experimentales1	3	A	21	IMPL	TOPRE	QUEST	<i>Adulto:</i> Â¿QuÃ© le ha pasado a este Ã¡rbol? <br> <i>NiÃ±o:</i> Se le han caÃ­do las hojas. <br> <i>Adulto:</i> Â¿Por quÃ© se caen? Porque es... <br> <i>NiÃ±o:</i> OtoÃ±o. <br> <i>Adulto:</i> OtoÃ±o%2C muy bien%2C porque es otoÃ±o. Â¿Y cuÃ¡ntas hojas hay? <br> <i>NiÃ±o:</i> <b>Es el Ãºltimo dÃ­a de otoÃ±o.</b>	11	Impl topre quest
1730668353	28	male	yes	items_experimentales1	7	A	25	EXPL	NASS	NO	<i>Adulto:</i> Mira%2C puedes elegir entre pinturas o rotus. <br> <i>NiÃ±o:</i> Yo prefiero lÃ¡piz. <br> <i>Adulto:</i> Vale%2C Â¿entonces este o lÃ¡piz de cuÃ¡l? <br> <i>NiÃ±o:</i> LÃ¡piz de los normales. <br> <i>Adulto:</i> Toma. A ver%2C Â¿quÃ© estÃ¡s dibujando? Â¿QuÃ© es? <br> <i>NiÃ±o:</i> <b>Eh%2C este es un animal%2C y este soy yo. Â¿TÃº sabes que en las selvas de Ãfrica hay un montÃ³n de…	13	Expl nass no
1730668353	28	male	yes	items_experimentales1	5	A	14	EXPL	TOPRE	NO	<i>Adulto:</i> No creo que erupcione ese volcÃ¡n%2C no creo. <br> <i>NiÃ±o:</i> Â¡SÃ­ va a erupcionar! <br> <i>Adulto:</i> Mira%2C vamos a ver esta granja ahora%2C Â¿vale? Â¿QuÃ© animales hay en esta granja%2C a ver? <br> <i>NiÃ±o:</i> Un caballo%2C un burro%2C una vaca y una cebra. <br> <i>Adulto:</i> A mÃ­ me encantan las cebras. Â¿Has visto alguna vez una cebra? <br> <i>NiÃ±o:</i> <b>SÃ­. Â¿Sa…	7	Expl topre no
1730668353	28	male	yes	items_experimentales1	7	A	3	EXPL	ASS	QUEST	<i>Adulto:</i> Puedes terminar alguno de estos dibujos o dibujar algo nuevo por detrÃ¡s. <br> <i>NiÃ±o:</i> Â¿Tienes un dibujo de un leÃ³n? <br> <i>Adulto:</i> Mira%2C sÃ­. Â¿Quieres terminar este? <br> <i>NiÃ±o:</i> SÃ­. <br> <i>Adulto:</i> Â¿SÃ­? Â¿Te apetece? Venga%2C yo voy a coger este de la niÃ±a y el perro. Â¿Y quÃ© quieres%2C rotus o pinturas? <br> <i>NiÃ±o:</i> <b>Espera%2C pero antes de…	2	Expl ass quest
1730668353	28	male	yes	items_check1	7	A	6	EXPL	ASS	STAT	<i>Adulto:</i> Â¿QuÃ© es esto? <br> <i>NiÃ±o:</i> Â¡Nueces! <br> <i>Adulto:</i> Â¿Te gustan las nueces? <br> <i>NiÃ±o:</i> A mÃ­ bueno%2C pero a papÃ¡ y a mamÃ¡ les gustan para la ensalada. <br> <i>Adulto:</i> Â¿Para la ensalada? Bua%2C estÃ¡n riquÃ­simas. Yo tambiÃ©n le echo nueces a la ensalada%2C y a veces cacahuetes tambiÃ©n. <br> <i>NiÃ±o:</i> <b>Mira%2C Â¡he cazado una nuez!</b>	3	Expl ass stat
1730668353	28	male	yes	items_experimentales2	2	A	26	EXPL	NASS	NO	<i>Adulto:</i> Hay animales que tambiÃ©n vuelan%2C eh. <br> <i>NiÃ±o:</i> Ah%2C mira%2C el pÃ¡jaro. <br> <i>Adulto:</i> Bueno%2C Â¿cuÃ¡l es tu animal favorito? <br> <i>NiÃ±o:</i> El bÃºho. <br> <i>Adulto:</i> Oh%2C el bÃºho con los ojos gigantes. <br> <i>NiÃ±o:</i> <b>SÃ­%2C con los ojos gigantes. Mira%2C con las hojas se hace esto.</b>	13	Expl nass no
1730668353	28	male	yes	items_experimentales2	7	A	4	EXPL	ASS	QUEST	<i>Adulto:</i> Â¿TÃº cuando vas al monte quÃ© cosas te llevas en la mochila? <br> <i>NiÃ±o:</i> En realidad no sÃ© ni lo que llevo... <br> <i>Adulto:</i> A ver%2C Â¿tÃº quÃ© te llevarÃ­as al monte? <br> <i>NiÃ±o:</i> Una cantimplora. <br> <i>Adulto:</i> Una cantimplora%2C sÃºper importante. Para beber agua%2C Â¿no? Â¿Y quÃ© mÃ¡s? <br> <i>NiÃ±o:</i> <b> Y hablando de sed%2C me estÃ¡ entrando algo …	2	Expl ass quest
1730668353	28	male	yes	items_experimentales2	4	A	32	IMPL	NASS	NO	<i>Adulto:</i> Â¿QuÃ© animales tienes? <br> <i>NiÃ±o:</i> Tengo un gato y un perro. <br> <i>Adulto:</i> Ah%2C yo tengo un gato tambiÃ©n. <br> <i>NiÃ±o:</i> Â¿Y un perro? <br> <i>Adulto:</i> No%2C un perro no%2C un gato. Tengo un gato persa. Â¿Sabes esa raza cuÃ¡l es? <br> <i>NiÃ±o:</i> <b>SÃ­. Vamos a jugar con eso ya.</b>	16	Impl nass no
1730668353	28	male	yes	items_experimentales2	4	A	20	IMPL	TOPRE	NO	<i>Adulto:</i> Venga%2C vamos. Mira%2C estamos en el monte. <br> <i>NiÃ±o:</i> Hay hojas caÃ­das. <br> <i>Adulto:</i> Hala%2C hay un montÃ³n de hojas en el suelo. <br> <i>NiÃ±o:</i> Y eso. <br> <i>Adulto:</i> Â¿Eso quÃ© es? <br> <i>NiÃ±o:</i> <b>CastaÃ±as. Vamos a colocar las hojas en el Ã¡rbol.</b>	10	Impl topre no
1730668353	28	male	yes	items_experimentales2	6	A	13	EXPL	TOPRE	NO	<i>Adulto:</i> Â¿CÃ³mo se llamaba tu petirrojo? <br> <i>NiÃ±o:</i> Se llama%2C eh... Necesito pensar. <br> <i>Adulto:</i> Â¿Se te ha olvidado con tantos nombres? No pasa nada%2C es normal. Â¿Tienes tambiÃ©n hermanos o asÃ­? Â¿O eres hijo Ãºnico? <br> <i>NiÃ±o:</i> Hijo Ãºnico. Tengo primas y primos. <br> <i>Adulto:</i> Vale%2C asÃ­ que tu familia es bastante grande. <br> <i>NiÃ±o:</i> <b>Eh%2C sÃ…	7	Expl topre no
1730668353	28	male	yes	items_experimentales2	2	A	34	IMPL	NASS	QUEST	<i>Adulto:</i> Venga%2C este va a ser nuestro monte de hoy. Â¿Te parece? <br> <i>NiÃ±o:</i> Vale. <br> <i>Adulto:</i> Â¿QuiÃ©n lleva la mochila? Â¿TÃº o yo? <br> <i>NiÃ±o:</i> Yo. <br> <i>Adulto:</i> Â¿Conoces algÃºn monte famoso o asÃ­? Â¿Me puedes decir algÃºn monte al que hayas ido? <br> <i>NiÃ±o:</i> <b>Â¿QuÃ© es este dibujo?</b>	17	Impl nass quest
1730668353	28	male	yes	items_experimentales2	3	A	22	IMPL	TOPRE	QUEST	<i>Adulto:</i> Vivo en Basauri%2C cerca de Bilbao. Â¿Has estado en Bilbao alguna vez? <br> <i>NiÃ±o:</i> SÃ­%2C algunas veces. He ido a la playa%2C al cohete... <br> <i>Adulto:</i> Â¿Al cohete? <br> <i>NiÃ±o:</i> SÃ­. <br> <i>Adulto:</i> Â¿QuÃ© cohete? <br> <i>NiÃ±o:</i> <b>Â¿Por quÃ© se llama Basauri?</b>	11	Impl topre quest
1730668353	28	male	yes	items_experimentales2	7	A	24	IMPL	TOPRE	STAT	<i>Adulto:</i> Pues quÃ© original el dibujo. <br> <i>NiÃ±o:</i> Pues dame otro folio. <br> <i>Adulto:</i> Â¿Otro folio? Mmm%2C se me ocurre otra cosa mejor. Vamos a ver un vÃ­deo en mi mÃ³vil%2C Â¿vale? Yo voy a guardar el dibujo para ponerlo en mi casa%2C que me ha gustado mucho. Â¿Me dejas? <br> <i>NiÃ±o:</i> SÃ­. <br> <i>Adulto:</i> Tengo un vÃ­deo que te va a gustar. <br> <i>NiÃ±o:</i> <b>Â¿T…	12	Impl topre stat
1730668353	28	male	yes	items_experimentales2	7	A	5	EXPL	ASS	STAT	<i>Adulto:</i> Oye%2C y si este Ã¡rbol ha dado estas nueces%2C Â¿quÃ© tipo de Ã¡rbol crees que es? <br> <i>NiÃ±o:</i> No lo sÃ©. <br> <i>Adulto:</i> Esto es un nogal. Los nogales dan nueces. Â¿Te gustan las nueces? <br> <i>NiÃ±o:</i> SÃ­. <br> <i>Adulto:</i> Â¿SÃ­? Jo%2C mi abuela tiene una huerta%2C y bueno%2C aparte de verduras y eso tambiÃ©n me suele dar un montÃ³n de nueces. <br> <i>NiÃ±o:</i…	3	Expl ass stat
1730668353	28	male	yes	items_experimentales2	5	A	2	EXPL	ASS	NO	<i>Adulto:</i> Ah%2C Â¿vives en San Miguel? <br> <i>NiÃ±o:</i> SÃ­. <br> <i>Adulto:</i> Ah%2C ya sabÃ­a yo. <br> <i>NiÃ±o:</i> Â¿Y tÃº? <br> <i>Adulto:</i> Yo aquÃ­%2C cerca del ayuntamiento. <br> <i>NiÃ±o:</i> <b>Ya. Â¿Sabes cÃ³mo llama mi madre a los ayuntamientos?</b>	1	Expl ass no
1730668353	28	male	yes	items_experimentales2	7	A	8	IMPL	ASS	NO	<i>Adulto:</i> Â¿Para quÃ© necesitamos un botiquÃ­n en el monte? <br> <i>NiÃ±o:</i> Porque igual te puedes hacer daÃ±o. Yo nunca me he hecho daÃ±o. <br> <i>Adulto:</i> Â¿No? Pues quÃ© suerte%2C eh. <br> <i>NiÃ±o:</i> Pues sÃ­. <br> <i>Adulto:</i> Vale%2C pues vamos a guardar todo en la mochila. A ver si consigo cerrar el botiquÃ­n. Â¿Puedes guardar las galletas mientras? <br> <i>NiÃ±o:</i> <b>SÃ­…	4	Impl ass no
1730668353	28	male	yes	items_experimentales2	5	A	38	BASELINE	BASELINE	BASELINE	<i>Adulto:</i> Â¿Para quÃ© necesitamos el botiquÃ­n en el monte? <br> <i>NiÃ±o:</i> Pues por si nos caemos%2C para curar la herida. <br> <i>Adulto:</i> Efectivamente%2C eso es. ImagÃ­nate que nos damos con una roca o asÃ­ y empezamos a sangrar un poquito. Pues nos ponemos una tirita y ya estÃ¡%2C Â¿no? <br> <i>NiÃ±o:</i> SÃ­. <br> <i>Adulto:</i> Â¿TÃº te has caÃ­do alguna vez en el monte o en la …	19	No TS
1730668353	28	male	yes	items_experimentales2	1	A	30	EXPL	NASS	STAT	<i>Adulto:</i> Oye%2C Â¿cuÃ¡l es tu estaciÃ³n favorita del aÃ±o? Â¿CuÃ¡l te gusta mÃ¡s? <br> <i>NiÃ±o:</i> El verano. <br> <i>Adulto:</i> Â¿El verano? Â¿Por quÃ©? <br> <i>NiÃ±o:</i> Porque hace mucho sol. <br> <i>Adulto:</i> Jo%2C pues a mÃ­ me agobia un poco tanto calor. <br> <i>NiÃ±o:</i> <b>Mira%2C mira. Hola%2C oveja.</b>	15	Expl nass stat
1730668353	28	male	yes	items_experimentales2	3	A	11	IMPL	ASS	STAT	<i>Adulto:</i> Venga%2C Â¿dibujas ahÃ­ detrÃ¡s algo? <br> <i>NiÃ±o:</i> SÃ­. <br> <i>Adulto:</i> Â¿QuÃ© prefieres%2C rotus o pinturas? <br> <i>NiÃ±o:</i> Rotus. <br> <i>Adulto:</i> Â¿Rotus? Pues coge. Yo voy a terminar este dibujo. <br> <i>NiÃ±o:</i> <b>Los rotuladores se inventaron mÃ¡s tarde que las pinturas.</b>	6	Impl ass stat
1730668353	28	male	yes	items_experimentales2	6	A	37	BASELINE	BASELINE	BASELINE	<i>Adulto:</i> Vale%2C y cuando vas al monte de excursiÃ³n%2C Â¿quÃ© cosas te llevas en la mochila? <br> <i>NiÃ±o:</i> Pues mira%2C bocadillos. <br> <i>Adulto:</i> Bocadillos. Importante%2C Â¿no? <br> <i>NiÃ±o:</i> SÃ­. TambiÃ©n agua%2C y un bifrutas. <br> <i>Adulto:</i> Â¿Te gustan los bifrutas? Â¿De quÃ© te gustan? Porque hay distintos tipos%2C Â¿no? <br> <i>NiÃ±o:</i> <b>Pues el naranja. Ese e…	19	No TS
1730668353	28	male	yes	items_experimentales2	5	A	18	EXPL	TOPRE	STAT	<i>Adulto:</i> Mira la mochila que he preparado yo. A ver quÃ© te parece. Â¿Eso quÃ© es? <br> <i>NiÃ±o:</i> Un botiquÃ­n. <br> <i>Adulto:</i> Por si nos hacemos alguna herida%2C Â¿no? O por si hay algÃºn accidente. Â¿TÃº alguna vez has tenido un accidente de excursiÃ³n? <br> <i>NiÃ±o:</i> No%2C no recuerdo. <br> <i>Adulto:</i> Yo una vez sÃ­. Me acuerdo que fui de excursiÃ³n a una granja%2C Ã­bam…	9	Expl topre stat
1730668353	28	male	yes	items_check2	4	A	10	IMPL	ASS	QUEST	<i>Adulto:</i> A ver%2C vamos a llegar a un sitio... <br> <i>NiÃ±o:</i> Â¡Hay animales! <br> <i>Adulto:</i> Wow%2C Â¡cuÃ¡ntos animales! <br> <i>NiÃ±o:</i> Â¡Ya! <br> <i>Adulto:</i> A ti te gustaban mucho los animales%2C Â¿no? <br> <i>NiÃ±o:</i> <b>Esta vaca tiene una herida.</b>	5	Impl ass quest
1730668353	28	male	yes	items_experimentales3	1	A	36	IMPL	NASS	STAT	<i>Adulto:</i> Â¿TÃº te has ido de excursiÃ³n al monte alguna vez? <br> <i>NiÃ±o:</i> No. <br> <i>Adulto:</i> Pues vamos a ir al monte de excursiÃ³n hoy. Â¿QuÃ© tengo yo aquÃ­? <br> <i>NiÃ±o:</i> Una mochila. <br> <i>Adulto:</i> Vale%2C luego vamos a ver lo que tengo yo en esta mochila. La primera prueba es que tienes que buscar cuatro animales que estÃ¡n escondidos por la sala. <br> <i>NiÃ±o:</i…	18	Impl nass stat
1730668353	28	male	yes	items_experimentales3	1	A	28	EXPL	NASS	QUEST	<i>Adulto:</i> Bueno%2C vamos con tus padres. <br> <i>NiÃ±o:</i> Vale%2C y si puedo voy a comerme un Kinder. <br> <i>Adulto:</i> Yo no tengo Kinder%2C eh. <br> <i>NiÃ±o:</i> Ya%2C los Kinders estÃ¡n en la cafeterÃ­a. <br> <i>Adulto:</i> Ah%2C los has fichado ya. Bueno%2C Â¿te lo has pasado bien? <br> <i>NiÃ±o:</i> <b>Oye%2C perdona porque tengo que quitar las hojas.</b>	14	Expl nass quest
1730668353	28	male	yes	items_experimentales3	1	A	19	IMPL	TOPRE	NO	<i>Adulto:</i> Â¿QuÃ© le ha pasado a este Ã¡rbol? <br> <i>NiÃ±o:</i> Se le han caÃ­do todas las hojas y nueces por el otoÃ±o. <br> <i>Adulto:</i> Eso es%2C en otoÃ±o se caen las hojas. Tu cumple es en verano%2C Â¿no? <br> <i>NiÃ±o:</i> SÃ­. <br> <i>Adulto:</i> Mi cumple es en otoÃ±o%2C cerca de Halloween. <br> <i>NiÃ±o:</i> <b>Ya. Â¿CÃ³mo pongo las nueces?</b>	10	Impl topre no
1730668353	28	male	yes	items_experimentales3	7	A	39	BASELINE	BASELINE	BASELINE	<i>Adulto:</i> Â¿TÃº has plantado nueces alguna vez? <br> <i>NiÃ±o:</i> SÃ­. <br> <i>Adulto:</i> Â¿Y quÃ© hay que hacer primero? <br> <i>NiÃ±o:</i> Un agujero. <br> <i>Adulto:</i> Un agujero%2C Â¿no? Â¿Y luego? <br> <i>NiÃ±o:</i> <b>Luego taparlas.</b>	19	No TS
1730668353	28	male	yes	items_experimentales3	5	A	16	EXPL	TOPRE	QUEST	<i>Adulto:</i> A ver%2C pintar se me da bien%2C pero dibujar como tÃº estÃ¡s haciendo se me da fatal. Â¿Has dibujado un Ã¡rbol? <br> <i>NiÃ±o:</i> SÃ­. <br> <i>Adulto:</i> No te chupes. Â¿Quieres papel? <br> <i>NiÃ±o:</i> Me pica. Me ha picado un mosquito. <br> <i>Adulto:</i> Ah%2C Â¿sÃ­? Ya con el calor empiezan a salir mosquitos... Oye%2C por cierto%2C Â¿tÃº haces algÃºn deporte? <br> <i>NiÃ±o:…	8	Expl topre quest
1730668353	28	male	yes	items_experimentales3	7	A	1	EXPL	ASS	NO	<i>Adulto:</i> A mÃ­ me encanta la leche. Yo tomo un montÃ³n de leche. <br> <i>NiÃ±o:</i> Yo tomo yogures. <br> <i>Adulto:</i> Yogures tambiÃ©n%2C y queso. Me encanta el queso. <br> <i>NiÃ±o:</i> Pues a mÃ­ no. <br> <i>Adulto:</i> Â¿No? Â¿Y quÃ© te gusta? <br> <i>NiÃ±o:</i> <b>El chocolate%2C las patatas... Mira%2C pues yo hoy me voy a comer patatas a la pataterÃ­a de la Plaza EspaÃ±a.</b>	1	Expl ass no
1730668368	29	male	no	items_experimentales1	2	A	23	IMPL	TOPRE	STAT	<i>Adulto:</i> Â¿QuÃ© saldrÃ¡ si plantamos una nuez? <br> <i>NiÃ±o:</i> Un Ã¡rbol de nueces. <br> <i>Adulto:</i> Eso es. Venga%2C ayÃºdame a plantarlas. Â¡SÃºper bien! <br> <i>NiÃ±o:</i> Ya estÃ¡. <br> <i>Adulto:</i> Ahora lo que vamos a hacer es fijarnos en estos animales. <br> <i>NiÃ±o:</i> <b>Las nueces estÃ¡n malas</b>.	12	Impl topre stat
1730668368	29	male	no	items_experimentales1	2	A	35	IMPL	NASS	STAT	<i>Adulto:</i> Bueno%2C Â¿y quÃ© tal con lo de la vuelta al cole? Â¿Tienes ganas o no? <br> <i>NiÃ±o:</i> No. <br> <i>Adulto:</i> No%2C Â¿verdad? Da un poco de pereza. <br> <i>NiÃ±o:</i> SÃ­. <br> <i>Adulto:</i> Otra vez a madrugar%2C otra vez deberes... <br> <i>NiÃ±o:</i> <b>Ahora estÃ¡ trabajando mamÃ¡</b>.	18	Impl nass stat
1730668368	29	male	no	items_experimentales1	3	A	14	EXPL	TOPRE	NO	<i>Adulto:</i> No creo que erupcione ese volcÃ¡n%2C no creo. <br> <i>NiÃ±o:</i> Â¡SÃ­ va a erupcionar! <br> <i>Adulto:</i> Mira%2C vamos a ver esta granja ahora%2C Â¿vale? Â¿QuÃ© animales hay en esta granja%2C a ver? <br> <i>NiÃ±o:</i> Un caballo%2C un burro%2C una vaca y una cebra. <br> <i>Adulto:</i> A mÃ­ me encantan las cebras. Â¿Has visto alguna vez una cebra? <br> <i>NiÃ±o:</i> <b>SÃ­. Â¿Sa…	7	Expl topre no
1730668368	29	male	no	items_experimentales1	6	A	3	EXPL	ASS	QUEST	<i>Adulto:</i> Puedes terminar alguno de estos dibujos o dibujar algo nuevo por detrÃ¡s. <br> <i>NiÃ±o:</i> Â¿Tienes un dibujo de un leÃ³n? <br> <i>Adulto:</i> Mira%2C sÃ­. Â¿Quieres terminar este? <br> <i>NiÃ±o:</i> SÃ­. <br> <i>Adulto:</i> Â¿SÃ­? Â¿Te apetece? Venga%2C yo voy a coger este de la niÃ±a y el perro. Â¿Y quÃ© quieres%2C rotus o pinturas? <br> <i>NiÃ±o:</i> <b>Espera%2C pero antes de…	2	Expl ass quest
1730668368	29	male	no	items_experimentales1	5	A	7	IMPL	ASS	NO	<i>Adulto:</i> Â¿TenÃ­as ganas ya de empezar el cole o preferÃ­as quedarte de vacaciones un poco mÃ¡s? <br> <i>NiÃ±o:</i> TenÃ­a ganas%2C para estar con mis amigos. <br> <i>Adulto:</i> Claro. Â¿No les has visto en verano? <br> <i>NiÃ±o:</i> No. Bueno%2C cuando acabÃ³ el verano vi a mi amigo Aitor. <br> <i>Adulto:</i> Ah%2C quÃ© guay. <br> <i>NiÃ±o:</i> <b>Â¿Conoces a alguien que se llame Aitor?</…	4	Impl ass no
1730668368	29	male	no	items_experimentales1	3	A	27	EXPL	NASS	QUEST	<i>Adulto:</i> Mira lo que tengo. Â¿QuÃ© es esto? <br> <i>NiÃ±o:</i> La brÃºjula. Te enseÃ±a el norte%2C el sur%2C el este y el oeste. <br> <i>Adulto:</i> Â¿Y tÃº sabes usarla? <br> <i>NiÃ±o:</i> Pues no%2C porque no sÃ© en quÃ© direcciÃ³n estÃ¡ mi casa. <br> <i>Adulto:</i> Claro. Vale%2C venga%2C vÃ¡monos al monte. Â¿Quieres llevar tÃº la mochila o la llevo yo? <br> <i>NiÃ±o:</i> <b>Ay%2C una co…	14	Expl nass quest
1730668368	29	male	no	items_experimentales1	2	A	25	EXPL	NASS	NO	<i>Adulto:</i> Mira%2C puedes elegir entre pinturas o rotus. <br> <i>NiÃ±o:</i> Yo prefiero lÃ¡piz. <br> <i>Adulto:</i> Vale%2C Â¿entonces este o lÃ¡piz de cuÃ¡l? <br> <i>NiÃ±o:</i> LÃ¡piz de los normales. <br> <i>Adulto:</i> Toma. A ver%2C Â¿quÃ© estÃ¡s dibujando? Â¿QuÃ© es? <br> <i>NiÃ±o:</i> <b>Eh%2C este es un animal%2C y este soy yo. Â¿TÃº sabes que en las selvas de Ãfrica hay un montÃ³n de…	13	Expl nass no
1730668368	29	male	no	items_experimentales1	1	A	15	EXPL	TOPRE	QUEST	<i>Adulto:</i> Ah%2C no conozco esa zona de Galicia. Yo he ido una vez a Santiago. Â¿Has estado? <br> <i>NiÃ±o:</i> Mmm%2C no sÃ©. <br> <i>Adulto:</i> TambiÃ©n estÃ¡ en Galicia. Â¿Y te gusta ir allÃ­ a pasar el verano con la abuela? <br> <i>NiÃ±o:</i> SÃ­. Me gusta ir a la piscina. <br> <i>Adulto:</i> Â¿Tiene piscina en su casa? <br> <i>NiÃ±o:</i> <b>Ah%2C y tambiÃ©n Pontevedra.</b>	8	Expl topre quest
1730668368	29	male	no	items_experimentales1	2	A	29	EXPL	NASS	STAT	<i>Adulto:</i> Pues ahora nos quedan dos cositas. <br> <i>NiÃ±o:</i> Â¿CuÃ¡les? <br> <i>Adulto:</i> Hacer un dibujo... <br> <i>NiÃ±o:</i> Â¿Puede ser de animales? <br> <i>Adulto:</i> Tiene que ser algo relacionado con lo que hemos hecho hoy. <br> <i>NiÃ±o:</i> <b>Ay%2C se ha salido una nuez.</b>	15	Expl nass stat
1730668368	29	male	no	items_experimentales1	6	A	40	BASELINE	BASELINE	BASELINE	<i>Adulto:</i> Â¿QuÃ© te gusta hacer en tu tiempo libre? <br> <i>NiÃ±o:</i> Jugar al ajedrez. <br> <i>Adulto:</i> Ah%2C wow%2C me encanta el ajedrez. Â¿Se te da bien? <br> <i>NiÃ±o:</i> SÃ­%2C se me da bien. <br> <i>Adulto:</i> Â¿Llevas mucho tiempo jugando? <br> <i>NiÃ±o:</i> <b>SÃ­%2C tres aÃ±os ya.</b>	19	No TS
1730668368	29	male	no	items_experimentales1	2	A	9	IMPL	ASS	QUEST	<i>Adulto:</i> Yo creo que les pasa algo a estos animales. EstÃ¡n un poco tristes. <br> <i>NiÃ±o:</i> El burrito tiene la cabeza agachada. EstÃ¡ llorando. <br> <i>Adulto:</i> Â¿EstÃ¡ llorando? Â¿Por quÃ©? <br> <i>NiÃ±o:</i> No sÃ©. <br> <i>Adulto:</i> Â¿TÃº crees que le dolerÃ¡ alguna pata? <br> <i>NiÃ±o:</i> <b>El caballo ya la tiene curada.</b>	5	Impl ass quest
1730668368	29	male	no	items_experimentales1	5	A	17	EXPL	TOPRE	STAT	<i>Adulto:</i> Â¿A dÃ³nde sueles ir con tus amigos? <br> <i>NiÃ±o:</i> Eh%2C bueno%2C es que claro como no conoces Vitoria... Aunque igual mi calle la conoces. Â¿Sabes cuÃ¡l es la calle peatonal? Yo vivo ahÃ­%2C en un edificio con once alturas. <br> <i>Adulto:</i> SÃ­%2C sÃ© cuÃ¡l es. Ah%2C yo vivo en el sÃ©ptimo piso. <br> <i>NiÃ±o:</i> Yo en el cuarto. <br> <i>Adulto:</i> En el cuarto%2C mhm. V…	9	Expl topre stat
1730668368	29	male	no	items_experimentales1	3	A	12	IMPL	ASS	STAT	<i>Adulto:</i> Vale%2C y una Ãºltima cosa... <br> <i>NiÃ±o:</i> La brÃºjula. <br> <i>Adulto:</i> Muy bien. Â¿Para quÃ© sirve la brÃºjula? <br> <i>NiÃ±o:</i> Para decirnos el sur y el norte. <br> <i>Adulto:</i> Eso es%2C y tambiÃ©n el este y el oeste. Vale%2C para no perdernos es muy importante. <br> <i>NiÃ±o:</i> <b>Mi amigo Joel tiene este reloj%2C pero en brÃºjula. En color dorado%2C con distin…	6	Impl ass stat
1730668368	29	male	no	items_experimentales1	1	A	31	IMPL	NASS	NO	<i>Adulto:</i> Pues a mÃ­ me gusta mÃ¡s la primavera que el verano. <br> <i>NiÃ±o:</i> A mÃ­ no. <br> <i>Adulto:</i> Â¿QuÃ© sueles hacer en verano? Â¿Te sueles ir de vacaciones? <br> <i>NiÃ±o:</i> Mhm. <br> <i>Adulto:</i> Â¿SÃ­? <br> <i>NiÃ±o:</i> <b>SÃ­. Voy a abrir la nevera.</b>	16	Impl nass no
1730668368	29	male	no	items_experimentales1	4	A	21	IMPL	TOPRE	QUEST	<i>Adulto:</i> Â¿QuÃ© le ha pasado a este Ã¡rbol? <br> <i>NiÃ±o:</i> Se le han caÃ­do las hojas. <br> <i>Adulto:</i> Â¿Por quÃ© se caen? Porque es... <br> <i>NiÃ±o:</i> OtoÃ±o. <br> <i>Adulto:</i> OtoÃ±o%2C muy bien%2C porque es otoÃ±o. Â¿Y cuÃ¡ntas hojas hay? <br> <i>NiÃ±o:</i> <b>Es el Ãºltimo dÃ­a de otoÃ±o.</b>	11	Impl topre quest
1730668368	29	male	no	items_experimentales1	1	A	33	IMPL	NASS	QUEST	<i>Adulto:</i> Â¿TenÃ©is una casa muy grande? <br> <i>NiÃ±o:</i> Eh%2C sÃ­. <br> <i>Adulto:</i> Oye%2C Â¿y cuando fuiste de acampada quÃ© cosas te llevaste? <br> <i>NiÃ±o:</i> Pues llevÃ© un helado. <br> <i>Adulto:</i> Â¿Un helado? Me encantan los helados. Â¿De quÃ© te gusta a ti el helado? <br> <i>NiÃ±o:</i> <b>Luego durante el sueÃ±o tenÃ­a calor%2C pero cuando me despertÃ© tuve frÃ­o.</b>	17	Impl nass quest
1730668368	29	male	no	items_check1	5	A	6	EXPL	ASS	STAT	<i>Adulto:</i> Â¿QuÃ© es esto? <br> <i>NiÃ±o:</i> Â¡Nueces! <br> <i>Adulto:</i> Â¿Te gustan las nueces? <br> <i>NiÃ±o:</i> A mÃ­ bueno%2C pero a papÃ¡ y a mamÃ¡ les gustan para la ensalada. <br> <i>Adulto:</i> Â¿Para la ensalada? Bua%2C estÃ¡n riquÃ­simas. Yo tambiÃ©n le echo nueces a la ensalada%2C y a veces cacahuetes tambiÃ©n. <br> <i>NiÃ±o:</i> <b>Mira%2C Â¡he cazado una nuez!</b>	3	Expl ass stat
1730668368	29	male	no	items_experimentales2	6	A	13	EXPL	TOPRE	NO	<i>Adulto:</i> Â¿CÃ³mo se llamaba tu petirrojo? <br> <i>NiÃ±o:</i> Se llama%2C eh... Necesito pensar. <br> <i>Adulto:</i> Â¿Se te ha olvidado con tantos nombres? No pasa nada%2C es normal. Â¿Tienes tambiÃ©n hermanos o asÃ­? Â¿O eres hijo Ãºnico? <br> <i>NiÃ±o:</i> Hijo Ãºnico. Tengo primas y primos. <br> <i>Adulto:</i> Vale%2C asÃ­ que tu familia es bastante grande. <br> <i>NiÃ±o:</i> <b>Eh%2C sÃ…	7	Expl topre no
1730668368	29	male	no	items_experimentales2	4	A	20	IMPL	TOPRE	NO	<i>Adulto:</i> Venga%2C vamos. Mira%2C estamos en el monte. <br> <i>NiÃ±o:</i> Hay hojas caÃ­das. <br> <i>Adulto:</i> Hala%2C hay un montÃ³n de hojas en el suelo. <br> <i>NiÃ±o:</i> Y eso. <br> <i>Adulto:</i> Â¿Eso quÃ© es? <br> <i>NiÃ±o:</i> <b>CastaÃ±as. Vamos a colocar las hojas en el Ã¡rbol.</b>	10	Impl topre no
1730668368	29	male	no	items_experimentales2	6	A	18	EXPL	TOPRE	STAT	<i>Adulto:</i> Mira la mochila que he preparado yo. A ver quÃ© te parece. Â¿Eso quÃ© es? <br> <i>NiÃ±o:</i> Un botiquÃ­n. <br> <i>Adulto:</i> Por si nos hacemos alguna herida%2C Â¿no? O por si hay algÃºn accidente. Â¿TÃº alguna vez has tenido un accidente de excursiÃ³n? <br> <i>NiÃ±o:</i> No%2C no recuerdo. <br> <i>Adulto:</i> Yo una vez sÃ­. Me acuerdo que fui de excursiÃ³n a una granja%2C Ã­bam…	9	Expl topre stat
1730668368	29	male	no	items_experimentales2	5	A	32	IMPL	NASS	NO	<i>Adulto:</i> Â¿QuÃ© animales tienes? <br> <i>NiÃ±o:</i> Tengo un gato y un perro. <br> <i>Adulto:</i> Ah%2C yo tengo un gato tambiÃ©n. <br> <i>NiÃ±o:</i> Â¿Y un perro? <br> <i>Adulto:</i> No%2C un perro no%2C un gato. Tengo un gato persa. Â¿Sabes esa raza cuÃ¡l es? <br> <i>NiÃ±o:</i> <b>SÃ­. Vamos a jugar con eso ya.</b>	16	Impl nass no
1730668368	29	male	no	items_experimentales2	6	A	24	IMPL	TOPRE	STAT	<i>Adulto:</i> Pues quÃ© original el dibujo. <br> <i>NiÃ±o:</i> Pues dame otro folio. <br> <i>Adulto:</i> Â¿Otro folio? Mmm%2C se me ocurre otra cosa mejor. Vamos a ver un vÃ­deo en mi mÃ³vil%2C Â¿vale? Yo voy a guardar el dibujo para ponerlo en mi casa%2C que me ha gustado mucho. Â¿Me dejas? <br> <i>NiÃ±o:</i> SÃ­. <br> <i>Adulto:</i> Tengo un vÃ­deo que te va a gustar. <br> <i>NiÃ±o:</i> <b>Â¿T…	12	Impl topre stat
1730668368	29	male	no	items_experimentales2	6	A	2	EXPL	ASS	NO	<i>Adulto:</i> Ah%2C Â¿vives en San Miguel? <br> <i>NiÃ±o:</i> SÃ­. <br> <i>Adulto:</i> Ah%2C ya sabÃ­a yo. <br> <i>NiÃ±o:</i> Â¿Y tÃº? <br> <i>Adulto:</i> Yo aquÃ­%2C cerca del ayuntamiento. <br> <i>NiÃ±o:</i> <b>Ya. Â¿Sabes cÃ³mo llama mi madre a los ayuntamientos?</b>	1	Expl ass no
1730668368	29	male	no	items_experimentales2	6	A	38	BASELINE	BASELINE	BASELINE	<i>Adulto:</i> Â¿Para quÃ© necesitamos el botiquÃ­n en el monte? <br> <i>NiÃ±o:</i> Pues por si nos caemos%2C para curar la herida. <br> <i>Adulto:</i> Efectivamente%2C eso es. ImagÃ­nate que nos damos con una roca o asÃ­ y empezamos a sangrar un poquito. Pues nos ponemos una tirita y ya estÃ¡%2C Â¿no? <br> <i>NiÃ±o:</i> SÃ­. <br> <i>Adulto:</i> Â¿TÃº te has caÃ­do alguna vez en el monte o en la …	19	No TS
1730668368	29	male	no	items_experimentales2	7	A	26	EXPL	NASS	NO	<i>Adulto:</i> Hay animales que tambiÃ©n vuelan%2C eh. <br> <i>NiÃ±o:</i> Ah%2C mira%2C el pÃ¡jaro. <br> <i>Adulto:</i> Bueno%2C Â¿cuÃ¡l es tu animal favorito? <br> <i>NiÃ±o:</i> El bÃºho. <br> <i>Adulto:</i> Oh%2C el bÃºho con los ojos gigantes. <br> <i>NiÃ±o:</i> <b>SÃ­%2C con los ojos gigantes. Mira%2C con las hojas se hace esto.</b>	13	Expl nass no
1730668368	29	male	no	items_experimentales2	5	A	4	EXPL	ASS	QUEST	<i>Adulto:</i> Â¿TÃº cuando vas al monte quÃ© cosas te llevas en la mochila? <br> <i>NiÃ±o:</i> En realidad no sÃ© ni lo que llevo... <br> <i>Adulto:</i> A ver%2C Â¿tÃº quÃ© te llevarÃ­as al monte? <br> <i>NiÃ±o:</i> Una cantimplora. <br> <i>Adulto:</i> Una cantimplora%2C sÃºper importante. Para beber agua%2C Â¿no? Â¿Y quÃ© mÃ¡s? <br> <i>NiÃ±o:</i> <b> Y hablando de sed%2C me estÃ¡ entrando algo …	2	Expl ass quest
1730668368	29	male	no	items_experimentales2	1	A	30	EXPL	NASS	STAT	<i>Adulto:</i> Oye%2C Â¿cuÃ¡l es tu estaciÃ³n favorita del aÃ±o? Â¿CuÃ¡l te gusta mÃ¡s? <br> <i>NiÃ±o:</i> El verano. <br> <i>Adulto:</i> Â¿El verano? Â¿Por quÃ©? <br> <i>NiÃ±o:</i> Porque hace mucho sol. <br> <i>Adulto:</i> Jo%2C pues a mÃ­ me agobia un poco tanto calor. <br> <i>NiÃ±o:</i> <b>Mira%2C mira. Hola%2C oveja.</b>	15	Expl nass stat
1730668368	29	male	no	items_experimentales2	7	A	5	EXPL	ASS	STAT	<i>Adulto:</i> Oye%2C y si este Ã¡rbol ha dado estas nueces%2C Â¿quÃ© tipo de Ã¡rbol crees que es? <br> <i>NiÃ±o:</i> No lo sÃ©. <br> <i>Adulto:</i> Esto es un nogal. Los nogales dan nueces. Â¿Te gustan las nueces? <br> <i>NiÃ±o:</i> SÃ­. <br> <i>Adulto:</i> Â¿SÃ­? Jo%2C mi abuela tiene una huerta%2C y bueno%2C aparte de verduras y eso tambiÃ©n me suele dar un montÃ³n de nueces. <br> <i>NiÃ±o:</i…	3	Expl ass stat
1730668368	29	male	no	items_experimentales2	3	A	34	IMPL	NASS	QUEST	<i>Adulto:</i> Venga%2C este va a ser nuestro monte de hoy. Â¿Te parece? <br> <i>NiÃ±o:</i> Vale. <br> <i>Adulto:</i> Â¿QuiÃ©n lleva la mochila? Â¿TÃº o yo? <br> <i>NiÃ±o:</i> Yo. <br> <i>Adulto:</i> Â¿Conoces algÃºn monte famoso o asÃ­? Â¿Me puedes decir algÃºn monte al que hayas ido? <br> <i>NiÃ±o:</i> <b>Â¿QuÃ© es este dibujo?</b>	17	Impl nass quest
1730668368	29	male	no	items_experimentales2	2	A	11	IMPL	ASS	STAT	<i>Adulto:</i> Venga%2C Â¿dibujas ahÃ­ detrÃ¡s algo? <br> <i>NiÃ±o:</i> SÃ­. <br> <i>Adulto:</i> Â¿QuÃ© prefieres%2C rotus o pinturas? <br> <i>NiÃ±o:</i> Rotus. <br> <i>Adulto:</i> Â¿Rotus? Pues coge. Yo voy a terminar este dibujo. <br> <i>NiÃ±o:</i> <b>Los rotuladores se inventaron mÃ¡s tarde que las pinturas.</b>	6	Impl ass stat
1730668368	29	male	no	items_experimentales2	3	A	8	IMPL	ASS	NO	<i>Adulto:</i> Â¿Para quÃ© necesitamos un botiquÃ­n en el monte? <br> <i>NiÃ±o:</i> Porque igual te puedes hacer daÃ±o. Yo nunca me he hecho daÃ±o. <br> <i>Adulto:</i> Â¿No? Pues quÃ© suerte%2C eh. <br> <i>NiÃ±o:</i> Pues sÃ­. <br> <i>Adulto:</i> Vale%2C pues vamos a guardar todo en la mochila. A ver si consigo cerrar el botiquÃ­n. Â¿Puedes guardar las galletas mientras? <br> <i>NiÃ±o:</i> <b>SÃ­…	4	Impl ass no
1730668368	29	male	no	items_experimentales2	6	A	37	BASELINE	BASELINE	BASELINE	<i>Adulto:</i> Vale%2C y cuando vas al monte de excursiÃ³n%2C Â¿quÃ© cosas te llevas en la mochila? <br> <i>NiÃ±o:</i> Pues mira%2C bocadillos. <br> <i>Adulto:</i> Bocadillos. Importante%2C Â¿no? <br> <i>NiÃ±o:</i> SÃ­. TambiÃ©n agua%2C y un bifrutas. <br> <i>Adulto:</i> Â¿Te gustan los bifrutas? Â¿De quÃ© te gustan? Porque hay distintos tipos%2C Â¿no? <br> <i>NiÃ±o:</i> <b>Pues el naranja. Ese e…	19	No TS
1730668368	29	male	no	items_experimentales2	1	A	22	IMPL	TOPRE	QUEST	<i>Adulto:</i> Vivo en Basauri%2C cerca de Bilbao. Â¿Has estado en Bilbao alguna vez? <br> <i>NiÃ±o:</i> SÃ­%2C algunas veces. He ido a la playa%2C al cohete... <br> <i>Adulto:</i> Â¿Al cohete? <br> <i>NiÃ±o:</i> SÃ­. <br> <i>Adulto:</i> Â¿QuÃ© cohete? <br> <i>NiÃ±o:</i> <b>Â¿Por quÃ© se llama Basauri?</b>	11	Impl topre quest
1730668368	29	male	no	items_check2	3	A	10	IMPL	ASS	QUEST	<i>Adulto:</i> A ver%2C vamos a llegar a un sitio... <br> <i>NiÃ±o:</i> Â¡Hay animales! <br> <i>Adulto:</i> Wow%2C Â¡cuÃ¡ntos animales! <br> <i>NiÃ±o:</i> Â¡Ya! <br> <i>Adulto:</i> A ti te gustaban mucho los animales%2C Â¿no? <br> <i>NiÃ±o:</i> <b>Esta vaca tiene una herida.</b>	5	Impl ass quest
1730668368	29	male	no	items_experimentales3	2	A	19	IMPL	TOPRE	NO	<i>Adulto:</i> Â¿QuÃ© le ha pasado a este Ã¡rbol? <br> <i>NiÃ±o:</i> Se le han caÃ­do todas las hojas y nueces por el otoÃ±o. <br> <i>Adulto:</i> Eso es%2C en otoÃ±o se caen las hojas. Tu cumple es en verano%2C Â¿no? <br> <i>NiÃ±o:</i> SÃ­. <br> <i>Adulto:</i> Mi cumple es en otoÃ±o%2C cerca de Halloween. <br> <i>NiÃ±o:</i> <b>Ya. Â¿CÃ³mo pongo las nueces?</b>	10	Impl topre no
1730668368	29	male	no	items_experimentales3	7	A	39	BASELINE	BASELINE	BASELINE	<i>Adulto:</i> Â¿TÃº has plantado nueces alguna vez? <br> <i>NiÃ±o:</i> SÃ­. <br> <i>Adulto:</i> Â¿Y quÃ© hay que hacer primero? <br> <i>NiÃ±o:</i> Un agujero. <br> <i>Adulto:</i> Un agujero%2C Â¿no? Â¿Y luego? <br> <i>NiÃ±o:</i> <b>Luego taparlas.</b>	19	No TS
1730668368	29	male	no	items_experimentales3	2	A	36	IMPL	NASS	STAT	<i>Adulto:</i> Â¿TÃº te has ido de excursiÃ³n al monte alguna vez? <br> <i>NiÃ±o:</i> No. <br> <i>Adulto:</i> Pues vamos a ir al monte de excursiÃ³n hoy. Â¿QuÃ© tengo yo aquÃ­? <br> <i>NiÃ±o:</i> Una mochila. <br> <i>Adulto:</i> Vale%2C luego vamos a ver lo que tengo yo en esta mochila. La primera prueba es que tienes que buscar cuatro animales que estÃ¡n escondidos por la sala. <br> <i>NiÃ±o:</i…	18	Impl nass stat
1730668368	29	male	no	items_experimentales3	4	A	16	EXPL	TOPRE	QUEST	<i>Adulto:</i> A ver%2C pintar se me da bien%2C pero dibujar como tÃº estÃ¡s haciendo se me da fatal. Â¿Has dibujado un Ã¡rbol? <br> <i>NiÃ±o:</i> SÃ­. <br> <i>Adulto:</i> No te chupes. Â¿Quieres papel? <br> <i>NiÃ±o:</i> Me pica. Me ha picado un mosquito. <br> <i>Adulto:</i> Ah%2C Â¿sÃ­? Ya con el calor empiezan a salir mosquitos... Oye%2C por cierto%2C Â¿tÃº haces algÃºn deporte? <br> <i>NiÃ±o:…	8	Expl topre quest
1730668368	29	male	no	items_experimentales3	3	A	28	EXPL	NASS	QUEST	<i>Adulto:</i> Bueno%2C vamos con tus padres. <br> <i>NiÃ±o:</i> Vale%2C y si puedo voy a comerme un Kinder. <br> <i>Adulto:</i> Yo no tengo Kinder%2C eh. <br> <i>NiÃ±o:</i> Ya%2C los Kinders estÃ¡n en la cafeterÃ­a. <br> <i>Adulto:</i> Ah%2C los has fichado ya. Bueno%2C Â¿te lo has pasado bien? <br> <i>NiÃ±o:</i> <b>Oye%2C perdona porque tengo que quitar las hojas.</b>	14	Expl nass quest
1730668368	29	male	no	items_experimentales3	5	A	1	EXPL	ASS	NO	<i>Adulto:</i> A mÃ­ me encanta la leche. Yo tomo un montÃ³n de leche. <br> <i>NiÃ±o:</i> Yo tomo yogures. <br> <i>Adulto:</i> Yogures tambiÃ©n%2C y queso. Me encanta el queso. <br> <i>NiÃ±o:</i> Pues a mÃ­ no. <br> <i>Adulto:</i> Â¿No? Â¿Y quÃ© te gusta? <br> <i>NiÃ±o:</i> <b>El chocolate%2C las patatas... Mira%2C pues yo hoy me voy a comer patatas a la pataterÃ­a de la Plaza EspaÃ±a.</b>	1	Expl ass no
1730668377	28	female	no	items_experimentales1	1	A	14	EXPL	TOPRE	NO	<i>Adulto:</i> No creo que erupcione ese volcÃ¡n%2C no creo. <br> <i>NiÃ±o:</i> Â¡SÃ­ va a erupcionar! <br> <i>Adulto:</i> Mira%2C vamos a ver esta granja ahora%2C Â¿vale? Â¿QuÃ© animales hay en esta granja%2C a ver? <br> <i>NiÃ±o:</i> Un caballo%2C un burro%2C una vaca y una cebra. <br> <i>Adulto:</i> A mÃ­ me encantan las cebras. Â¿Has visto alguna vez una cebra? <br> <i>NiÃ±o:</i> <b>SÃ­. Â¿Sa…	7	Expl topre no
1730668377	28	female	no	items_experimentales1	6	A	3	EXPL	ASS	QUEST	<i>Adulto:</i> Puedes terminar alguno de estos dibujos o dibujar algo nuevo por detrÃ¡s. <br> <i>NiÃ±o:</i> Â¿Tienes un dibujo de un leÃ³n? <br> <i>Adulto:</i> Mira%2C sÃ­. Â¿Quieres terminar este? <br> <i>NiÃ±o:</i> SÃ­. <br> <i>Adulto:</i> Â¿SÃ­? Â¿Te apetece? Venga%2C yo voy a coger este de la niÃ±a y el perro. Â¿Y quÃ© quieres%2C rotus o pinturas? <br> <i>NiÃ±o:</i> <b>Espera%2C pero antes de…	2	Expl ass quest
1730668377	28	female	no	items_experimentales1	7	A	25	EXPL	NASS	NO	<i>Adulto:</i> Mira%2C puedes elegir entre pinturas o rotus. <br> <i>NiÃ±o:</i> Yo prefiero lÃ¡piz. <br> <i>Adulto:</i> Vale%2C Â¿entonces este o lÃ¡piz de cuÃ¡l? <br> <i>NiÃ±o:</i> LÃ¡piz de los normales. <br> <i>Adulto:</i> Toma. A ver%2C Â¿quÃ© estÃ¡s dibujando? Â¿QuÃ© es? <br> <i>NiÃ±o:</i> <b>Eh%2C este es un animal%2C y este soy yo. Â¿TÃº sabes que en las selvas de Ãfrica hay un montÃ³n de…	13	Expl nass no
1730668377	28	female	no	items_experimentales1	5	A	9	IMPL	ASS	QUEST	<i>Adulto:</i> Yo creo que les pasa algo a estos animales. EstÃ¡n un poco tristes. <br> <i>NiÃ±o:</i> El burrito tiene la cabeza agachada. EstÃ¡ llorando. <br> <i>Adulto:</i> Â¿EstÃ¡ llorando? Â¿Por quÃ©? <br> <i>NiÃ±o:</i> No sÃ©. <br> <i>Adulto:</i> Â¿TÃº crees que le dolerÃ¡ alguna pata? <br> <i>NiÃ±o:</i> <b>El caballo ya la tiene curada.</b>	5	Impl ass quest
1730668377	28	female	no	items_experimentales1	2	A	29	EXPL	NASS	STAT	<i>Adulto:</i> Pues ahora nos quedan dos cositas. <br> <i>NiÃ±o:</i> Â¿CuÃ¡les? <br> <i>Adulto:</i> Hacer un dibujo... <br> <i>NiÃ±o:</i> Â¿Puede ser de animales? <br> <i>Adulto:</i> Tiene que ser algo relacionado con lo que hemos hecho hoy. <br> <i>NiÃ±o:</i> <b>Ay%2C se ha salido una nuez.</b>	15	Expl nass stat
1730668377	28	female	no	items_experimentales1	3	A	17	EXPL	TOPRE	STAT	<i>Adulto:</i> Â¿A dÃ³nde sueles ir con tus amigos? <br> <i>NiÃ±o:</i> Eh%2C bueno%2C es que claro como no conoces Vitoria... Aunque igual mi calle la conoces. Â¿Sabes cuÃ¡l es la calle peatonal? Yo vivo ahÃ­%2C en un edificio con once alturas. <br> <i>Adulto:</i> SÃ­%2C sÃ© cuÃ¡l es. Ah%2C yo vivo en el sÃ©ptimo piso. <br> <i>NiÃ±o:</i> Yo en el cuarto. <br> <i>Adulto:</i> En el cuarto%2C mhm. V…	9	Expl topre stat
1730668377	28	female	no	items_experimentales1	4	A	15	EXPL	TOPRE	QUEST	<i>Adulto:</i> Ah%2C no conozco esa zona de Galicia. Yo he ido una vez a Santiago. Â¿Has estado? <br> <i>NiÃ±o:</i> Mmm%2C no sÃ©. <br> <i>Adulto:</i> TambiÃ©n estÃ¡ en Galicia. Â¿Y te gusta ir allÃ­ a pasar el verano con la abuela? <br> <i>NiÃ±o:</i> SÃ­. Me gusta ir a la piscina. <br> <i>Adulto:</i> Â¿Tiene piscina en su casa? <br> <i>NiÃ±o:</i> <b>Ah%2C y tambiÃ©n Pontevedra.</b>	8	Expl topre quest
1730668377	28	female	no	items_experimentales1	2	A	40	BASELINE	BASELINE	BASELINE	<i>Adulto:</i> Â¿QuÃ© te gusta hacer en tu tiempo libre? <br> <i>NiÃ±o:</i> Jugar al ajedrez. <br> <i>Adulto:</i> Ah%2C wow%2C me encanta el ajedrez. Â¿Se te da bien? <br> <i>NiÃ±o:</i> SÃ­%2C se me da bien. <br> <i>Adulto:</i> Â¿Llevas mucho tiempo jugando? <br> <i>NiÃ±o:</i> <b>SÃ­%2C tres aÃ±os ya.</b>	19	No TS
1730668377	28	female	no	items_experimentales1	3	A	27	EXPL	NASS	QUEST	<i>Adulto:</i> Mira lo que tengo. Â¿QuÃ© es esto? <br> <i>NiÃ±o:</i> La brÃºjula. Te enseÃ±a el norte%2C el sur%2C el este y el oeste. <br> <i>Adulto:</i> Â¿Y tÃº sabes usarla? <br> <i>NiÃ±o:</i> Pues no%2C porque no sÃ© en quÃ© direcciÃ³n estÃ¡ mi casa. <br> <i>Adulto:</i> Claro. Vale%2C venga%2C vÃ¡monos al monte. Â¿Quieres llevar tÃº la mochila o la llevo yo? <br> <i>NiÃ±o:</i> <b>Ay%2C una co…	14	Expl nass quest
1730668377	28	female	no	items_experimentales1	7	A	35	IMPL	NASS	STAT	<i>Adulto:</i> Bueno%2C Â¿y quÃ© tal con lo de la vuelta al cole? Â¿Tienes ganas o no? <br> <i>NiÃ±o:</i> No. <br> <i>Adulto:</i> No%2C Â¿verdad? Da un poco de pereza. <br> <i>NiÃ±o:</i> SÃ­. <br> <i>Adulto:</i> Otra vez a madrugar%2C otra vez deberes... <br> <i>NiÃ±o:</i> <b>Ahora estÃ¡ trabajando mamÃ¡</b>.	18	Impl nass stat
1730668377	28	female	no	items_experimentales1	4	A	21	IMPL	TOPRE	QUEST	<i>Adulto:</i> Â¿QuÃ© le ha pasado a este Ã¡rbol? <br> <i>NiÃ±o:</i> Se le han caÃ­do las hojas. <br> <i>Adulto:</i> Â¿Por quÃ© se caen? Porque es... <br> <i>NiÃ±o:</i> OtoÃ±o. <br> <i>Adulto:</i> OtoÃ±o%2C muy bien%2C porque es otoÃ±o. Â¿Y cuÃ¡ntas hojas hay? <br> <i>NiÃ±o:</i> <b>Es el Ãºltimo dÃ­a de otoÃ±o.</b>	11	Impl topre quest
1730668377	28	female	no	items_experimentales1	2	A	33	IMPL	NASS	QUEST	<i>Adulto:</i> Â¿TenÃ©is una casa muy grande? <br> <i>NiÃ±o:</i> Eh%2C sÃ­. <br> <i>Adulto:</i> Oye%2C Â¿y cuando fuiste de acampada quÃ© cosas te llevaste? <br> <i>NiÃ±o:</i> Pues llevÃ© un helado. <br> <i>Adulto:</i> Â¿Un helado? Me encantan los helados. Â¿De quÃ© te gusta a ti el helado? <br> <i>NiÃ±o:</i> <b>Luego durante el sueÃ±o tenÃ­a calor%2C pero cuando me despertÃ© tuve frÃ­o.</b>	17	Impl nass quest
1730668377	28	female	no	items_experimentales1	3	A	12	IMPL	ASS	STAT	<i>Adulto:</i> Vale%2C y una Ãºltima cosa... <br> <i>NiÃ±o:</i> La brÃºjula. <br> <i>Adulto:</i> Muy bien. Â¿Para quÃ© sirve la brÃºjula? <br> <i>NiÃ±o:</i> Para decirnos el sur y el norte. <br> <i>Adulto:</i> Eso es%2C y tambiÃ©n el este y el oeste. Vale%2C para no perdernos es muy importante. <br> <i>NiÃ±o:</i> <b>Mi amigo Joel tiene este reloj%2C pero en brÃºjula. En color dorado%2C con distin…	6	Impl ass stat
1730668377	28	female	no	items_experimentales1	5	A	23	IMPL	TOPRE	STAT	<i>Adulto:</i> Â¿QuÃ© saldrÃ¡ si plantamos una nuez? <br> <i>NiÃ±o:</i> Un Ã¡rbol de nueces. <br> <i>Adulto:</i> Eso es. Venga%2C ayÃºdame a plantarlas. Â¡SÃºper bien! <br> <i>NiÃ±o:</i> Ya estÃ¡. <br> <i>Adulto:</i> Ahora lo que vamos a hacer es fijarnos en estos animales. <br> <i>NiÃ±o:</i> <b>Las nueces estÃ¡n malas</b>.	12	Impl topre stat
1730668377	28	female	no	items_experimentales1	7	A	7	IMPL	ASS	NO	<i>Adulto:</i> Â¿TenÃ­as ganas ya de empezar el cole o preferÃ­as quedarte de vacaciones un poco mÃ¡s? <br> <i>NiÃ±o:</i> TenÃ­a ganas%2C para estar con mis amigos. <br> <i>Adulto:</i> Claro. Â¿No les has visto en verano? <br> <i>NiÃ±o:</i> No. Bueno%2C cuando acabÃ³ el verano vi a mi amigo Aitor. <br> <i>Adulto:</i> Ah%2C quÃ© guay. <br> <i>NiÃ±o:</i> <b>Â¿Conoces a alguien que se llame Aitor?</…	4	Impl ass no
1730668377	28	female	no	items_experimentales1	4	A	31	IMPL	NASS	NO	<i>Adulto:</i> Pues a mÃ­ me gusta mÃ¡s la primavera que el verano. <br> <i>NiÃ±o:</i> A mÃ­ no. <br> <i>Adulto:</i> Â¿QuÃ© sueles hacer en verano? Â¿Te sueles ir de vacaciones? <br> <i>NiÃ±o:</i> Mhm. <br> <i>Adulto:</i> Â¿SÃ­? <br> <i>NiÃ±o:</i> <b>SÃ­. Voy a abrir la nevera.</b>	16	Impl nass no
1730668377	28	female	no	items_check1	5	A	6	EXPL	ASS	STAT	<i>Adulto:</i> Â¿QuÃ© es esto? <br> <i>NiÃ±o:</i> Â¡Nueces! <br> <i>Adulto:</i> Â¿Te gustan las nueces? <br> <i>NiÃ±o:</i> A mÃ­ bueno%2C pero a papÃ¡ y a mamÃ¡ les gustan para la ensalada. <br> <i>Adulto:</i> Â¿Para la ensalada? Bua%2C estÃ¡n riquÃ­simas. Yo tambiÃ©n le echo nueces a la ensalada%2C y a veces cacahuetes tambiÃ©n. <br> <i>NiÃ±o:</i> <b>Mira%2C Â¡he cazado una nuez!</b>	3	Expl ass stat
1730668377	28	female	no	items_experimentales2	6	A	32	IMPL	NASS	NO	<i>Adulto:</i> Â¿QuÃ© animales tienes? <br> <i>NiÃ±o:</i> Tengo un gato y un perro. <br> <i>Adulto:</i> Ah%2C yo tengo un gato tambiÃ©n. <br> <i>NiÃ±o:</i> Â¿Y un perro? <br> <i>Adulto:</i> No%2C un perro no%2C un gato. Tengo un gato persa. Â¿Sabes esa raza cuÃ¡l es? <br> <i>NiÃ±o:</i> <b>SÃ­. Vamos a jugar con eso ya.</b>	16	Impl nass no
1730668377	28	female	no	items_experimentales2	7	A	37	BASELINE	BASELINE	BASELINE	<i>Adulto:</i> Vale%2C y cuando vas al monte de excursiÃ³n%2C Â¿quÃ© cosas te llevas en la mochila? <br> <i>NiÃ±o:</i> Pues mira%2C bocadillos. <br> <i>Adulto:</i> Bocadillos. Importante%2C Â¿no? <br> <i>NiÃ±o:</i> SÃ­. TambiÃ©n agua%2C y un bifrutas. <br> <i>Adulto:</i> Â¿Te gustan los bifrutas? Â¿De quÃ© te gustan? Porque hay distintos tipos%2C Â¿no? <br> <i>NiÃ±o:</i> <b>Pues el naranja. Ese e…	19	No TS
1730668377	28	female	no	items_experimentales2	5	A	2	EXPL	ASS	NO	<i>Adulto:</i> Ah%2C Â¿vives en San Miguel? <br> <i>NiÃ±o:</i> SÃ­. <br> <i>Adulto:</i> Ah%2C ya sabÃ­a yo. <br> <i>NiÃ±o:</i> Â¿Y tÃº? <br> <i>Adulto:</i> Yo aquÃ­%2C cerca del ayuntamiento. <br> <i>NiÃ±o:</i> <b>Ya. Â¿Sabes cÃ³mo llama mi madre a los ayuntamientos?</b>	1	Expl ass no
1730668377	28	female	no	items_experimentales2	5	A	11	IMPL	ASS	STAT	<i>Adulto:</i> Venga%2C Â¿dibujas ahÃ­ detrÃ¡s algo? <br> <i>NiÃ±o:</i> SÃ­. <br> <i>Adulto:</i> Â¿QuÃ© prefieres%2C rotus o pinturas? <br> <i>NiÃ±o:</i> Rotus. <br> <i>Adulto:</i> Â¿Rotus? Pues coge. Yo voy a terminar este dibujo. <br> <i>NiÃ±o:</i> <b>Los rotuladores se inventaron mÃ¡s tarde que las pinturas.</b>	6	Impl ass stat
1730668377	28	female	no	items_experimentales2	7	A	30	EXPL	NASS	STAT	<i>Adulto:</i> Oye%2C Â¿cuÃ¡l es tu estaciÃ³n favorita del aÃ±o? Â¿CuÃ¡l te gusta mÃ¡s? <br> <i>NiÃ±o:</i> El verano. <br> <i>Adulto:</i> Â¿El verano? Â¿Por quÃ©? <br> <i>NiÃ±o:</i> Porque hace mucho sol. <br> <i>Adulto:</i> Jo%2C pues a mÃ­ me agobia un poco tanto calor. <br> <i>NiÃ±o:</i> <b>Mira%2C mira. Hola%2C oveja.</b>	15	Expl nass stat
1730668377	28	female	no	items_experimentales2	6	A	13	EXPL	TOPRE	NO	<i>Adulto:</i> Â¿CÃ³mo se llamaba tu petirrojo? <br> <i>NiÃ±o:</i> Se llama%2C eh... Necesito pensar. <br> <i>Adulto:</i> Â¿Se te ha olvidado con tantos nombres? No pasa nada%2C es normal. Â¿Tienes tambiÃ©n hermanos o asÃ­? Â¿O eres hijo Ãºnico? <br> <i>NiÃ±o:</i> Hijo Ãºnico. Tengo primas y primos. <br> <i>Adulto:</i> Vale%2C asÃ­ que tu familia es bastante grande. <br> <i>NiÃ±o:</i> <b>Eh%2C sÃ…	7	Expl topre no
1730668377	28	female	no	items_experimentales2	6	A	18	EXPL	TOPRE	STAT	<i>Adulto:</i> Mira la mochila que he preparado yo. A ver quÃ© te parece. Â¿Eso quÃ© es? <br> <i>NiÃ±o:</i> Un botiquÃ­n. <br> <i>Adulto:</i> Por si nos hacemos alguna herida%2C Â¿no? O por si hay algÃºn accidente. Â¿TÃº alguna vez has tenido un accidente de excursiÃ³n? <br> <i>NiÃ±o:</i> No%2C no recuerdo. <br> <i>Adulto:</i> Yo una vez sÃ­. Me acuerdo que fui de excursiÃ³n a una granja%2C Ã­bam…	9	Expl topre stat
1730668377	28	female	no	items_experimentales2	3	A	5	EXPL	ASS	STAT	<i>Adulto:</i> Oye%2C y si este Ã¡rbol ha dado estas nueces%2C Â¿quÃ© tipo de Ã¡rbol crees que es? <br> <i>NiÃ±o:</i> No lo sÃ©. <br> <i>Adulto:</i> Esto es un nogal. Los nogales dan nueces. Â¿Te gustan las nueces? <br> <i>NiÃ±o:</i> SÃ­. <br> <i>Adulto:</i> Â¿SÃ­? Jo%2C mi abuela tiene una huerta%2C y bueno%2C aparte de verduras y eso tambiÃ©n me suele dar un montÃ³n de nueces. <br> <i>NiÃ±o:</i…	3	Expl ass stat
1730668377	28	female	no	items_experimentales2	4	A	20	IMPL	TOPRE	NO	<i>Adulto:</i> Venga%2C vamos. Mira%2C estamos en el monte. <br> <i>NiÃ±o:</i> Hay hojas caÃ­das. <br> <i>Adulto:</i> Hala%2C hay un montÃ³n de hojas en el suelo. <br> <i>NiÃ±o:</i> Y eso. <br> <i>Adulto:</i> Â¿Eso quÃ© es? <br> <i>NiÃ±o:</i> <b>CastaÃ±as. Vamos a colocar las hojas en el Ã¡rbol.</b>	10	Impl topre no
1730668377	28	female	no	items_experimentales2	6	A	26	EXPL	NASS	NO	<i>Adulto:</i> Hay animales que tambiÃ©n vuelan%2C eh. <br> <i>NiÃ±o:</i> Ah%2C mira%2C el pÃ¡jaro. <br> <i>Adulto:</i> Bueno%2C Â¿cuÃ¡l es tu animal favorito? <br> <i>NiÃ±o:</i> El bÃºho. <br> <i>Adulto:</i> Oh%2C el bÃºho con los ojos gigantes. <br> <i>NiÃ±o:</i> <b>SÃ­%2C con los ojos gigantes. Mira%2C con las hojas se hace esto.</b>	13	Expl nass no
1730668377	28	female	no	items_experimentales2	1	A	4	EXPL	ASS	QUEST	<i>Adulto:</i> Â¿TÃº cuando vas al monte quÃ© cosas te llevas en la mochila? <br> <i>NiÃ±o:</i> En realidad no sÃ© ni lo que llevo... <br> <i>Adulto:</i> A ver%2C Â¿tÃº quÃ© te llevarÃ­as al monte? <br> <i>NiÃ±o:</i> Una cantimplora. <br> <i>Adulto:</i> Una cantimplora%2C sÃºper importante. Para beber agua%2C Â¿no? Â¿Y quÃ© mÃ¡s? <br> <i>NiÃ±o:</i> <b> Y hablando de sed%2C me estÃ¡ entrando algo …	2	Expl ass quest
1730668377	28	female	no	items_experimentales2	4	A	8	IMPL	ASS	NO	<i>Adulto:</i> Â¿Para quÃ© necesitamos un botiquÃ­n en el monte? <br> <i>NiÃ±o:</i> Porque igual te puedes hacer daÃ±o. Yo nunca me he hecho daÃ±o. <br> <i>Adulto:</i> Â¿No? Pues quÃ© suerte%2C eh. <br> <i>NiÃ±o:</i> Pues sÃ­. <br> <i>Adulto:</i> Vale%2C pues vamos a guardar todo en la mochila. A ver si consigo cerrar el botiquÃ­n. Â¿Puedes guardar las galletas mientras? <br> <i>NiÃ±o:</i> <b>SÃ­…	4	Impl ass no
1730668377	28	female	no	items_experimentales2	3	A	38	BASELINE	BASELINE	BASELINE	<i>Adulto:</i> Â¿Para quÃ© necesitamos el botiquÃ­n en el monte? <br> <i>NiÃ±o:</i> Pues por si nos caemos%2C para curar la herida. <br> <i>Adulto:</i> Efectivamente%2C eso es. ImagÃ­nate que nos damos con una roca o asÃ­ y empezamos a sangrar un poquito. Pues nos ponemos una tirita y ya estÃ¡%2C Â¿no? <br> <i>NiÃ±o:</i> SÃ­. <br> <i>Adulto:</i> Â¿TÃº te has caÃ­do alguna vez en el monte o en la …	19	No TS
1730668377	28	female	no	items_experimentales2	2	A	22	IMPL	TOPRE	QUEST	<i>Adulto:</i> Vivo en Basauri%2C cerca de Bilbao. Â¿Has estado en Bilbao alguna vez? <br> <i>NiÃ±o:</i> SÃ­%2C algunas veces. He ido a la playa%2C al cohete... <br> <i>Adulto:</i> Â¿Al cohete? <br> <i>NiÃ±o:</i> SÃ­. <br> <i>Adulto:</i> Â¿QuÃ© cohete? <br> <i>NiÃ±o:</i> <b>Â¿Por quÃ© se llama Basauri?</b>	11	Impl topre quest
1730668377	28	female	no	items_experimentales2	2	A	34	IMPL	NASS	QUEST	<i>Adulto:</i> Venga%2C este va a ser nuestro monte de hoy. Â¿Te parece? <br> <i>NiÃ±o:</i> Vale. <br> <i>Adulto:</i> Â¿QuiÃ©n lleva la mochila? Â¿TÃº o yo? <br> <i>NiÃ±o:</i> Yo. <br> <i>Adulto:</i> Â¿Conoces algÃºn monte famoso o asÃ­? Â¿Me puedes decir algÃºn monte al que hayas ido? <br> <i>NiÃ±o:</i> <b>Â¿QuÃ© es este dibujo?</b>	17	Impl nass quest
1730668377	28	female	no	items_experimentales2	6	A	24	IMPL	TOPRE	STAT	<i>Adulto:</i> Pues quÃ© original el dibujo. <br> <i>NiÃ±o:</i> Pues dame otro folio. <br> <i>Adulto:</i> Â¿Otro folio? Mmm%2C se me ocurre otra cosa mejor. Vamos a ver un vÃ­deo en mi mÃ³vil%2C Â¿vale? Yo voy a guardar el dibujo para ponerlo en mi casa%2C que me ha gustado mucho. Â¿Me dejas? <br> <i>NiÃ±o:</i> SÃ­. <br> <i>Adulto:</i> Tengo un vÃ­deo que te va a gustar. <br> <i>NiÃ±o:</i> <b>Â¿T…	12	Impl topre stat
1730668377	28	female	no	items_check2	6	A	10	IMPL	ASS	QUEST	<i>Adulto:</i> A ver%2C vamos a llegar a un sitio... <br> <i>NiÃ±o:</i> Â¡Hay animales! <br> <i>Adulto:</i> Wow%2C Â¡cuÃ¡ntos animales! <br> <i>NiÃ±o:</i> Â¡Ya! <br> <i>Adulto:</i> A ti te gustaban mucho los animales%2C Â¿no? <br> <i>NiÃ±o:</i> <b>Esta vaca tiene una herida.</b>	5	Impl ass quest
1730668377	28	female	no	items_experimentales3	6	A	39	BASELINE	BASELINE	BASELINE	<i>Adulto:</i> Â¿TÃº has plantado nueces alguna vez? <br> <i>NiÃ±o:</i> SÃ­. <br> <i>Adulto:</i> Â¿Y quÃ© hay que hacer primero? <br> <i>NiÃ±o:</i> Un agujero. <br> <i>Adulto:</i> Un agujero%2C Â¿no? Â¿Y luego? <br> <i>NiÃ±o:</i> <b>Luego taparlas.</b>	19	No TS
1730668377	28	female	no	items_experimentales3	5	A	19	IMPL	TOPRE	NO	<i>Adulto:</i> Â¿QuÃ© le ha pasado a este Ã¡rbol? <br> <i>NiÃ±o:</i> Se le han caÃ­do todas las hojas y nueces por el otoÃ±o. <br> <i>Adulto:</i> Eso es%2C en otoÃ±o se caen las hojas. Tu cumple es en verano%2C Â¿no? <br> <i>NiÃ±o:</i> SÃ­. <br> <i>Adulto:</i> Mi cumple es en otoÃ±o%2C cerca de Halloween. <br> <i>NiÃ±o:</i> <b>Ya. Â¿CÃ³mo pongo las nueces?</b>	10	Impl topre no
1730668377	28	female	no	items_experimentales3	2	A	28	EXPL	NASS	QUEST	<i>Adulto:</i> Bueno%2C vamos con tus padres. <br> <i>NiÃ±o:</i> Vale%2C y si puedo voy a comerme un Kinder. <br> <i>Adulto:</i> Yo no tengo Kinder%2C eh. <br> <i>NiÃ±o:</i> Ya%2C los Kinders estÃ¡n en la cafeterÃ­a. <br> <i>Adulto:</i> Ah%2C los has fichado ya. Bueno%2C Â¿te lo has pasado bien? <br> <i>NiÃ±o:</i> <b>Oye%2C perdona porque tengo que quitar las hojas.</b>	14	Expl nass quest
1730668377	28	female	no	items_experimentales3	1	A	16	EXPL	TOPRE	QUEST	<i>Adulto:</i> A ver%2C pintar se me da bien%2C pero dibujar como tÃº estÃ¡s haciendo se me da fatal. Â¿Has dibujado un Ã¡rbol? <br> <i>NiÃ±o:</i> SÃ­. <br> <i>Adulto:</i> No te chupes. Â¿Quieres papel? <br> <i>NiÃ±o:</i> Me pica. Me ha picado un mosquito. <br> <i>Adulto:</i> Ah%2C Â¿sÃ­? Ya con el calor empiezan a salir mosquitos... Oye%2C por cierto%2C Â¿tÃº haces algÃºn deporte? <br> <i>NiÃ±o:…	8	Expl topre quest
1730668377	28	female	no	items_experimentales3	3	A	36	IMPL	NASS	STAT	<i>Adulto:</i> Â¿TÃº te has ido de excursiÃ³n al monte alguna vez? <br> <i>NiÃ±o:</i> No. <br> <i>Adulto:</i> Pues vamos a ir al monte de excursiÃ³n hoy. Â¿QuÃ© tengo yo aquÃ­? <br> <i>NiÃ±o:</i> Una mochila. <br> <i>Adulto:</i> Vale%2C luego vamos a ver lo que tengo yo en esta mochila. La primera prueba es que tienes que buscar cuatro animales que estÃ¡n escondidos por la sala. <br> <i>NiÃ±o:</i…	18	Impl nass stat
1730668377	28	female	no	items_experimentales3	5	A	1	EXPL	ASS	NO	<i>Adulto:</i> A mÃ­ me encanta la leche. Yo tomo un montÃ³n de leche. <br> <i>NiÃ±o:</i> Yo tomo yogures. <br> <i>Adulto:</i> Yogures tambiÃ©n%2C y queso. Me encanta el queso. <br> <i>NiÃ±o:</i> Pues a mÃ­ no. <br> <i>Adulto:</i> Â¿No? Â¿Y quÃ© te gusta? <br> <i>NiÃ±o:</i> <b>El chocolate%2C las patatas... Mira%2C pues yo hoy me voy a comer patatas a la pataterÃ­a de la Plaza EspaÃ±a.</b>	1	Expl ass no
1730672882	54	female	yes	items_experimentales1	2	B	23	IMPL	TOPRE	STAT	<i>Adulto:</i> Muy bien%2C se han caÃ­do las hojas porque es otoÃ±o. Y tambiÃ©n vemos nueces%2C Â¿no? Â¿QuÃ© podemos hacer con estas nueces? <br> <i>NiÃ±o:</i> Recogerlas. <br> <i>Adulto:</i> Oye%2C Â¿tÃº sabes a quÃ© animal le gustan mucho las nueces? <br> <i>NiÃ±o:</i> No sÃ©. <br> <i>Adulto:</i> A las ardillas. A las ardillas les encanta comer nueces. <br> <i>NiÃ±o:</i> <b>Ya es primavera.</b>	12	Impl topre stat
1730672882	54	female	yes	items_experimentales1	6	B	7	IMPL	ASS	NO	<i>Adulto:</i> Â¿Nunca te has ido de excursiÃ³n al monte? <br> <i>NiÃ±o:</i> SÃ­%2C alguna vez sÃ­. <br> <i>Adulto:</i> A mÃ­ me gusta mucho ir al monte. <br> <i>NiÃ±o:</i> Â¿SÃ­? <br> <i>Adulto:</i> SÃ­%2C yo voy mucho al monte. Â¿Sabes dÃ³nde estÃ¡ el Gorbea? <br> <i>NiÃ±o:</i> <b>SÃ­. Yo siempre voy al monte en coche.</b>	4	Impl ass no
1730672882	54	female	yes	items_experimentales1	2	B	31	IMPL	NASS	NO	<i>Adulto:</i> Â¿No sabes cÃ³mo son las nueces por dentro? <br> <i>NiÃ±o:</i> No. <br> <i>Adulto:</i> Jo%2C pues no te sÃ© explicar. Como mi abuela tiene%2C un dÃ­a te traigo una de verdad y te la enseÃ±o. <br> <i>NiÃ±o:</i> SÃ­. <br> <i>Adulto:</i> Â¿Vale? <br> <i>NiÃ±o:</i> <b>SÃ­. Te conozco desde hace mucho tiempo.</b>	16	Impl nass no
1730672882	54	female	yes	items_experimentales1	7	B	35	IMPL	NASS	STAT	<i>Adulto:</i> Vale%2C es otoÃ±o hemos dicho%2C Â¿verdad? <br> <i>NiÃ±o:</i> SÃ­. <br> <i>Adulto:</i> Tu cumple es en verano%2C Â¿no? <br> <i>NiÃ±o:</i> SÃ­. <br> <i>Adulto:</i> Mi cumple es en otoÃ±o. <br> <i>NiÃ±o:</i> <b>Â¿CÃ³mo pongo esto?</b>	18	Impl nass stat
1730672882	54	female	yes	items_experimentales1	6	B	27	EXPL	NASS	QUEST	<i>Adulto:</i> Â¿TÃº te has roto alguna vez algo? <br> <i>NiÃ±o:</i> No%2C pero mi hermano sÃ­. Se ha roto el brazo dos veces. <br> <i>Adulto:</i> Â¿QuÃ© dices? Pobrecillo. Bueno volvemos a la actividad. Â¿Ya estÃ¡ recuperada la cebra? <br> <i>NiÃ±o:</i> SÃ­. <br> <i>Adulto:</i> Muy bien. Venga%2C vamos a dejar aquÃ­ a nuestros amigos los animales. Nos despedimos ya de ellos%2C Â¿vale? <br> <i>Ni…	14	Expl nass quest
1730672882	54	female	yes	items_experimentales1	7	B	21	IMPL	TOPRE	QUEST	<i>Adulto:</i> Â¿Has plantado Lacasitos? <br> <i>NiÃ±o:</i> SÃ­%2C un Lacasito. <br> <i>Adulto:</i> Â¿En serio? Bua%2C serÃ­a genial un Ã¡rbol de Lacasitos%2C Â¿verdad? <br> <i>NiÃ±o:</i> SÃ­. <br> <i>Adulto:</i> Bueno%2C ya hemos plantado las nueces%2C Â¿verdad? <br> <i>NiÃ±o:</i> <b>Â¿A que si plantamos un Lacasito saldrÃ¡ otro?</b>	11	Impl topre quest
1730672882	54	female	yes	items_experimentales1	5	B	29	EXPL	NASS	STAT	<i>Adulto:</i> Â¿QuÃ© te gusta hacer a ti en tu tiempo libre? <br> <i>NiÃ±o:</i> Jugar a la play. <br> <i>Adulto:</i> Â¿QuÃ© juegos tienes en la play? <br> <i>NiÃ±o:</i> El Among Us%2C el Minecraft... <br> <i>Adulto:</i> Hala%2C yo nunca he jugado al Among Us. <br> <i>NiÃ±o:</i> <b>Uy%2C una diana.</b>	15	Expl nass stat
1730672882	54	female	yes	items_experimentales1	6	B	25	EXPL	NASS	NO	<i>Adulto:</i> Â¿Estuviste en el monte Gorbea? <br> <i>NiÃ±o:</i> SÃ­. <br> <i>Adulto:</i> QuÃ© guay%2C Â¿con quiÃ©n? <br> <i>NiÃ±o:</i> Con muchos profesores. <br> <i>Adulto:</i> Ah%2C Â¿con el cole? Pensaba que habÃ­as ido con tu familia. <br> <i>NiÃ±o:</i> <b>SÃ­. Eh%2C mira%2C yo tengo un juego que se llama 'cÃ¡mara espÃ­a'.</b>	13	Expl nass no
1730672882	54	female	yes	items_experimentales1	7	B	15	EXPL	TOPRE	QUEST	<i>Adulto:</i> El rotulador gris lo tengo yo. Â¿Te lo dejo? <br> <i>NiÃ±o:</i> SÃ­%2C sÃ­%2C sÃ­. <br> <i>Adulto:</i> Bueno%2C me decÃ­as que habÃ­as estado con Julia tambiÃ©n. Â¿Te lo pasaste bien con ella? <br> <i>NiÃ±o:</i> SÃ­%2C muy bien. <br> <i>Adulto:</i> Oye%2C y estos dÃ­as que no tienes cole%2C Â¿quÃ© estÃ¡s haciendo en casa? <br> <i>NiÃ±o:</i> <b>Espera%2C un poco mÃ¡s de gris.</b>	8	Expl topre quest
1730672882	54	female	yes	items_experimentales1	6	B	3	EXPL	ASS	QUEST	<i>Adulto:</i> Â¿CuÃ¡l es tu animal favorito de estos? <br> <i>NiÃ±o:</i> Los caballos y las vacas no me van mucho. <br> <i>Adulto:</i> Â¿CuÃ¡l es tu animal favorito entonces%2C a ver? Â¿Tienes alguno favorito? <br> <i>NiÃ±o:</i> Mmm%2C no. <br> <i>Adulto:</i> Â¿No puedes elegir? <br> <i>NiÃ±o:</i> <b> Te digo una cosa. Hay vacas que%2C Â¿sabes quÃ© tienen a veces? </b>	2	Expl ass quest
1730672882	54	female	yes	items_experimentales1	7	B	12	IMPL	ASS	STAT	<i>Adulto:</i> Â¿TÃº alguna vez has plantado algo? <br> <i>NiÃ±o:</i> En el cole plantamos guisantes y mÃ¡s cosas. <br> <i>Adulto:</i> A mÃ­ no me gustan mucho los guisantes. <br> <i>NiÃ±o:</i> Ni a mÃ­. <br> <i>Adulto:</i> Mi abuela tiene una huerta%2C y planta pimientos y asÃ­. Luego le salen mÃ¡s%2C y asÃ­ no tiene que comprar. <br> <i>NiÃ±o:</i> <b>Nuestra profesora tiene un huerto%2C y le pi…	6	Impl ass stat
1730672882	54	female	yes	items_experimentales1	2	B	17	EXPL	TOPRE	STAT	<i>Adulto:</i> Vas a hacer genial el examen. Â¿Es fÃ¡cil? <br> <i>NiÃ±o:</i> Pues sÃ­. Estamos ensayando los prefijos 'des' e 'in' y los determinantes numerales. <br> <i>Adulto:</i> QuÃ© guay%2C a mÃ­ me encanta. Yo estudiÃ© lingÃ¼Ã­stica. Â¿Sabes lo que es? <br> <i>NiÃ±o:</i> SÃ­%2C lo sÃ©. <br> <i>Adulto:</i> Pues yo estudiÃ© eso. Yo soy lingÃ¼ista. <br> <i>NiÃ±o:</i> <b>Ah%2C y tambiÃ©n la diÃ…	9	Expl topre stat
1730672882	54	female	yes	items_experimentales1	7	B	40	BASELINE	BASELINE	BASELINE	<i>Adulto:</i> Â¿QuÃ© te gusta hacer en tu tiempo libre? <br> <i>NiÃ±o:</i> Jugar al ajedrez. <br> <i>Adulto:</i> Ah%2C wow%2C me encanta el ajedrez. Â¿Se te da bien? <br> <i>NiÃ±o:</i> SÃ­%2C se me da bien. <br> <i>Adulto:</i> Â¿Llevas mucho tiempo jugando? <br> <i>NiÃ±o:</i> <b>SÃ­%2C tres aÃ±os ya.</b>	19	No TS
1730672882	54	female	yes	items_experimentales1	4	B	14	EXPL	TOPRE	NO	<i>Adulto:</i> Venga%2C pues vamos a meter todas las cosas en la mochila antes de que se nos haga de noche. Venga%2C vÃ¡monos de excursiÃ³n. Oye%2C Â¿cuÃ¡l es tu animal favorito? <br> <i>NiÃ±o:</i> Los perritos. <br> <i>Adulto:</i> Â¿Tienes alguno en casa? <br> <i>NiÃ±o:</i> No%2C porque mi madre es alÃ©rgica. <br> <i>Adulto:</i> No quiere%2C Â¿no? Claro. <br> <i>NiÃ±o:</i> <b>Â¡Venga%2C venga%2C…	7	Expl topre no
1730672882	54	female	yes	items_experimentales1	6	B	9	IMPL	ASS	QUEST	<i>Adulto:</i> Â¿TÃº cuando vas al monte quÃ© cosas te llevas en la mochila? <br> <i>NiÃ±o:</i> Pues no llevo nada. <br> <i>Adulto:</i> Â¿Nada? <br> <i>NiÃ±o:</i> No llevo mochila. <br> <i>Adulto:</i> Â¿No llevas mochila al monte? <br> <i>NiÃ±o:</i> <b>Mi mochila es de Ternua.</b>	5	Impl ass quest
1730672882	54	female	yes	items_experimentales1	5	B	33	IMPL	NASS	QUEST	<i>Adulto:</i> Â¿A ti quÃ© te gusta mÃ¡s%2C ir al monte o leer libros? <br> <i>NiÃ±o:</i> Leer libros. <br> <i>Adulto:</i> Ah%2C muy bien. Oye%2C por cierto%2C Â¿sabes de dÃ³nde es tu gorra? <br> <i>NiÃ±o:</i> Â¿De CataluÃ±a? <br> <i>Adulto:</i> No. Es de Sopelana%2C Â¿no? Â¿Sabes dÃ³nde estÃ¡ Sopelana? <br> <i>NiÃ±o:</i> <b>Mi profesora siempre me deja el ordenador cuando he trabajado.	17	Impl nass quest
1730672882	54	female	yes	items_check1	2	B	6	EXPL	ASS	STAT	<i>Adulto:</i> Â¿Dibujas mucho en casa? <br> <i>NiÃ±o:</i> Mmm%2C un poquito. <br> <i>Adulto:</i> Â¿Sabes que a mÃ­ se me da fatal dibujar? No sÃ© ni hacer una casa. <br> <i>NiÃ±o:</i> Te has salido. <br> <i>Adulto:</i> Â¿Has visto? Si es que... Bueno%2C he de decir que esto lo ha hecho otro niÃ±o. Pero sÃ­%2C no se me da muy bien. <br> <i>NiÃ±o:</i> <b>Mira%2C el truco para que se vea mÃ¡s es es…	3	Expl ass stat
1730672882	54	female	yes	items_experimentales2	7	B	32	IMPL	NASS	NO	<i>Adulto:</i> A ver dÃ³nde puedes pintar algo. <br> <i>NiÃ±o:</i> Â¿Esos dibujos quiÃ©n los hizo? <br> <i>Adulto:</i> MÃ¡s niÃ±os. <br> <i>NiÃ±o:</i> Y se lo pasaron bien%2C Â¿no? <br> <i>Adulto:</i> Claro. Â¿TÃº te lo estÃ¡s pasando bien? <br> <i>NiÃ±o:</i> <b>SÃ­. PÃ¡jaro%2C Â¿quÃ© haces en mi mano?</b>	16	Impl nass no
1730672882	54	female	yes	items_experimentales2	5	B	18	EXPL	TOPRE	STAT	<i>Adulto:</i> Â¿A quÃ© monte has ido? <br> <i>NiÃ±o:</i> Bueno%2C estÃ¡ cerca de Landa. <br> <i>Adulto:</i> Oye%2C Â¿y tÃº quÃ© cosas te llevas en la mochila cuando vas al monte? <br> <i>NiÃ±o:</i> Almuerzo. <br> <i>Adulto:</i> Ah%2C un bocata de tortilla has dicho antes. <br> <i>NiÃ±o:</i> <b>Y he ido a Barria.</b>	9	Expl topre stat
1730672882	54	female	yes	items_experimentales2	7	B	11	IMPL	ASS	STAT	<i>Adulto:</i> Â¿Te gusta dibujar? <br> <i>NiÃ±o:</i> Mmm%2C bueno... <br> <i>Adulto:</i> Â¿MÃ¡s o menos? <br> <i>NiÃ±o:</i> SÃ­. Â¿QuÃ© tengo que dibujar? <br> <i>Adulto:</i> Tienes dos opciones. Puedes terminar un dibujo que ya estÃ¡ empezado o hacer uno nuevo. Como tÃº quieras. <br> <i>NiÃ±o:</i> <b>La gente dibuja muy bien.</b>	6	Impl ass stat
1730672882	54	female	yes	items_experimentales2	7	B	2	EXPL	ASS	NO	<i>Adulto:</i> Mira esto. <br> <i>NiÃ±o:</i> Un botiquÃ­n de emergencias. <br> <i>Adulto:</i> Muy bien. <br> <i>NiÃ±o:</i> Por si me pica una serpiente. <br> <i>Adulto:</i> Vale%2C a ver%2C esperemos no encontrarnos ninguna serpiente en el monte%2C pero bueno. <br> <i>NiÃ±o:</i> <b>Esperemos. Oye%2C Â¿sabes quÃ© podemos encontrarnos? Perros.</b>	1	Expl ass no
1730672882	54	female	yes	items_experimentales2	7	B	4	EXPL	ASS	QUEST	<i>Adulto:</i> Me encantarÃ­a ir a Madagascar%2C pero nunca he ido. <br> <i>NiÃ±o:</i> Pues si vas%2C que te diviertas con tus veintiseis horas en aviÃ³n. <br> <i>Adulto:</i> Â¿TÃº has ido alguna vez? Â¿CuÃ¡l es el viaje mÃ¡s largo que has hecho? <br> <i>NiÃ±o:</i> El viaje mÃ¡s largo que he hecho es a las Islas Canarias%2C a Gran Canaria. <br> <i>Adulto:</i> Â¿A Gran Canaria? Yo estuve en Teneri…	2	Expl ass quest
1730672882	54	female	yes	items_experimentales2	7	B	37	BASELINE	BASELINE	BASELINE	<i>Adulto:</i> Vale%2C y cuando vas al monte de excursiÃ³n%2C Â¿quÃ© cosas te llevas en la mochila? <br> <i>NiÃ±o:</i> Pues mira%2C bocadillos. <br> <i>Adulto:</i> Bocadillos. Importante%2C Â¿no? <br> <i>NiÃ±o:</i> SÃ­. TambiÃ©n agua%2C y un bifrutas. <br> <i>Adulto:</i> Â¿Te gustan los bifrutas? Â¿De quÃ© te gustan? Porque hay distintos tipos%2C Â¿no? <br> <i>NiÃ±o:</i> <b>Pues el naranja. Ese e…	19	No TS
1730672882	54	female	yes	items_experimentales2	7	B	5	EXPL	ASS	STAT	<i>Adulto:</i> Â¿Fuiste a montar a caballo? <br> <i>NiÃ±o:</i> SÃ­. <br> <i>Adulto:</i> Â¿Y cuÃ¡ntas veces has montado? Â¿Te gusta montar a caballo? <br> <i>NiÃ±o:</i> SÃ­%2C una vez. Mi madre me enseÃ±Ã³ cÃ³mo hacerlo. <br> <i>Adulto:</i> Yo una vez me montÃ© en uno. El caballo se puso sÃºper nervioso y empezÃ³ a correr conmigo encima. Ya no me vuelvo a montar. <br> <i>NiÃ±o:</i> <b>Pues tambiÃ©…	3	Expl ass stat
1730672882	54	female	yes	items_experimentales2	7	B	34	IMPL	NASS	QUEST	<i>Adulto:</i> Â¿Y al perrito de tus abuelos tambiÃ©n le ves mucho? <br> <i>NiÃ±o:</i> SÃ­. <br> <i>Adulto:</i> Â¿Se lleva bien con tu gato o no? <br> <i>NiÃ±o:</i> Pero mi gato no va a la casa de los abuelos. <br> <i>Adulto:</i> Ah%2C nunca ha ido. Â¿Nunca se han conocido entonces? <br> <i>NiÃ±o:</i> <b>Â¿QuÃ© celo tiene mÃ¡s cinta?</b>	17	Impl nass quest
1730672882	54	female	yes	items_experimentales2	5	B	26	EXPL	NASS	NO	<i>Adulto:</i> Ah%2C Â¿tu tÃ­o tiene un gatito tambiÃ©n? <br> <i>NiÃ±o:</i> SÃ­. <br> <i>Adulto:</i> Â¿Sabes cÃ³mo es mi gata? <br> <i>NiÃ±o:</i> Â¿CÃ³mo? <br> <i>Adulto:</i> Es gris y tiene un montÃ³n de pelo. Parece una bola de pelo. <br> <i>NiÃ±o:</i> <b>SÃ­%2C lo parece. Mira esta nuez.</b>	13	Expl nass no
1730672882	54	female	yes	items_experimentales2	6	B	30	EXPL	NASS	STAT	<i>Adulto:</i> Â¿QuÃ© haces en el monte cuando vas? <br> <i>NiÃ±o:</i> No lo sÃ©. <br> <i>Adulto:</i> Vemos animales%2C Â¿no? Por ejemplo. <br> <i>NiÃ±o:</i> SÃ­%2C y hojas. <br> <i>Adulto:</i> Ãrboles tambiÃ©n%2C Â¿no? Mira%2C pues yo fui ayer al monte. Me cansÃ© un montÃ³n%2C porque estuve caminando mucho. <br> <i>NiÃ±o:</i> <b>Mira%2C Â¡un perro y un pÃ¡jaro!</b>	15	Expl nass stat
1730672882	54	female	yes	items_experimentales2	7	B	38	BASELINE	BASELINE	BASELINE	<i>Adulto:</i> Â¿Para quÃ© necesitamos el botiquÃ­n en el monte? <br> <i>NiÃ±o:</i> Pues por si nos caemos%2C para curar la herida. <br> <i>Adulto:</i> Efectivamente%2C eso es. ImagÃ­nate que nos damos con una roca o asÃ­ y empezamos a sangrar un poquito. Pues nos ponemos una tirita y ya estÃ¡%2C Â¿no? <br> <i>NiÃ±o:</i> SÃ­. <br> <i>Adulto:</i> Â¿TÃº te has caÃ­do alguna vez en el monte o en la …	19	No TS
1730672882	54	female	yes	items_experimentales2	7	B	22	IMPL	TOPRE	QUEST	<i>Adulto:</i> Oye%2C Â¿tÃº haces judo? <br> <i>NiÃ±o:</i> SÃ­. <br> <i>Adulto:</i> Ah%2C haces judo. Â¿Y quÃ© tal? Â¿Te gusta? <br> <i>NiÃ±o:</i> No%2C no me gusta. <br> <i>Adulto:</i> Â¿QuÃ© te gusta hacer? <br> <i>NiÃ±o:</i> <b>Solo hay peleas.</b>	11	Impl topre quest
1730672882	54	female	yes	items_experimentales2	7	B	13	EXPL	TOPRE	NO	<i>Adulto:</i> Â¿CuÃ¡l es tu animal favorito? <br> <i>NiÃ±o:</i> Los gatos y los monos. Los monos los vi en el zoo. <br> <i>Adulto:</i> Ah%2C quÃ© guay. Â¿Y te gustan los perros? <br> <i>NiÃ±o:</i> Mmm%2C sÃ­%2C me gustan. <br> <i>Adulto:</i> Ah%2C vale. <br> <i>NiÃ±o:</i> <b>Â¿Pues sabes? Â¿Alguna vez has ido al zoo?</b>	7	Expl topre no
1730672882	54	female	yes	items_experimentales2	7	B	8	IMPL	ASS	NO	<i>Adulto:</i> Oye%2C Â¿y tus amigas han venido a acompaÃ±arte? <br> <i>NiÃ±o:</i> SÃ­%2C y porque mi padre les ha invitado a comer unas patatas cuando terminemos. <br> <i>Adulto:</i> Ah%2C Â¿y eso por quÃ©? Â¿CelebrÃ¡is algo? <br> <i>NiÃ±o:</i> No%2C pero Ã©l sabe que nos encantan. <br> <i>Adulto:</i> QuÃ© majo%2C Â¿no? Â¿CÃ³mo se llama tu padre? <br> <i>NiÃ±o:</i> <b>Carlos. Â¿TÃº te llamabas S…	4	Impl ass no
1730672882	54	female	yes	items_experimentales2	7	B	20	IMPL	TOPRE	NO	<i>Adulto:</i> Â¿QuÃ© le ha pasado a este Ã¡rbol? <br> <i>NiÃ±o:</i> Se le han caÃ­do las hojas y nueces por el otoÃ±o. <br> <i>Adulto:</i> Eso es%2C en otoÃ±o se caen las hojas. Â¿CuÃ¡l es tu estaciÃ³n favorita? <br> <i>NiÃ±o:</i> El verano%2C por la playa. Voy con mi familia%2C y estÃ¡ arriba de una montaÃ±a. <br> <i>Adulto:</i> Â¿El quÃ©? Â¿La playa? <br> <i>NiÃ±o:</i> <b>SÃ­. Â¿Coloco las hoj…	10	Impl topre no
1730672882	54	female	yes	items_experimentales2	7	B	24	IMPL	TOPRE	STAT	<i>Adulto:</i> Mira%2C yo tengo dibujos aquÃ­. Puedes pintar el del leÃ³n%2C la niÃ±a con el perro%2C los tiburones... <br> <i>NiÃ±o:</i> Pues los tiburones. <br> <i>Adulto:</i> Vale. <br> <i>NiÃ±o:</i> Me encanta el mar. <br> <i>Adulto:</i> A mÃ­ tambiÃ©n. Â¿Sabes que hace poco he aprendido a bucear? En agosto aprendÃ­%2C y fue sÃºper guay. <br> <i>NiÃ±o:</i> <b>Â¿Los tiburones de quÃ© color son…	12	Impl topre stat
1730672882	54	female	yes	items_check2	7	B	10	IMPL	ASS	QUEST	<i>Adulto:</i> Â¿Sabes lo que tengo yo en casa? <br> <i>NiÃ±o:</i> Â¿El quÃ©? <br> <i>Adulto:</i> Tengo un gato. <br> <i>NiÃ±o:</i> Â¿CÃ³mo es? <br> <i>Adulto:</i> Es gris. Tiene un montÃ³n de pelo%2C parece una bola de pelo. Â¿Sabes cuÃ¡les son los gatos persa? <br> <i>NiÃ±o:</i> <b>Tengo una amiga que se llama ToÃ±i que tiene un gato. Es solo naranja y tiene pelo tambiÃ©n.</b>	5	Impl ass quest
1730672882	54	female	yes	items_experimentales3	7	B	19	IMPL	TOPRE	NO	<i>Adulto:</i> Vale%2C Â¿quÃ© color quieres? Yo voy a coger el marrÃ³n para acabar con el perro. Â¿TÃº el verde para el Ã¡rbol? <br> <i>NiÃ±o:</i> SÃ­. <br> <i>Adulto:</i> Â¿Me has dicho que hacÃ­as papiroflexia? Â¿Eso quÃ© es? <br> <i>NiÃ±o:</i> Bueno%2C doblar... <br> <i>Adulto:</i> Ah%2C vale%2C lo de hacer figuras con... <br> <i>NiÃ±o:</i> <b>SÃ­. Mejor cojo rojo.</b>	10	Impl topre no
1730672882	54	female	yes	items_experimentales3	5	B	1	EXPL	ASS	NO	<i>Adulto:</i> Â¿En el zoo viste ardillas? <br> <i>NiÃ±o:</i> No%2C pero si las hubiera visto les hubiera dado una nuez. <br> <i>Adulto:</i> Les darÃ­as una nuez%2C claro. Las bellotas tambiÃ©n les gustan. <br> <i>NiÃ±o:</i> SÃ­%2C pero sobre todo las nueces. <br> <i>Adulto:</i> Sobre todo%2C sÃ­. <br> <i>NiÃ±o:</i> <b>Aparte%2C son muy difÃ­ciles de abrir.</b>	1	Expl ass no
1730672882	54	female	yes	items_experimentales3	7	B	16	EXPL	TOPRE	QUEST	<i>Adulto:</i> Â¿Para quÃ© necesitamos la brÃºjula en el monte? <br> <i>NiÃ±o:</i> Para no perdernos. Yo la tengo en mi bastÃ³n. <br> <i>Adulto:</i> Â¿Tu bastÃ³n tiene brÃºjula? Mira%2C otra cosa que se nos habÃ­a olvidado%2C bastones para el monte. <br> <i>NiÃ±o:</i> SÃ­. Y tambiÃ©n suelo llevar zapatillas por si acaso. Y paraguas tambiÃ©n. <br> <i>Adulto:</i> Ah%2C el paraguas lo tengo aquÃ­. L…	8	Expl topre quest
1730672882	54	female	yes	items_experimentales3	7	B	39	BASELINE	BASELINE	BASELINE	<i>Adulto:</i> Â¿TÃº has plantado nueces alguna vez? <br> <i>NiÃ±o:</i> SÃ­. <br> <i>Adulto:</i> Â¿Y quÃ© hay que hacer primero? <br> <i>NiÃ±o:</i> Un agujero. <br> <i>Adulto:</i> Un agujero%2C Â¿no? Â¿Y luego? <br> <i>NiÃ±o:</i> <b>Luego taparlas.</b>	19	No TS
1730672882	54	female	yes	items_experimentales3	3	B	36	IMPL	NASS	STAT	<i>Adulto:</i> Efectivamente%2C Â¿cÃ³mo sabÃ­as que la brÃºjula estaba en inglÃ©s? <br> <i>NiÃ±o:</i> Porque aquÃ­ pone una uve doble. <br> <i>Adulto:</i> Â¿Sabes cÃ³mo se dice en inglÃ©s 'oeste'? <br> <i>NiÃ±o:</i> Â¿CÃ³mo? <br> <i>Adulto:</i> West. <br> <i>NiÃ±o:</i> <b>Hay que abrir las nueces.</b>	18	Impl nass stat
1730672882	54	female	yes	items_experimentales3	4	B	28	EXPL	NASS	QUEST	<i>Adulto:</i> Â¿QuÃ© le pasa a este Ã¡rbol? <br> <i>NiÃ±o:</i> Le faltan estas hojas. <br> <i>Adulto:</i> Â¿Por quÃ© crees que le faltan hojas a este Ã¡rbol? <br> <i>NiÃ±o:</i> Â¿Porque se han caÃ­do? <br> <i>Adulto:</i> Muy bien%2C porque se han caÃ­do%2C Â¿no? Â¿Y cuÃ¡ndo se caen las hojas de los Ã¡rboles? <br> <i>NiÃ±o:</i> <b>A ver%2C Â¡nos hemos perdido!</b>	14	Expl nass quest
1730702339	28	male	yes	items_experimentales1	2	A	9	IMPL	ASS	QUEST	<i>Adulto:</i> Yo creo que les pasa algo a estos animales. EstÃ¡n un poco tristes. <br> <i>NiÃ±o:</i> El burrito tiene la cabeza agachada. EstÃ¡ llorando. <br> <i>Adulto:</i> Â¿EstÃ¡ llorando? Â¿Por quÃ©? <br> <i>NiÃ±o:</i> No sÃ©. <br> <i>Adulto:</i> Â¿TÃº crees que le dolerÃ¡ alguna pata? <br> <i>NiÃ±o:</i> <b>El caballo ya la tiene curada.</b>	5	Impl ass quest
1730702339	28	male	yes	items_experimentales1	6	A	25	EXPL	NASS	NO	<i>Adulto:</i> Mira%2C puedes elegir entre pinturas o rotus. <br> <i>NiÃ±o:</i> Yo prefiero lÃ¡piz. <br> <i>Adulto:</i> Vale%2C Â¿entonces este o lÃ¡piz de cuÃ¡l? <br> <i>NiÃ±o:</i> LÃ¡piz de los normales. <br> <i>Adulto:</i> Toma. A ver%2C Â¿quÃ© estÃ¡s dibujando? Â¿QuÃ© es? <br> <i>NiÃ±o:</i> <b>Eh%2C este es un animal%2C y este soy yo. Â¿TÃº sabes que en las selvas de Ãfrica hay un montÃ³n de…	13	Expl nass no
1730702339	28	male	yes	items_experimentales1	2	A	21	IMPL	TOPRE	QUEST	<i>Adulto:</i> Â¿QuÃ© le ha pasado a este Ã¡rbol? <br> <i>NiÃ±o:</i> Se le han caÃ­do las hojas. <br> <i>Adulto:</i> Â¿Por quÃ© se caen? Porque es... <br> <i>NiÃ±o:</i> OtoÃ±o. <br> <i>Adulto:</i> OtoÃ±o%2C muy bien%2C porque es otoÃ±o. Â¿Y cuÃ¡ntas hojas hay? <br> <i>NiÃ±o:</i> <b>Es el Ãºltimo dÃ­a de otoÃ±o.</b>	11	Impl topre quest
1730702339	28	male	yes	items_experimentales1	1	A	17	EXPL	TOPRE	STAT	<i>Adulto:</i> Â¿A dÃ³nde sueles ir con tus amigos? <br> <i>NiÃ±o:</i> Eh%2C bueno%2C es que claro como no conoces Vitoria... Aunque igual mi calle la conoces. Â¿Sabes cuÃ¡l es la calle peatonal? Yo vivo ahÃ­%2C en un edificio con once alturas. <br> <i>Adulto:</i> SÃ­%2C sÃ© cuÃ¡l es. Ah%2C yo vivo en el sÃ©ptimo piso. <br> <i>NiÃ±o:</i> Yo en el cuarto. <br> <i>Adulto:</i> En el cuarto%2C mhm. V…	9	Expl topre stat
1730702339	28	male	yes	items_experimentales1	2	A	35	IMPL	NASS	STAT	<i>Adulto:</i> Bueno%2C Â¿y quÃ© tal con lo de la vuelta al cole? Â¿Tienes ganas o no? <br> <i>NiÃ±o:</i> No. <br> <i>Adulto:</i> No%2C Â¿verdad? Da un poco de pereza. <br> <i>NiÃ±o:</i> SÃ­. <br> <i>Adulto:</i> Otra vez a madrugar%2C otra vez deberes... <br> <i>NiÃ±o:</i> <b>Ahora estÃ¡ trabajando mamÃ¡</b>.	18	Impl nass stat
1730702339	28	male	yes	items_experimentales1	2	A	15	EXPL	TOPRE	QUEST	<i>Adulto:</i> Ah%2C no conozco esa zona de Galicia. Yo he ido una vez a Santiago. Â¿Has estado? <br> <i>NiÃ±o:</i> Mmm%2C no sÃ©. <br> <i>Adulto:</i> TambiÃ©n estÃ¡ en Galicia. Â¿Y te gusta ir allÃ­ a pasar el verano con la abuela? <br> <i>NiÃ±o:</i> SÃ­. Me gusta ir a la piscina. <br> <i>Adulto:</i> Â¿Tiene piscina en su casa? <br> <i>NiÃ±o:</i> <b>Ah%2C y tambiÃ©n Pontevedra.</b>	8	Expl topre quest
1730702339	28	male	yes	items_experimentales1	1	A	29	EXPL	NASS	STAT	<i>Adulto:</i> Pues ahora nos quedan dos cositas. <br> <i>NiÃ±o:</i> Â¿CuÃ¡les? <br> <i>Adulto:</i> Hacer un dibujo... <br> <i>NiÃ±o:</i> Â¿Puede ser de animales? <br> <i>Adulto:</i> Tiene que ser algo relacionado con lo que hemos hecho hoy. <br> <i>NiÃ±o:</i> <b>Ay%2C se ha salido una nuez.</b>	15	Expl nass stat
1730702339	28	male	yes	items_experimentales1	5	A	12	IMPL	ASS	STAT	<i>Adulto:</i> Vale%2C y una Ãºltima cosa... <br> <i>NiÃ±o:</i> La brÃºjula. <br> <i>Adulto:</i> Muy bien. Â¿Para quÃ© sirve la brÃºjula? <br> <i>NiÃ±o:</i> Para decirnos el sur y el norte. <br> <i>Adulto:</i> Eso es%2C y tambiÃ©n el este y el oeste. Vale%2C para no perdernos es muy importante. <br> <i>NiÃ±o:</i> <b>Mi amigo Joel tiene este reloj%2C pero en brÃºjula. En color dorado%2C con distin…	6	Impl ass stat
1730702339	28	male	yes	items_experimentales1	7	A	7	IMPL	ASS	NO	<i>Adulto:</i> Â¿TenÃ­as ganas ya de empezar el cole o preferÃ­as quedarte de vacaciones un poco mÃ¡s? <br> <i>NiÃ±o:</i> TenÃ­a ganas%2C para estar con mis amigos. <br> <i>Adulto:</i> Claro. Â¿No les has visto en verano? <br> <i>NiÃ±o:</i> No. Bueno%2C cuando acabÃ³ el verano vi a mi amigo Aitor. <br> <i>Adulto:</i> Ah%2C quÃ© guay. <br> <i>NiÃ±o:</i> <b>Â¿Conoces a alguien que se llame Aitor?</…	4	Impl ass no
1730702339	28	male	yes	items_experimentales1	1	A	14	EXPL	TOPRE	NO	<i>Adulto:</i> No creo que erupcione ese volcÃ¡n%2C no creo. <br> <i>NiÃ±o:</i> Â¡SÃ­ va a erupcionar! <br> <i>Adulto:</i> Mira%2C vamos a ver esta granja ahora%2C Â¿vale? Â¿QuÃ© animales hay en esta granja%2C a ver? <br> <i>NiÃ±o:</i> Un caballo%2C un burro%2C una vaca y una cebra. <br> <i>Adulto:</i> A mÃ­ me encantan las cebras. Â¿Has visto alguna vez una cebra? <br> <i>NiÃ±o:</i> <b>SÃ­. Â¿Sa…	7	Expl topre no
1730702339	28	male	yes	items_experimentales1	1	A	33	IMPL	NASS	QUEST	<i>Adulto:</i> Â¿TenÃ©is una casa muy grande? <br> <i>NiÃ±o:</i> Eh%2C sÃ­. <br> <i>Adulto:</i> Oye%2C Â¿y cuando fuiste de acampada quÃ© cosas te llevaste? <br> <i>NiÃ±o:</i> Pues llevÃ© un helado. <br> <i>Adulto:</i> Â¿Un helado? Me encantan los helados. Â¿De quÃ© te gusta a ti el helado? <br> <i>NiÃ±o:</i> <b>Luego durante el sueÃ±o tenÃ­a calor%2C pero cuando me despertÃ© tuve frÃ­o.</b>	17	Impl nass quest
1730702339	28	male	yes	items_experimentales1	1	A	31	IMPL	NASS	NO	<i>Adulto:</i> Pues a mÃ­ me gusta mÃ¡s la primavera que el verano. <br> <i>NiÃ±o:</i> A mÃ­ no. <br> <i>Adulto:</i> Â¿QuÃ© sueles hacer en verano? Â¿Te sueles ir de vacaciones? <br> <i>NiÃ±o:</i> Mhm. <br> <i>Adulto:</i> Â¿SÃ­? <br> <i>NiÃ±o:</i> <b>SÃ­. Voy a abrir la nevera.</b>	16	Impl nass no
1730702339	28	male	yes	items_experimentales1	7	A	40	BASELINE	BASELINE	BASELINE	<i>Adulto:</i> Â¿QuÃ© te gusta hacer en tu tiempo libre? <br> <i>NiÃ±o:</i> Jugar al ajedrez. <br> <i>Adulto:</i> Ah%2C wow%2C me encanta el ajedrez. Â¿Se te da bien? <br> <i>NiÃ±o:</i> SÃ­%2C se me da bien. <br> <i>Adulto:</i> Â¿Llevas mucho tiempo jugando? <br> <i>NiÃ±o:</i> <b>SÃ­%2C tres aÃ±os ya.</b>	19	No TS
1730702339	28	male	yes	items_experimentales1	4	A	3	EXPL	ASS	QUEST	<i>Adulto:</i> Puedes terminar alguno de estos dibujos o dibujar algo nuevo por detrÃ¡s. <br> <i>NiÃ±o:</i> Â¿Tienes un dibujo de un leÃ³n? <br> <i>Adulto:</i> Mira%2C sÃ­. Â¿Quieres terminar este? <br> <i>NiÃ±o:</i> SÃ­. <br> <i>Adulto:</i> Â¿SÃ­? Â¿Te apetece? Venga%2C yo voy a coger este de la niÃ±a y el perro. Â¿Y quÃ© quieres%2C rotus o pinturas? <br> <i>NiÃ±o:</i> <b>Espera%2C pero antes de…	2	Expl ass quest
1730702339	28	male	yes	items_experimentales1	3	A	23	IMPL	TOPRE	STAT	<i>Adulto:</i> Â¿QuÃ© saldrÃ¡ si plantamos una nuez? <br> <i>NiÃ±o:</i> Un Ã¡rbol de nueces. <br> <i>Adulto:</i> Eso es. Venga%2C ayÃºdame a plantarlas. Â¡SÃºper bien! <br> <i>NiÃ±o:</i> Ya estÃ¡. <br> <i>Adulto:</i> Ahora lo que vamos a hacer es fijarnos en estos animales. <br> <i>NiÃ±o:</i> <b>Las nueces estÃ¡n malas</b>.	12	Impl topre stat
1730702339	28	male	yes	items_experimentales1	4	A	27	EXPL	NASS	QUEST	<i>Adulto:</i> Mira lo que tengo. Â¿QuÃ© es esto? <br> <i>NiÃ±o:</i> La brÃºjula. Te enseÃ±a el norte%2C el sur%2C el este y el oeste. <br> <i>Adulto:</i> Â¿Y tÃº sabes usarla? <br> <i>NiÃ±o:</i> Pues no%2C porque no sÃ© en quÃ© direcciÃ³n estÃ¡ mi casa. <br> <i>Adulto:</i> Claro. Vale%2C venga%2C vÃ¡monos al monte. Â¿Quieres llevar tÃº la mochila o la llevo yo? <br> <i>NiÃ±o:</i> <b>Ay%2C una co…	14	Expl nass quest
1730702339	28	male	yes	items_check1	6	A	6	EXPL	ASS	STAT	<i>Adulto:</i> Â¿QuÃ© es esto? <br> <i>NiÃ±o:</i> Â¡Nueces! <br> <i>Adulto:</i> Â¿Te gustan las nueces? <br> <i>NiÃ±o:</i> A mÃ­ bueno%2C pero a papÃ¡ y a mamÃ¡ les gustan para la ensalada. <br> <i>Adulto:</i> Â¿Para la ensalada? Bua%2C estÃ¡n riquÃ­simas. Yo tambiÃ©n le echo nueces a la ensalada%2C y a veces cacahuetes tambiÃ©n. <br> <i>NiÃ±o:</i> <b>Mira%2C Â¡he cazado una nuez!</b>	3	Expl ass stat
1730702339	28	male	yes	items_experimentales2	4	A	20	IMPL	TOPRE	NO	<i>Adulto:</i> Venga%2C vamos. Mira%2C estamos en el monte. <br> <i>NiÃ±o:</i> Hay hojas caÃ­das. <br> <i>Adulto:</i> Hala%2C hay un montÃ³n de hojas en el suelo. <br> <i>NiÃ±o:</i> Y eso. <br> <i>Adulto:</i> Â¿Eso quÃ© es? <br> <i>NiÃ±o:</i> <b>CastaÃ±as. Vamos a colocar las hojas en el Ã¡rbol.</b>	10	Impl topre no
1730702339	28	male	yes	items_experimentales2	1	A	30	EXPL	NASS	STAT	<i>Adulto:</i> Oye%2C Â¿cuÃ¡l es tu estaciÃ³n favorita del aÃ±o? Â¿CuÃ¡l te gusta mÃ¡s? <br> <i>NiÃ±o:</i> El verano. <br> <i>Adulto:</i> Â¿El verano? Â¿Por quÃ©? <br> <i>NiÃ±o:</i> Porque hace mucho sol. <br> <i>Adulto:</i> Jo%2C pues a mÃ­ me agobia un poco tanto calor. <br> <i>NiÃ±o:</i> <b>Mira%2C mira. Hola%2C oveja.</b>	15	Expl nass stat
1730702339	28	male	yes	items_experimentales2	1	A	4	EXPL	ASS	QUEST	<i>Adulto:</i> Â¿TÃº cuando vas al monte quÃ© cosas te llevas en la mochila? <br> <i>NiÃ±o:</i> En realidad no sÃ© ni lo que llevo... <br> <i>Adulto:</i> A ver%2C Â¿tÃº quÃ© te llevarÃ­as al monte? <br> <i>NiÃ±o:</i> Una cantimplora. <br> <i>Adulto:</i> Una cantimplora%2C sÃºper importante. Para beber agua%2C Â¿no? Â¿Y quÃ© mÃ¡s? <br> <i>NiÃ±o:</i> <b> Y hablando de sed%2C me estÃ¡ entrando algo …	2	Expl ass quest
1730702339	28	male	yes	items_experimentales2	6	A	13	EXPL	TOPRE	NO	<i>Adulto:</i> Â¿CÃ³mo se llamaba tu petirrojo? <br> <i>NiÃ±o:</i> Se llama%2C eh... Necesito pensar. <br> <i>Adulto:</i> Â¿Se te ha olvidado con tantos nombres? No pasa nada%2C es normal. Â¿Tienes tambiÃ©n hermanos o asÃ­? Â¿O eres hijo Ãºnico? <br> <i>NiÃ±o:</i> Hijo Ãºnico. Tengo primas y primos. <br> <i>Adulto:</i> Vale%2C asÃ­ que tu familia es bastante grande. <br> <i>NiÃ±o:</i> <b>Eh%2C sÃ…	7	Expl topre no
1730702339	28	male	yes	items_experimentales2	5	A	8	IMPL	ASS	NO	<i>Adulto:</i> Â¿Para quÃ© necesitamos un botiquÃ­n en el monte? <br> <i>NiÃ±o:</i> Porque igual te puedes hacer daÃ±o. Yo nunca me he hecho daÃ±o. <br> <i>Adulto:</i> Â¿No? Pues quÃ© suerte%2C eh. <br> <i>NiÃ±o:</i> Pues sÃ­. <br> <i>Adulto:</i> Vale%2C pues vamos a guardar todo en la mochila. A ver si consigo cerrar el botiquÃ­n. Â¿Puedes guardar las galletas mientras? <br> <i>NiÃ±o:</i> <b>SÃ­…	4	Impl ass no
1730702339	28	male	yes	items_experimentales2	4	A	18	EXPL	TOPRE	STAT	<i>Adulto:</i> Mira la mochila que he preparado yo. A ver quÃ© te parece. Â¿Eso quÃ© es? <br> <i>NiÃ±o:</i> Un botiquÃ­n. <br> <i>Adulto:</i> Por si nos hacemos alguna herida%2C Â¿no? O por si hay algÃºn accidente. Â¿TÃº alguna vez has tenido un accidente de excursiÃ³n? <br> <i>NiÃ±o:</i> No%2C no recuerdo. <br> <i>Adulto:</i> Yo una vez sÃ­. Me acuerdo que fui de excursiÃ³n a una granja%2C Ã­bam…	9	Expl topre stat
1730702339	28	male	yes	items_experimentales2	1	A	34	IMPL	NASS	QUEST	<i>Adulto:</i> Venga%2C este va a ser nuestro monte de hoy. Â¿Te parece? <br> <i>NiÃ±o:</i> Vale. <br> <i>Adulto:</i> Â¿QuiÃ©n lleva la mochila? Â¿TÃº o yo? <br> <i>NiÃ±o:</i> Yo. <br> <i>Adulto:</i> Â¿Conoces algÃºn monte famoso o asÃ­? Â¿Me puedes decir algÃºn monte al que hayas ido? <br> <i>NiÃ±o:</i> <b>Â¿QuÃ© es este dibujo?</b>	17	Impl nass quest
1730702339	28	male	yes	items_experimentales2	1	A	24	IMPL	TOPRE	STAT	<i>Adulto:</i> Pues quÃ© original el dibujo. <br> <i>NiÃ±o:</i> Pues dame otro folio. <br> <i>Adulto:</i> Â¿Otro folio? Mmm%2C se me ocurre otra cosa mejor. Vamos a ver un vÃ­deo en mi mÃ³vil%2C Â¿vale? Yo voy a guardar el dibujo para ponerlo en mi casa%2C que me ha gustado mucho. Â¿Me dejas? <br> <i>NiÃ±o:</i> SÃ­. <br> <i>Adulto:</i> Tengo un vÃ­deo que te va a gustar. <br> <i>NiÃ±o:</i> <b>Â¿T…	12	Impl topre stat
1730702339	28	male	yes	items_experimentales2	4	A	5	EXPL	ASS	STAT	<i>Adulto:</i> Oye%2C y si este Ã¡rbol ha dado estas nueces%2C Â¿quÃ© tipo de Ã¡rbol crees que es? <br> <i>NiÃ±o:</i> No lo sÃ©. <br> <i>Adulto:</i> Esto es un nogal. Los nogales dan nueces. Â¿Te gustan las nueces? <br> <i>NiÃ±o:</i> SÃ­. <br> <i>Adulto:</i> Â¿SÃ­? Jo%2C mi abuela tiene una huerta%2C y bueno%2C aparte de verduras y eso tambiÃ©n me suele dar un montÃ³n de nueces. <br> <i>NiÃ±o:</i…	3	Expl ass stat
1730702339	28	male	yes	items_experimentales2	4	A	26	EXPL	NASS	NO	<i>Adulto:</i> Hay animales que tambiÃ©n vuelan%2C eh. <br> <i>NiÃ±o:</i> Ah%2C mira%2C el pÃ¡jaro. <br> <i>Adulto:</i> Bueno%2C Â¿cuÃ¡l es tu animal favorito? <br> <i>NiÃ±o:</i> El bÃºho. <br> <i>Adulto:</i> Oh%2C el bÃºho con los ojos gigantes. <br> <i>NiÃ±o:</i> <b>SÃ­%2C con los ojos gigantes. Mira%2C con las hojas se hace esto.</b>	13	Expl nass no
1730702339	28	male	yes	items_experimentales2	2	A	22	IMPL	TOPRE	QUEST	<i>Adulto:</i> Vivo en Basauri%2C cerca de Bilbao. Â¿Has estado en Bilbao alguna vez? <br> <i>NiÃ±o:</i> SÃ­%2C algunas veces. He ido a la playa%2C al cohete... <br> <i>Adulto:</i> Â¿Al cohete? <br> <i>NiÃ±o:</i> SÃ­. <br> <i>Adulto:</i> Â¿QuÃ© cohete? <br> <i>NiÃ±o:</i> <b>Â¿Por quÃ© se llama Basauri?</b>	11	Impl topre quest
1730702339	28	male	yes	items_experimentales2	1	A	11	IMPL	ASS	STAT	<i>Adulto:</i> Venga%2C Â¿dibujas ahÃ­ detrÃ¡s algo? <br> <i>NiÃ±o:</i> SÃ­. <br> <i>Adulto:</i> Â¿QuÃ© prefieres%2C rotus o pinturas? <br> <i>NiÃ±o:</i> Rotus. <br> <i>Adulto:</i> Â¿Rotus? Pues coge. Yo voy a terminar este dibujo. <br> <i>NiÃ±o:</i> <b>Los rotuladores se inventaron mÃ¡s tarde que las pinturas.</b>	6	Impl ass stat
1730702339	28	male	yes	items_experimentales2	7	A	37	BASELINE	BASELINE	BASELINE	<i>Adulto:</i> Vale%2C y cuando vas al monte de excursiÃ³n%2C Â¿quÃ© cosas te llevas en la mochila? <br> <i>NiÃ±o:</i> Pues mira%2C bocadillos. <br> <i>Adulto:</i> Bocadillos. Importante%2C Â¿no? <br> <i>NiÃ±o:</i> SÃ­. TambiÃ©n agua%2C y un bifrutas. <br> <i>Adulto:</i> Â¿Te gustan los bifrutas? Â¿De quÃ© te gustan? Porque hay distintos tipos%2C Â¿no? <br> <i>NiÃ±o:</i> <b>Pues el naranja. Ese e…	19	No TS
1730702339	28	male	yes	items_experimentales2	4	A	2	EXPL	ASS	NO	<i>Adulto:</i> Ah%2C Â¿vives en San Miguel? <br> <i>NiÃ±o:</i> SÃ­. <br> <i>Adulto:</i> Ah%2C ya sabÃ­a yo. <br> <i>NiÃ±o:</i> Â¿Y tÃº? <br> <i>Adulto:</i> Yo aquÃ­%2C cerca del ayuntamiento. <br> <i>NiÃ±o:</i> <b>Ya. Â¿Sabes cÃ³mo llama mi madre a los ayuntamientos?</b>	1	Expl ass no
1730702339	28	male	yes	items_experimentales2	4	A	32	IMPL	NASS	NO	<i>Adulto:</i> Â¿QuÃ© animales tienes? <br> <i>NiÃ±o:</i> Tengo un gato y un perro. <br> <i>Adulto:</i> Ah%2C yo tengo un gato tambiÃ©n. <br> <i>NiÃ±o:</i> Â¿Y un perro? <br> <i>Adulto:</i> No%2C un perro no%2C un gato. Tengo un gato persa. Â¿Sabes esa raza cuÃ¡l es? <br> <i>NiÃ±o:</i> <b>SÃ­. Vamos a jugar con eso ya.</b>	16	Impl nass no
1730702339	28	male	yes	items_experimentales2	6	A	38	BASELINE	BASELINE	BASELINE	<i>Adulto:</i> Â¿Para quÃ© necesitamos el botiquÃ­n en el monte? <br> <i>NiÃ±o:</i> Pues por si nos caemos%2C para curar la herida. <br> <i>Adulto:</i> Efectivamente%2C eso es. ImagÃ­nate que nos damos con una roca o asÃ­ y empezamos a sangrar un poquito. Pues nos ponemos una tirita y ya estÃ¡%2C Â¿no? <br> <i>NiÃ±o:</i> SÃ­. <br> <i>Adulto:</i> Â¿TÃº te has caÃ­do alguna vez en el monte o en la …	19	No TS
1730702339	28	male	yes	items_check2	1	A	10	IMPL	ASS	QUEST	<i>Adulto:</i> A ver%2C vamos a llegar a un sitio... <br> <i>NiÃ±o:</i> Â¡Hay animales! <br> <i>Adulto:</i> Wow%2C Â¡cuÃ¡ntos animales! <br> <i>NiÃ±o:</i> Â¡Ya! <br> <i>Adulto:</i> A ti te gustaban mucho los animales%2C Â¿no? <br> <i>NiÃ±o:</i> <b>Esta vaca tiene una herida.</b>	5	Impl ass quest
1730702339	28	male	yes	items_experimentales3	1	A	16	EXPL	TOPRE	QUEST	<i>Adulto:</i> A ver%2C pintar se me da bien%2C pero dibujar como tÃº estÃ¡s haciendo se me da fatal. Â¿Has dibujado un Ã¡rbol? <br> <i>NiÃ±o:</i> SÃ­. <br> <i>Adulto:</i> No te chupes. Â¿Quieres papel? <br> <i>NiÃ±o:</i> Me pica. Me ha picado un mosquito. <br> <i>Adulto:</i> Ah%2C Â¿sÃ­? Ya con el calor empiezan a salir mosquitos... Oye%2C por cierto%2C Â¿tÃº haces algÃºn deporte? <br> <i>NiÃ±o:…	8	Expl topre quest
1730702339	28	male	yes	items_experimentales3	1	A	28	EXPL	NASS	QUEST	<i>Adulto:</i> Bueno%2C vamos con tus padres. <br> <i>NiÃ±o:</i> Vale%2C y si puedo voy a comerme un Kinder. <br> <i>Adulto:</i> Yo no tengo Kinder%2C eh. <br> <i>NiÃ±o:</i> Ya%2C los Kinders estÃ¡n en la cafeterÃ­a. <br> <i>Adulto:</i> Ah%2C los has fichado ya. Bueno%2C Â¿te lo has pasado bien? <br> <i>NiÃ±o:</i> <b>Oye%2C perdona porque tengo que quitar las hojas.</b>	14	Expl nass quest
1730702339	28	male	yes	items_experimentales3	2	A	19	IMPL	TOPRE	NO	<i>Adulto:</i> Â¿QuÃ© le ha pasado a este Ã¡rbol? <br> <i>NiÃ±o:</i> Se le han caÃ­do todas las hojas y nueces por el otoÃ±o. <br> <i>Adulto:</i> Eso es%2C en otoÃ±o se caen las hojas. Tu cumple es en verano%2C Â¿no? <br> <i>NiÃ±o:</i> SÃ­. <br> <i>Adulto:</i> Mi cumple es en otoÃ±o%2C cerca de Halloween. <br> <i>NiÃ±o:</i> <b>Ya. Â¿CÃ³mo pongo las nueces?</b>	10	Impl topre no
1730702339	28	male	yes	items_experimentales3	2	A	1	EXPL	ASS	NO	<i>Adulto:</i> A mÃ­ me encanta la leche. Yo tomo un montÃ³n de leche. <br> <i>NiÃ±o:</i> Yo tomo yogures. <br> <i>Adulto:</i> Yogures tambiÃ©n%2C y queso. Me encanta el queso. <br> <i>NiÃ±o:</i> Pues a mÃ­ no. <br> <i>Adulto:</i> Â¿No? Â¿Y quÃ© te gusta? <br> <i>NiÃ±o:</i> <b>El chocolate%2C las patatas... Mira%2C pues yo hoy me voy a comer patatas a la pataterÃ­a de la Plaza EspaÃ±a.</b>	1	Expl ass no
1730702339	28	male	yes	items_experimentales3	1	A	36	IMPL	NASS	STAT	<i>Adulto:</i> Â¿TÃº te has ido de excursiÃ³n al monte alguna vez? <br> <i>NiÃ±o:</i> No. <br> <i>Adulto:</i> Pues vamos a ir al monte de excursiÃ³n hoy. Â¿QuÃ© tengo yo aquÃ­? <br> <i>NiÃ±o:</i> Una mochila. <br> <i>Adulto:</i> Vale%2C luego vamos a ver lo que tengo yo en esta mochila. La primera prueba es que tienes que buscar cuatro animales que estÃ¡n escondidos por la sala. <br> <i>NiÃ±o:</i…	18	Impl nass stat
1730702339	28	male	yes	items_experimentales3	7	A	39	BASELINE	BASELINE	BASELINE	<i>Adulto:</i> Â¿TÃº has plantado nueces alguna vez? <br> <i>NiÃ±o:</i> SÃ­. <br> <i>Adulto:</i> Â¿Y quÃ© hay que hacer primero? <br> <i>NiÃ±o:</i> Un agujero. <br> <i>Adulto:</i> Un agujero%2C Â¿no? Â¿Y luego? <br> <i>NiÃ±o:</i> <b>Luego taparlas.</b>	19	No TS
1730707454	26	female	no	items_experimentales1	1	B	25	EXPL	NASS	NO	<i>Adulto:</i> Â¿Estuviste en el monte Gorbea? <br> <i>NiÃ±o:</i> SÃ­. <br> <i>Adulto:</i> QuÃ© guay%2C Â¿con quiÃ©n? <br> <i>NiÃ±o:</i> Con muchos profesores. <br> <i>Adulto:</i> Ah%2C Â¿con el cole? Pensaba que habÃ­as ido con tu familia. <br> <i>NiÃ±o:</i> <b>SÃ­. Eh%2C mira%2C yo tengo un juego que se llama 'cÃ¡mara espÃ­a'.</b>	13	Expl nass no
1730707454	26	female	no	items_experimentales1	2	B	27	EXPL	NASS	QUEST	<i>Adulto:</i> Â¿TÃº te has roto alguna vez algo? <br> <i>NiÃ±o:</i> No%2C pero mi hermano sÃ­. Se ha roto el brazo dos veces. <br> <i>Adulto:</i> Â¿QuÃ© dices? Pobrecillo. Bueno volvemos a la actividad. Â¿Ya estÃ¡ recuperada la cebra? <br> <i>NiÃ±o:</i> SÃ­. <br> <i>Adulto:</i> Muy bien. Venga%2C vamos a dejar aquÃ­ a nuestros amigos los animales. Nos despedimos ya de ellos%2C Â¿vale? <br> <i>Ni…	14	Expl nass quest
1730707454	26	female	no	items_experimentales1	6	B	12	IMPL	ASS	STAT	<i>Adulto:</i> Â¿TÃº alguna vez has plantado algo? <br> <i>NiÃ±o:</i> En el cole plantamos guisantes y mÃ¡s cosas. <br> <i>Adulto:</i> A mÃ­ no me gustan mucho los guisantes. <br> <i>NiÃ±o:</i> Ni a mÃ­. <br> <i>Adulto:</i> Mi abuela tiene una huerta%2C y planta pimientos y asÃ­. Luego le salen mÃ¡s%2C y asÃ­ no tiene que comprar. <br> <i>NiÃ±o:</i> <b>Nuestra profesora tiene un huerto%2C y le pi…	6	Impl ass stat
1730707454	26	female	no	items_experimentales1	1	B	35	IMPL	NASS	STAT	<i>Adulto:</i> Vale%2C es otoÃ±o hemos dicho%2C Â¿verdad? <br> <i>NiÃ±o:</i> SÃ­. <br> <i>Adulto:</i> Tu cumple es en verano%2C Â¿no? <br> <i>NiÃ±o:</i> SÃ­. <br> <i>Adulto:</i> Mi cumple es en otoÃ±o. <br> <i>NiÃ±o:</i> <b>Â¿CÃ³mo pongo esto?</b>	18	Impl nass stat
1730707454	26	female	no	items_experimentales1	7	B	40	BASELINE	BASELINE	BASELINE	<i>Adulto:</i> Â¿QuÃ© te gusta hacer en tu tiempo libre? <br> <i>NiÃ±o:</i> Jugar al ajedrez. <br> <i>Adulto:</i> Ah%2C wow%2C me encanta el ajedrez. Â¿Se te da bien? <br> <i>NiÃ±o:</i> SÃ­%2C se me da bien. <br> <i>Adulto:</i> Â¿Llevas mucho tiempo jugando? <br> <i>NiÃ±o:</i> <b>SÃ­%2C tres aÃ±os ya.</b>	19	No TS
1730707454	26	female	no	items_experimentales1	1	B	33	IMPL	NASS	QUEST	<i>Adulto:</i> Â¿A ti quÃ© te gusta mÃ¡s%2C ir al monte o leer libros? <br> <i>NiÃ±o:</i> Leer libros. <br> <i>Adulto:</i> Ah%2C muy bien. Oye%2C por cierto%2C Â¿sabes de dÃ³nde es tu gorra? <br> <i>NiÃ±o:</i> Â¿De CataluÃ±a? <br> <i>Adulto:</i> No. Es de Sopelana%2C Â¿no? Â¿Sabes dÃ³nde estÃ¡ Sopelana? <br> <i>NiÃ±o:</i> <b>Mi profesora siempre me deja el ordenador cuando he trabajado.	17	Impl nass quest
1730707454	26	female	no	items_experimentales1	2	B	29	EXPL	NASS	STAT	<i>Adulto:</i> Â¿QuÃ© te gusta hacer a ti en tu tiempo libre? <br> <i>NiÃ±o:</i> Jugar a la play. <br> <i>Adulto:</i> Â¿QuÃ© juegos tienes en la play? <br> <i>NiÃ±o:</i> El Among Us%2C el Minecraft... <br> <i>Adulto:</i> Hala%2C yo nunca he jugado al Among Us. <br> <i>NiÃ±o:</i> <b>Uy%2C una diana.</b>	15	Expl nass stat
1730707454	26	female	no	items_experimentales1	6	B	14	EXPL	TOPRE	NO	<i>Adulto:</i> Venga%2C pues vamos a meter todas las cosas en la mochila antes de que se nos haga de noche. Venga%2C vÃ¡monos de excursiÃ³n. Oye%2C Â¿cuÃ¡l es tu animal favorito? <br> <i>NiÃ±o:</i> Los perritos. <br> <i>Adulto:</i> Â¿Tienes alguno en casa? <br> <i>NiÃ±o:</i> No%2C porque mi madre es alÃ©rgica. <br> <i>Adulto:</i> No quiere%2C Â¿no? Claro. <br> <i>NiÃ±o:</i> <b>Â¡Venga%2C venga%2C…	7	Expl topre no
1730707454	26	female	no	items_experimentales1	1	B	3	EXPL	ASS	QUEST	<i>Adulto:</i> Â¿CuÃ¡l es tu animal favorito de estos? <br> <i>NiÃ±o:</i> Los caballos y las vacas no me van mucho. <br> <i>Adulto:</i> Â¿CuÃ¡l es tu animal favorito entonces%2C a ver? Â¿Tienes alguno favorito? <br> <i>NiÃ±o:</i> Mmm%2C no. <br> <i>Adulto:</i> Â¿No puedes elegir? <br> <i>NiÃ±o:</i> <b> Te digo una cosa. Hay vacas que%2C Â¿sabes quÃ© tienen a veces? </b>	2	Expl ass quest
1730707454	26	female	no	items_experimentales1	2	B	31	IMPL	NASS	NO	<i>Adulto:</i> Â¿No sabes cÃ³mo son las nueces por dentro? <br> <i>NiÃ±o:</i> No. <br> <i>Adulto:</i> Jo%2C pues no te sÃ© explicar. Como mi abuela tiene%2C un dÃ­a te traigo una de verdad y te la enseÃ±o. <br> <i>NiÃ±o:</i> SÃ­. <br> <i>Adulto:</i> Â¿Vale? <br> <i>NiÃ±o:</i> <b>SÃ­. Te conozco desde hace mucho tiempo.</b>	16	Impl nass no
1730707454	26	female	no	items_experimentales1	4	B	15	EXPL	TOPRE	QUEST	<i>Adulto:</i> El rotulador gris lo tengo yo. Â¿Te lo dejo? <br> <i>NiÃ±o:</i> SÃ­%2C sÃ­%2C sÃ­. <br> <i>Adulto:</i> Bueno%2C me decÃ­as que habÃ­as estado con Julia tambiÃ©n. Â¿Te lo pasaste bien con ella? <br> <i>NiÃ±o:</i> SÃ­%2C muy bien. <br> <i>Adulto:</i> Oye%2C y estos dÃ­as que no tienes cole%2C Â¿quÃ© estÃ¡s haciendo en casa? <br> <i>NiÃ±o:</i> <b>Espera%2C un poco mÃ¡s de gris.</b>	8	Expl topre quest
1730707454	26	female	no	items_experimentales1	2	B	21	IMPL	TOPRE	QUEST	<i>Adulto:</i> Â¿Has plantado Lacasitos? <br> <i>NiÃ±o:</i> SÃ­%2C un Lacasito. <br> <i>Adulto:</i> Â¿En serio? Bua%2C serÃ­a genial un Ã¡rbol de Lacasitos%2C Â¿verdad? <br> <i>NiÃ±o:</i> SÃ­. <br> <i>Adulto:</i> Bueno%2C ya hemos plantado las nueces%2C Â¿verdad? <br> <i>NiÃ±o:</i> <b>Â¿A que si plantamos un Lacasito saldrÃ¡ otro?</b>	11	Impl topre quest
1730707454	26	female	no	items_experimentales1	4	B	23	IMPL	TOPRE	STAT	<i>Adulto:</i> Muy bien%2C se han caÃ­do las hojas porque es otoÃ±o. Y tambiÃ©n vemos nueces%2C Â¿no? Â¿QuÃ© podemos hacer con estas nueces? <br> <i>NiÃ±o:</i> Recogerlas. <br> <i>Adulto:</i> Oye%2C Â¿tÃº sabes a quÃ© animal le gustan mucho las nueces? <br> <i>NiÃ±o:</i> No sÃ©. <br> <i>Adulto:</i> A las ardillas. A las ardillas les encanta comer nueces. <br> <i>NiÃ±o:</i> <b>Ya es primavera.</b>	12	Impl topre stat
1730707454	26	female	no	items_experimentales1	2	B	9	IMPL	ASS	QUEST	<i>Adulto:</i> Â¿TÃº cuando vas al monte quÃ© cosas te llevas en la mochila? <br> <i>NiÃ±o:</i> Pues no llevo nada. <br> <i>Adulto:</i> Â¿Nada? <br> <i>NiÃ±o:</i> No llevo mochila. <br> <i>Adulto:</i> Â¿No llevas mochila al monte? <br> <i>NiÃ±o:</i> <b>Mi mochila es de Ternua.</b>	5	Impl ass quest
1730707454	26	female	no	items_experimentales1	7	B	7	IMPL	ASS	NO	<i>Adulto:</i> Â¿Nunca te has ido de excursiÃ³n al monte? <br> <i>NiÃ±o:</i> SÃ­%2C alguna vez sÃ­. <br> <i>Adulto:</i> A mÃ­ me gusta mucho ir al monte. <br> <i>NiÃ±o:</i> Â¿SÃ­? <br> <i>Adulto:</i> SÃ­%2C yo voy mucho al monte. Â¿Sabes dÃ³nde estÃ¡ el Gorbea? <br> <i>NiÃ±o:</i> <b>SÃ­. Yo siempre voy al monte en coche.</b>	4	Impl ass no
1730707454	26	female	no	items_experimentales1	6	B	17	EXPL	TOPRE	STAT	<i>Adulto:</i> Vas a hacer genial el examen. Â¿Es fÃ¡cil? <br> <i>NiÃ±o:</i> Pues sÃ­. Estamos ensayando los prefijos 'des' e 'in' y los determinantes numerales. <br> <i>Adulto:</i> QuÃ© guay%2C a mÃ­ me encanta. Yo estudiÃ© lingÃ¼Ã­stica. Â¿Sabes lo que es? <br> <i>NiÃ±o:</i> SÃ­%2C lo sÃ©. <br> <i>Adulto:</i> Pues yo estudiÃ© eso. Yo soy lingÃ¼ista. <br> <i>NiÃ±o:</i> <b>Ah%2C y tambiÃ©n la diÃ…	9	Expl topre stat
1730707454	26	female	no	items_check1	7	B	6	EXPL	ASS	STAT	<i>Adulto:</i> Â¿Dibujas mucho en casa? <br> <i>NiÃ±o:</i> Mmm%2C un poquito. <br> <i>Adulto:</i> Â¿Sabes que a mÃ­ se me da fatal dibujar? No sÃ© ni hacer una casa. <br> <i>NiÃ±o:</i> Te has salido. <br> <i>Adulto:</i> Â¿Has visto? Si es que... Bueno%2C he de decir que esto lo ha hecho otro niÃ±o. Pero sÃ­%2C no se me da muy bien. <br> <i>NiÃ±o:</i> <b>Mira%2C el truco para que se vea mÃ¡s es es…	3	Expl ass stat
1730707454	26	female	no	items_experimentales2	6	B	22	IMPL	TOPRE	QUEST	<i>Adulto:</i> Oye%2C Â¿tÃº haces judo? <br> <i>NiÃ±o:</i> SÃ­. <br> <i>Adulto:</i> Ah%2C haces judo. Â¿Y quÃ© tal? Â¿Te gusta? <br> <i>NiÃ±o:</i> No%2C no me gusta. <br> <i>Adulto:</i> Â¿QuÃ© te gusta hacer? <br> <i>NiÃ±o:</i> <b>Solo hay peleas.</b>	11	Impl topre quest
1730707454	26	female	no	items_experimentales2	1	B	20	IMPL	TOPRE	NO	<i>Adulto:</i> Â¿QuÃ© le ha pasado a este Ã¡rbol? <br> <i>NiÃ±o:</i> Se le han caÃ­do las hojas y nueces por el otoÃ±o. <br> <i>Adulto:</i> Eso es%2C en otoÃ±o se caen las hojas. Â¿CuÃ¡l es tu estaciÃ³n favorita? <br> <i>NiÃ±o:</i> El verano%2C por la playa. Voy con mi familia%2C y estÃ¡ arriba de una montaÃ±a. <br> <i>Adulto:</i> Â¿El quÃ©? Â¿La playa? <br> <i>NiÃ±o:</i> <b>SÃ­. Â¿Coloco las hoj…	10	Impl topre no
1730707454	26	female	no	items_experimentales2	7	B	13	EXPL	TOPRE	NO	<i>Adulto:</i> Â¿CuÃ¡l es tu animal favorito? <br> <i>NiÃ±o:</i> Los gatos y los monos. Los monos los vi en el zoo. <br> <i>Adulto:</i> Ah%2C quÃ© guay. Â¿Y te gustan los perros? <br> <i>NiÃ±o:</i> Mmm%2C sÃ­%2C me gustan. <br> <i>Adulto:</i> Ah%2C vale. <br> <i>NiÃ±o:</i> <b>Â¿Pues sabes? Â¿Alguna vez has ido al zoo?</b>	7	Expl topre no
1730707454	26	female	no	items_experimentales2	5	B	5	EXPL	ASS	STAT	<i>Adulto:</i> Â¿Fuiste a montar a caballo? <br> <i>NiÃ±o:</i> SÃ­. <br> <i>Adulto:</i> Â¿Y cuÃ¡ntas veces has montado? Â¿Te gusta montar a caballo? <br> <i>NiÃ±o:</i> SÃ­%2C una vez. Mi madre me enseÃ±Ã³ cÃ³mo hacerlo. <br> <i>Adulto:</i> Yo una vez me montÃ© en uno. El caballo se puso sÃºper nervioso y empezÃ³ a correr conmigo encima. Ya no me vuelvo a montar. <br> <i>NiÃ±o:</i> <b>Pues tambiÃ©…	3	Expl ass stat
1730707454	26	female	no	items_experimentales2	7	B	37	BASELINE	BASELINE	BASELINE	<i>Adulto:</i> Vale%2C y cuando vas al monte de excursiÃ³n%2C Â¿quÃ© cosas te llevas en la mochila? <br> <i>NiÃ±o:</i> Pues mira%2C bocadillos. <br> <i>Adulto:</i> Bocadillos. Importante%2C Â¿no? <br> <i>NiÃ±o:</i> SÃ­. TambiÃ©n agua%2C y un bifrutas. <br> <i>Adulto:</i> Â¿Te gustan los bifrutas? Â¿De quÃ© te gustan? Porque hay distintos tipos%2C Â¿no? <br> <i>NiÃ±o:</i> <b>Pues el naranja. Ese e…	19	No TS
1730707454	26	female	no	items_experimentales2	5	B	32	IMPL	NASS	NO	<i>Adulto:</i> A ver dÃ³nde puedes pintar algo. <br> <i>NiÃ±o:</i> Â¿Esos dibujos quiÃ©n los hizo? <br> <i>Adulto:</i> MÃ¡s niÃ±os. <br> <i>NiÃ±o:</i> Y se lo pasaron bien%2C Â¿no? <br> <i>Adulto:</i> Claro. Â¿TÃº te lo estÃ¡s pasando bien? <br> <i>NiÃ±o:</i> <b>SÃ­. PÃ¡jaro%2C Â¿quÃ© haces en mi mano?</b>	16	Impl nass no
1730707454	26	female	no	items_experimentales2	7	B	8	IMPL	ASS	NO	<i>Adulto:</i> Oye%2C Â¿y tus amigas han venido a acompaÃ±arte? <br> <i>NiÃ±o:</i> SÃ­%2C y porque mi padre les ha invitado a comer unas patatas cuando terminemos. <br> <i>Adulto:</i> Ah%2C Â¿y eso por quÃ©? Â¿CelebrÃ¡is algo? <br> <i>NiÃ±o:</i> No%2C pero Ã©l sabe que nos encantan. <br> <i>Adulto:</i> QuÃ© majo%2C Â¿no? Â¿CÃ³mo se llama tu padre? <br> <i>NiÃ±o:</i> <b>Carlos. Â¿TÃº te llamabas S…	4	Impl ass no
1730707454	26	female	no	items_experimentales2	7	B	2	EXPL	ASS	NO	<i>Adulto:</i> Mira esto. <br> <i>NiÃ±o:</i> Un botiquÃ­n de emergencias. <br> <i>Adulto:</i> Muy bien. <br> <i>NiÃ±o:</i> Por si me pica una serpiente. <br> <i>Adulto:</i> Vale%2C a ver%2C esperemos no encontrarnos ninguna serpiente en el monte%2C pero bueno. <br> <i>NiÃ±o:</i> <b>Esperemos. Oye%2C Â¿sabes quÃ© podemos encontrarnos? Perros.</b>	1	Expl ass no
1730707454	26	female	no	items_experimentales2	7	B	38	BASELINE	BASELINE	BASELINE	<i>Adulto:</i> Â¿Para quÃ© necesitamos el botiquÃ­n en el monte? <br> <i>NiÃ±o:</i> Pues por si nos caemos%2C para curar la herida. <br> <i>Adulto:</i> Efectivamente%2C eso es. ImagÃ­nate que nos damos con una roca o asÃ­ y empezamos a sangrar un poquito. Pues nos ponemos una tirita y ya estÃ¡%2C Â¿no? <br> <i>NiÃ±o:</i> SÃ­. <br> <i>Adulto:</i> Â¿TÃº te has caÃ­do alguna vez en el monte o en la …	19	No TS
1730707454	26	female	no	items_experimentales2	3	B	18	EXPL	TOPRE	STAT	<i>Adulto:</i> Â¿A quÃ© monte has ido? <br> <i>NiÃ±o:</i> Bueno%2C estÃ¡ cerca de Landa. <br> <i>Adulto:</i> Oye%2C Â¿y tÃº quÃ© cosas te llevas en la mochila cuando vas al monte? <br> <i>NiÃ±o:</i> Almuerzo. <br> <i>Adulto:</i> Ah%2C un bocata de tortilla has dicho antes. <br> <i>NiÃ±o:</i> <b>Y he ido a Barria.</b>	9	Expl topre stat
1730707454	26	female	no	items_experimentales2	7	B	30	EXPL	NASS	STAT	<i>Adulto:</i> Â¿QuÃ© haces en el monte cuando vas? <br> <i>NiÃ±o:</i> No lo sÃ©. <br> <i>Adulto:</i> Vemos animales%2C Â¿no? Por ejemplo. <br> <i>NiÃ±o:</i> SÃ­%2C y hojas. <br> <i>Adulto:</i> Ãrboles tambiÃ©n%2C Â¿no? Mira%2C pues yo fui ayer al monte. Me cansÃ© un montÃ³n%2C porque estuve caminando mucho. <br> <i>NiÃ±o:</i> <b>Mira%2C Â¡un perro y un pÃ¡jaro!</b>	15	Expl nass stat
1730707454	26	female	no	items_experimentales2	7	B	24	IMPL	TOPRE	STAT	<i>Adulto:</i> Mira%2C yo tengo dibujos aquÃ­. Puedes pintar el del leÃ³n%2C la niÃ±a con el perro%2C los tiburones... <br> <i>NiÃ±o:</i> Pues los tiburones. <br> <i>Adulto:</i> Vale. <br> <i>NiÃ±o:</i> Me encanta el mar. <br> <i>Adulto:</i> A mÃ­ tambiÃ©n. Â¿Sabes que hace poco he aprendido a bucear? En agosto aprendÃ­%2C y fue sÃºper guay. <br> <i>NiÃ±o:</i> <b>Â¿Los tiburones de quÃ© color son…	12	Impl topre stat
1730707454	26	female	no	items_experimentales2	2	B	34	IMPL	NASS	QUEST	<i>Adulto:</i> Â¿Y al perrito de tus abuelos tambiÃ©n le ves mucho? <br> <i>NiÃ±o:</i> SÃ­. <br> <i>Adulto:</i> Â¿Se lleva bien con tu gato o no? <br> <i>NiÃ±o:</i> Pero mi gato no va a la casa de los abuelos. <br> <i>Adulto:</i> Ah%2C nunca ha ido. Â¿Nunca se han conocido entonces? <br> <i>NiÃ±o:</i> <b>Â¿QuÃ© celo tiene mÃ¡s cinta?</b>	17	Impl nass quest
1730707454	26	female	no	items_experimentales2	6	B	11	IMPL	ASS	STAT	<i>Adulto:</i> Â¿Te gusta dibujar? <br> <i>NiÃ±o:</i> Mmm%2C bueno... <br> <i>Adulto:</i> Â¿MÃ¡s o menos? <br> <i>NiÃ±o:</i> SÃ­. Â¿QuÃ© tengo que dibujar? <br> <i>Adulto:</i> Tienes dos opciones. Puedes terminar un dibujo que ya estÃ¡ empezado o hacer uno nuevo. Como tÃº quieras. <br> <i>NiÃ±o:</i> <b>La gente dibuja muy bien.</b>	6	Impl ass stat
1730707454	26	female	no	items_experimentales2	3	B	26	EXPL	NASS	NO	<i>Adulto:</i> Ah%2C Â¿tu tÃ­o tiene un gatito tambiÃ©n? <br> <i>NiÃ±o:</i> SÃ­. <br> <i>Adulto:</i> Â¿Sabes cÃ³mo es mi gata? <br> <i>NiÃ±o:</i> Â¿CÃ³mo? <br> <i>Adulto:</i> Es gris y tiene un montÃ³n de pelo. Parece una bola de pelo. <br> <i>NiÃ±o:</i> <b>SÃ­%2C lo parece. Mira esta nuez.</b>	13	Expl nass no
1730707454	26	female	no	items_experimentales2	7	B	4	EXPL	ASS	QUEST	<i>Adulto:</i> Me encantarÃ­a ir a Madagascar%2C pero nunca he ido. <br> <i>NiÃ±o:</i> Pues si vas%2C que te diviertas con tus veintiseis horas en aviÃ³n. <br> <i>Adulto:</i> Â¿TÃº has ido alguna vez? Â¿CuÃ¡l es el viaje mÃ¡s largo que has hecho? <br> <i>NiÃ±o:</i> El viaje mÃ¡s largo que he hecho es a las Islas Canarias%2C a Gran Canaria. <br> <i>Adulto:</i> Â¿A Gran Canaria? Yo estuve en Teneri…	2	Expl ass quest
1730707454	26	female	no	items_check2	2	B	10	IMPL	ASS	QUEST	<i>Adulto:</i> Â¿Sabes lo que tengo yo en casa? <br> <i>NiÃ±o:</i> Â¿El quÃ©? <br> <i>Adulto:</i> Tengo un gato. <br> <i>NiÃ±o:</i> Â¿CÃ³mo es? <br> <i>Adulto:</i> Es gris. Tiene un montÃ³n de pelo%2C parece una bola de pelo. Â¿Sabes cuÃ¡les son los gatos persa? <br> <i>NiÃ±o:</i> <b>Tengo una amiga que se llama ToÃ±i que tiene un gato. Es solo naranja y tiene pelo tambiÃ©n.</b>	5	Impl ass quest
1730707454	26	female	no	items_experimentales3	7	B	19	IMPL	TOPRE	NO	<i>Adulto:</i> Vale%2C Â¿quÃ© color quieres? Yo voy a coger el marrÃ³n para acabar con el perro. Â¿TÃº el verde para el Ã¡rbol? <br> <i>NiÃ±o:</i> SÃ­. <br> <i>Adulto:</i> Â¿Me has dicho que hacÃ­as papiroflexia? Â¿Eso quÃ© es? <br> <i>NiÃ±o:</i> Bueno%2C doblar... <br> <i>Adulto:</i> Ah%2C vale%2C lo de hacer figuras con... <br> <i>NiÃ±o:</i> <b>SÃ­. Mejor cojo rojo.</b>	10	Impl topre no
1730707454	26	female	no	items_experimentales3	3	B	28	EXPL	NASS	QUEST	<i>Adulto:</i> Â¿QuÃ© le pasa a este Ã¡rbol? <br> <i>NiÃ±o:</i> Le faltan estas hojas. <br> <i>Adulto:</i> Â¿Por quÃ© crees que le faltan hojas a este Ã¡rbol? <br> <i>NiÃ±o:</i> Â¿Porque se han caÃ­do? <br> <i>Adulto:</i> Muy bien%2C porque se han caÃ­do%2C Â¿no? Â¿Y cuÃ¡ndo se caen las hojas de los Ã¡rboles? <br> <i>NiÃ±o:</i> <b>A ver%2C Â¡nos hemos perdido!</b>	14	Expl nass quest
1730707454	26	female	no	items_experimentales3	7	B	1	EXPL	ASS	NO	<i>Adulto:</i> Â¿En el zoo viste ardillas? <br> <i>NiÃ±o:</i> No%2C pero si las hubiera visto les hubiera dado una nuez. <br> <i>Adulto:</i> Les darÃ­as una nuez%2C claro. Las bellotas tambiÃ©n les gustan. <br> <i>NiÃ±o:</i> SÃ­%2C pero sobre todo las nueces. <br> <i>Adulto:</i> Sobre todo%2C sÃ­. <br> <i>NiÃ±o:</i> <b>Aparte%2C son muy difÃ­ciles de abrir.</b>	1	Expl ass no
1730707454	26	female	no	items_experimentales3	7	B	39	BASELINE	BASELINE	BASELINE	<i>Adulto:</i> Â¿TÃº has plantado nueces alguna vez? <br> <i>NiÃ±o:</i> SÃ­. <br> <i>Adulto:</i> Â¿Y quÃ© hay que hacer primero? <br> <i>NiÃ±o:</i> Un agujero. <br> <i>Adulto:</i> Un agujero%2C Â¿no? Â¿Y luego? <br> <i>NiÃ±o:</i> <b>Luego taparlas.</b>	19	No TS
1730707454	26	female	no	items_experimentales3	2	B	36	IMPL	NASS	STAT	<i>Adulto:</i> Efectivamente%2C Â¿cÃ³mo sabÃ­as que la brÃºjula estaba en inglÃ©s? <br> <i>NiÃ±o:</i> Porque aquÃ­ pone una uve doble. <br> <i>Adulto:</i> Â¿Sabes cÃ³mo se dice en inglÃ©s 'oeste'? <br> <i>NiÃ±o:</i> Â¿CÃ³mo? <br> <i>Adulto:</i> West. <br> <i>NiÃ±o:</i> <b>Hay que abrir las nueces.</b>	18	Impl nass stat
1730707454	26	female	no	items_experimentales3	5	B	16	EXPL	TOPRE	QUEST	<i>Adulto:</i> Â¿Para quÃ© necesitamos la brÃºjula en el monte? <br> <i>NiÃ±o:</i> Para no perdernos. Yo la tengo en mi bastÃ³n. <br> <i>Adulto:</i> Â¿Tu bastÃ³n tiene brÃºjula? Mira%2C otra cosa que se nos habÃ­a olvidado%2C bastones para el monte. <br> <i>NiÃ±o:</i> SÃ­. Y tambiÃ©n suelo llevar zapatillas por si acaso. Y paraguas tambiÃ©n. <br> <i>Adulto:</i> Ah%2C el paraguas lo tengo aquÃ­. L…	8	Expl topre quest
1730723984	51	female	yes	items_experimentales1	3	A	15	EXPL	TOPRE	QUEST		8	Expl topre quest
1730723984	51	female	yes	items_experimentales1	6	A	12	IMPL	ASS	STAT		6	Impl ass stat
1730723984	51	female	yes	items_experimentales1	5	A	29	EXPL	NASS	STAT		15	Expl nass stat
1730723984	51	female	yes	items_experimentales1	1	A	21	IMPL	TOPRE	QUEST		11	Impl topre quest
1730723984	51	female	yes	items_experimentales1	7	A	40	BASELINE	BASELINE	BASELINE		19	No TS
1730723984	51	female	yes	items_experimentales1	7	A	14	EXPL	TOPRE	NO		7	Expl topre no
1730723984	51	female	yes	items_experimentales1	4	A	9	IMPL	ASS	QUEST		5	Impl ass quest
1730723984	51	female	yes	items_experimentales1	1	A	31	IMPL	NASS	NO		16	Impl nass no
1730723984	51	female	yes	items_experimentales1	6	A	7	IMPL	ASS	NO		4	Impl ass no
1730723984	51	female	yes	items_experimentales1	3	A	27	EXPL	NASS	QUEST		14	Expl nass quest
1730723984	51	female	yes	items_experimentales1	5	A	33	IMPL	NASS	QUEST		17	Impl nass quest
1730723984	51	female	yes	items_experimentales1	5	A	35	IMPL	NASS	STAT		18	Impl nass stat
1730723984	51	female	yes	items_experimentales1	3	A	17	EXPL	TOPRE	STAT		9	Expl topre stat
1730723984	51	female	yes	items_experimentales1	1	A	23	IMPL	TOPRE	STAT		12	Impl topre stat
1730723984	51	female	yes	items_experimentales1	7	A	25	EXPL	NASS	NO		13	Expl nass no
1730723984	51	female	yes	items_experimentales1	6	A	3	EXPL	ASS	QUEST		2	Expl ass quest
1730723984	51	female	yes	items_check1	3	A	6	EXPL	ASS	STAT		3	Expl ass stat
1730723984	51	female	yes	items_experimentales2	6	A	32	IMPL	NASS	NO		16	Impl nass no
1730723984	51	female	yes	items_experimentales2	1	A	20	IMPL	TOPRE	NO		10	Impl topre no
1730723984	51	female	yes	items_experimentales2	2	A	18	EXPL	TOPRE	STAT		9	Expl topre stat
1730723984	51	female	yes	items_experimentales2	3	A	5	EXPL	ASS	STAT		3	Expl ass stat
1730723984	51	female	yes	items_experimentales2	2	A	24	IMPL	TOPRE	STAT		12	Impl topre stat
1730723984	51	female	yes	items_experimentales2	6	A	2	EXPL	ASS	NO		1	Expl ass no
1730723984	51	female	yes	items_experimentales2	6	A	4	EXPL	ASS	QUEST		2	Expl ass quest
1730723984	51	female	yes	items_experimentales2	6	A	37	BASELINE	BASELINE	BASELINE		19	No TS
1730723984	51	female	yes	items_experimentales2	4	A	30	EXPL	NASS	STAT		15	Expl nass stat
1730723984	51	female	yes	items_experimentales2	6	A	34	IMPL	NASS	QUEST		17	Impl nass quest
1730723984	51	female	yes	items_experimentales2	6	A	8	IMPL	ASS	NO		4	Impl ass no
1730723984	51	female	yes	items_experimentales2	5	A	11	IMPL	ASS	STAT		6	Impl ass stat
1730723984	51	female	yes	items_experimentales2	4	A	22	IMPL	TOPRE	QUEST		11	Impl topre quest
1730723984	51	female	yes	items_experimentales2	6	A	38	BASELINE	BASELINE	BASELINE		19	No TS
1730723984	51	female	yes	items_experimentales2	6	A	13	EXPL	TOPRE	NO		7	Expl topre no
1730723984	51	female	yes	items_experimentales2	6	A	26	EXPL	NASS	NO		13	Expl nass no
1730723984	51	female	yes	items_check2	6	A	10	IMPL	ASS	QUEST		5	Impl ass quest
1730723984	51	female	yes	items_experimentales3	6	A	16	EXPL	TOPRE	QUEST		8	Expl topre quest
1730723984	51	female	yes	items_experimentales3	4	A	36	IMPL	NASS	STAT		18	Impl nass stat
1730723984	51	female	yes	items_experimentales3	2	A	28	EXPL	NASS	QUEST		14	Expl nass quest
1730723984	51	female	yes	items_experimentales3	4	A	19	IMPL	TOPRE	NO		10	Impl topre no
1730723984	51	female	yes	items_experimentales3	6	A	1	EXPL	ASS	NO		1	Expl ass no
1730723984	51	female	yes	items_experimentales3	6	A	39	BASELINE	BASELINE	BASELINE		19	No TS
1730745711	45	male	yes	items_experimentales1	7	B	17	EXPL	TOPRE	STAT	<i>Adulto:</i> Vas a hacer genial el examen. Â¿Es fÃ¡cil? <br> <i>NiÃ±o:</i> Pues sÃ­. Estamos ensayando los prefijos 'des' e 'in' y los determinantes numerales. <br> <i>Adulto:</i> QuÃ© guay%2C a mÃ­ me encanta. Yo estudiÃ© lingÃ¼Ã­stica. Â¿Sabes lo que es? <br> <i>NiÃ±o:</i> SÃ­%2C lo sÃ©. <br> <i>Adulto:</i> Pues yo estudiÃ© eso. Yo soy lingÃ¼ista. <br> <i>NiÃ±o:</i> <b>Ah%2C y tambiÃ©n la diÃ…	9	Expl topre stat
1730745711	45	male	yes	items_experimentales1	7	B	35	IMPL	NASS	STAT	<i>Adulto:</i> Vale%2C es otoÃ±o hemos dicho%2C Â¿verdad? <br> <i>NiÃ±o:</i> SÃ­. <br> <i>Adulto:</i> Tu cumple es en verano%2C Â¿no? <br> <i>NiÃ±o:</i> SÃ­. <br> <i>Adulto:</i> Mi cumple es en otoÃ±o. <br> <i>NiÃ±o:</i> <b>Â¿CÃ³mo pongo esto?</b>	18	Impl nass stat
1730745711	45	male	yes	items_experimentales1	2	B	25	EXPL	NASS	NO	<i>Adulto:</i> Â¿Estuviste en el monte Gorbea? <br> <i>NiÃ±o:</i> SÃ­. <br> <i>Adulto:</i> QuÃ© guay%2C Â¿con quiÃ©n? <br> <i>NiÃ±o:</i> Con muchos profesores. <br> <i>Adulto:</i> Ah%2C Â¿con el cole? Pensaba que habÃ­as ido con tu familia. <br> <i>NiÃ±o:</i> <b>SÃ­. Eh%2C mira%2C yo tengo un juego que se llama 'cÃ¡mara espÃ­a'.</b>	13	Expl nass no
1730745711	45	male	yes	items_experimentales1	7	B	12	IMPL	ASS	STAT	<i>Adulto:</i> Â¿TÃº alguna vez has plantado algo? <br> <i>NiÃ±o:</i> En el cole plantamos guisantes y mÃ¡s cosas. <br> <i>Adulto:</i> A mÃ­ no me gustan mucho los guisantes. <br> <i>NiÃ±o:</i> Ni a mÃ­. <br> <i>Adulto:</i> Mi abuela tiene una huerta%2C y planta pimientos y asÃ­. Luego le salen mÃ¡s%2C y asÃ­ no tiene que comprar. <br> <i>NiÃ±o:</i> <b>Nuestra profesora tiene un huerto%2C y le pi…	6	Impl ass stat
1730745711	45	male	yes	items_experimentales1	1	B	9	IMPL	ASS	QUEST	<i>Adulto:</i> Â¿TÃº cuando vas al monte quÃ© cosas te llevas en la mochila? <br> <i>NiÃ±o:</i> Pues no llevo nada. <br> <i>Adulto:</i> Â¿Nada? <br> <i>NiÃ±o:</i> No llevo mochila. <br> <i>Adulto:</i> Â¿No llevas mochila al monte? <br> <i>NiÃ±o:</i> <b>Mi mochila es de Ternua.</b>	5	Impl ass quest
1730745711	45	male	yes	items_experimentales1	1	B	33	IMPL	NASS	QUEST	<i>Adulto:</i> Â¿A ti quÃ© te gusta mÃ¡s%2C ir al monte o leer libros? <br> <i>NiÃ±o:</i> Leer libros. <br> <i>Adulto:</i> Ah%2C muy bien. Oye%2C por cierto%2C Â¿sabes de dÃ³nde es tu gorra? <br> <i>NiÃ±o:</i> Â¿De CataluÃ±a? <br> <i>Adulto:</i> No. Es de Sopelana%2C Â¿no? Â¿Sabes dÃ³nde estÃ¡ Sopelana? <br> <i>NiÃ±o:</i> <b>Mi profesora siempre me deja el ordenador cuando he trabajado.	17	Impl nass quest
1730745711	45	male	yes	items_experimentales1	1	B	15	EXPL	TOPRE	QUEST	<i>Adulto:</i> El rotulador gris lo tengo yo. Â¿Te lo dejo? <br> <i>NiÃ±o:</i> SÃ­%2C sÃ­%2C sÃ­. <br> <i>Adulto:</i> Bueno%2C me decÃ­as que habÃ­as estado con Julia tambiÃ©n. Â¿Te lo pasaste bien con ella? <br> <i>NiÃ±o:</i> SÃ­%2C muy bien. <br> <i>Adulto:</i> Oye%2C y estos dÃ­as que no tienes cole%2C Â¿quÃ© estÃ¡s haciendo en casa? <br> <i>NiÃ±o:</i> <b>Espera%2C un poco mÃ¡s de gris.</b>	8	Expl topre quest
1730745711	45	male	yes	items_experimentales1	1	B	31	IMPL	NASS	NO	<i>Adulto:</i> Â¿No sabes cÃ³mo son las nueces por dentro? <br> <i>NiÃ±o:</i> No. <br> <i>Adulto:</i> Jo%2C pues no te sÃ© explicar. Como mi abuela tiene%2C un dÃ­a te traigo una de verdad y te la enseÃ±o. <br> <i>NiÃ±o:</i> SÃ­. <br> <i>Adulto:</i> Â¿Vale? <br> <i>NiÃ±o:</i> <b>SÃ­. Te conozco desde hace mucho tiempo.</b>	16	Impl nass no
1730745711	45	male	yes	items_experimentales1	2	B	7	IMPL	ASS	NO	<i>Adulto:</i> Â¿Nunca te has ido de excursiÃ³n al monte? <br> <i>NiÃ±o:</i> SÃ­%2C alguna vez sÃ­. <br> <i>Adulto:</i> A mÃ­ me gusta mucho ir al monte. <br> <i>NiÃ±o:</i> Â¿SÃ­? <br> <i>Adulto:</i> SÃ­%2C yo voy mucho al monte. Â¿Sabes dÃ³nde estÃ¡ el Gorbea? <br> <i>NiÃ±o:</i> <b>SÃ­. Yo siempre voy al monte en coche.</b>	4	Impl ass no
[truncated: 111 more rows]
