# Supplementary material for: Conversational Topic Shifts and Topic Maintenance in Autistic and Neurotypical Children
Source: Autism Res. 2026 Feb 18;19(4):e70204. doi: 10.1002/aur.70204 (PMC13087834; doi:10.1002/aur.70204)
Supplement: Supplementary file 1 — Data S1: Supporting Information. [file AUR-19-0-s001.zip › Supplementary Materials/Supplementary Material 1_Group comparisons/raw_td.xlsx]

## Sheet: Hoja1
code	age_ca	age_ca_months	sex	group	total_ct	mlu	conting	conting_a	conting_q	minimal	minimal_a	minimal_q	total_ts	missing	other	exp_ass_no	exp_ass_q	exp_ass_a	imp_ass_no	imp_ass_q	imp_ass_a	expl_topre_no	expl_topre_q	expl_topre_a	impl_topre_no	impl_topre_q	impl_topre_a	expl_nass_no	expl_nass_q	expl_nass_a	impl_nass_no	impl_nass_q	impl_nass_a
B1	9	113	female	TD	237	3.531	108	106	2	119	67	52	2	3	5	0	0	0	1	0	0	0	0	1	0	0	0	0	0	0	0	0	0
B10	8	96	female	TD	148	4.872	95	81	14	39	11	28	2	4	8	0	0	0	0	0	0	1	0	0	0	0	0	0	0	1	0	0	0
B11	7	88	female	TD	150	4.575	93	88	5	40	6	34	2	5	10	1	0	0	0	0	0	0	0	0	1	0	0	0	0	0	0	0	0
B12	7	94	male	TD	178	4.725	96	92	4	54	5	49	8	3	17	0	0	0	0	0	2	0	0	2	0	0	2	0	0	1	0	0	1
B13	7	92	male	TD	160	4.11	110	105	5	40	4	36	3	3	4	0	0	0	0	0	0	0	0	0	0	0	1	0	0	1	1	0	0
B14	7	89	female	TD	141	3.249	79	76	3	58	22	36	0	4	0	0	0	0	0	0	0	0	0	0	0	0	0	0	0	0	0	0	0
B15	7	88	female	TD	191	2.748	88	86	2	92	23	69	1	8	2	0	0	0	0	0	0	0	0	1	0	0	0	0	0	0	0	0	0
B16	7	93	female	TD	197	3.196	103	99	4	63	12	51	1	23	7	0	0	0	0	0	0	0	0	0	0	0	1	0	0	0	0	0	0
B17	8	105	male	TD	189	2.979	94	91	3	72	7	65	0	12	11	0	0	0	0	0	0	0	0	0	0	0	0	0	0	0	0	0	0
B18	8	101	male	TD	194	3.976	121	114	7	57	8	49	2	13	1	1	0	0	0	0	0	0	1	0	0	0	0	0	0	0	0	0	0
B19	8	99	male	TD	182	1.757	75	75	0	86	14	72	0	18	3	0	0	0	0	0	0	0	0	0	0	0	0	0	0	0	0	0	0
B2	6	79	female	TD	196	3.14	89	81	8	74	21	53	14	9	10	2	0	0	3	1	0	1	0	1	4	0	0	0	0	1	1	0	0
B21	8	97	male	TD	155	2.636	81	73	8	53	17	36	1	14	6	0	0	0	0	0	1	0	0	0	0	0	0	0	0	0	0	0	0
B23	8	104	female	TD	189	3.563	115	96	19	64	19	45	3	2	5	0	0	0	0	0	0	2	1	0	0	0	0	0	0	0	0	0	0
B27	8	101	female	TD	196	2.087	100	89	11	93	39	54	0	2	1	0	0	0	0	0	0	0	0	0	0	0	0	0	0	0	0	0	0
B29	8	105	female	TD	166	2.205	75	71	4	85	16	69	0	6	0	0	0	0	0	0	0	0	0	0	0	0	0	0	0	0	0	0	0
B3	6	82	male	TD	152	3.363	69	67	2	48	4	44	1	27	7	0	0	0	0	0	0	0	0	0	0	0	0	0	0	0	1	0	0
B30	9	112	female	TD	182	2.19	80	79	1	94	37	57	0	4	4	0	0	0	0	0	0	0	0	0	0	0	0	0	0	0	0	0	0
B32	10	120	male	TD	200	2.484	82	81	1	109	41	68	0	5	4	0	0	0	0	0	0	0	0	0	0	0	0	0	0	0	0	0	0
B33	9	119	female	TD	147	2.489	63	62	1	64	2	62	0	19	1	0	0	0	0	0	0	0	0	0	0	0	0	0	0	0	0	0	0
B34	9	119	male	TD	170	3.295	100	100	0	62	15	47	1	4	3	0	0	0	0	0	0	0	0	0	0	0	1	0	0	0	0	0	0
B35	9	114	male	TD	176	3.186	77	76	1	94	15	79	0	5	0	0	0	0	0	0	0	0	0	0	0	0	0	0	0	0	0	0	0
B36	9	118	female	TD	222	3.032	136	120	16	77	27	50	2	1	6	0	0	0	0	1	0	0	0	0	1	0	0	0	0	0	0	0	0
B38	10	124	female	TD	181	3.095	86	86	0	86	28	58	0	6	3	0	0	0	0	0	0	0	0	0	0	0	0	0	0	0	0	0	0
B39	11	133	female	TD	198	4.879	137	131	6	54	32	22	2	2	3	0	0	0	0	0	0	0	1	0	1	0	0	0	0	0	0	0	0
B4	7	87	male	TD	151	5.207	94	77	17	33	8	25	7	2	15	1	0	1	0	0	0	0	0	0	1	0	0	1	0	1	0	1	1
B40	10	126	female	TD	191	3.215	118	110	8	64	20	44	3	3	3	0	0	0	1	0	0	1	1	0	0	0	0	0	0	0	0	0	0
B41	11	134	male	TD	182	2.991	116	110	6	63	22	41	2	0	1	1	1	0	0	0	0	0	0	0	0	0	0	0	0	0	0	0	0
B42	10	125	male	TD	227	2.392	103	101	2	122	54	68	0	1	1	0	0	0	0	0	0	0	0	0	0	0	0	0	0	0	0	0	0
B43	10	127	female	TD	165	6.158	115	109	6	45	12	33	0	1	4	0	0	0	0	0	0	0	0	0	0	0	0	0	0	0	0	0	0
B44	10	124	male	TD	211	2.966	109	100	9	92	37	55	4	3	3	0	0	2	1	0	0	0	0	1	0	0	0	0	0	0	0	0	0
B45	10	131	male	TD	197	4.071	111	107	4	79	30	49	3	2	2	1	1	0	1	0	0	0	0	0	0	0	0	0	0	0	0	0	0
B48	11	136	male	TD	214	2.795	111	111	0	87	27	60	0	7	9	0	0	0	0	0	0	0	0	0	0	0	0	0	0	0	0	0	0
B49	11	141	female	TD	200	4.511	124	120	4	69	30	39	1	0	6	0	0	0	0	0	0	1	0	0	0	0	0	0	0	0	0	0	0
B5	6	81	female	TD	147	4.04	77	72	5	46	9	37	4	17	3	1	1	0	0	0	0	0	1	1	0	0	0	0	0	0	0	0	0
B50	11	141	male	TD	180	2.944	97	95	2	74	24	50	0	1	8	0	0	0	0	0	0	0	0	0	0	0	0	0	0	0	0	0	0
B52	11	143	male	TD	195	2.801	106	102	4	86	20	66	0	1	2	0	0	0	0	0	0	0	0	0	0	0	0	0	0	0	0	0	0
B54	11	138	female	TD	209	2.709	88	85	3	116	41	75	0	2	3	0	0	0	0	0	0	0	0	0	0	0	0	0	0	0	0	0	0
B58	6	78	female	TD	221	2.973	116	107	9	89	37	52	8	1	7	1	0	0	3	0	0	0	0	2	0	0	0	0	0	2	0	0	0
B59	6	77	female	TD	202	3.195	117	102	15	74	20	54	3	3	5	0	1	0	0	0	1	0	0	0	0	1	0	0	0	0	0	0	0
B6	6	82	male	TD	193	3.955	119	107	12	54	18	36	7	1	12	0	0	0	0	0	0	4	1	0	0	0	1	0	0	1	0	0	0
B60	6	78	male	TD	255	3.455	136	104	32	78	20	58	17	5	19	0	0	0	4	1	0	0	0	1	1	1	3	0	0	0	1	1	4
B7	6	81	male	TD	141	1.581	59	54	5	57	2	55	0	13	12	0	0	0	0	0	0	0	0	0	0	0	0	0	0	0	0	0	0
B8	7	86	female	TD	174	2.097	75	70	5	80	12	68	0	15	4	0	0	0	0	0	0	0	0	0	0	0	0	0	0	0	0	0	0
B9	7	85	female	TD	137	3.515	81	78	3	36	5	31	2	13	5	0	0	0	0	0	1	0	0	1	0	0	0	0	0	0	0	0	0
B53	12	145	male	TD	207	4.891	129	126	3	70	30	40	6	1	1	1	0	1	2	1	1	0	0	0	0	0	0	0	0	0	0	0	0
