# Supplementary material for: Conversational Topic Shifts and Topic Maintenance in Autistic and Neurotypical Children
Source: Autism Res. 2026 Feb 18;19(4):e70204. doi: 10.1002/aur.70204 (PMC13087834; doi:10.1002/aur.70204)
Supplement: Supplementary file 1 — Data S1: Supporting Information. [file AUR-19-0-s001.zip › Supplementary Materials/Supplementary Material 1_Group comparisons/raw_asd.xlsx]

## Sheet: sheet 1
code	age_ca	age_ca_months	sex	group	total_ct	mlu	conting	conting_a	conting_q	minimal	minimal_a	minimal_q	total_ts	missing	other	exp_ass_no	exp_ass_q	exp_ass_a	imp_ass_no	imp_ass_q	imp_ass_a	expl_topre_no	expl_topre_q	expl_topre_a	impl_topre_no	impl_topre_q	impl_topre_a	expl_nass_no	expl_nass_q	expl_nass_a	impl_nass_no	impl_nass_q	impl_nass_a
22	8	107	male	ASD	303	2.91	111	105	6	119	48	71	13	46	14	2	1	3	0	0	0	1	0	2	1	0	1	0	0	0	1	0	1
25	9	110	male	ASD	201	3.612	117	96	21	57	13	44	11	5	11	0	0	1	0	0	0	0	0	0	4	0	2	1	2	0	0	0	1
28	9	112	male	ASD	200	3.285	122	112	10	54	14	40	11	6	7	0	0	0	0	2	0	0	1	2	2	1	1	1	0	0	0	0	1
61	7	93	male	ASD	256	3.922	167	143	24	63	27	36	1	12	13	0	0	0	0	0	0	0	0	0	0	0	0	1	0	0	0	0	0
71	5	68	male	ASD	213	2.732	84	68	16	37	8	29	29	27	36	0	0	0	0	1	0	0	0	0	2	18	4	0	1	0	0	1	2
75	10	121	male	ASD	220	2.118	84	84	0	82	11	71	3	39	12	1	0	0	0	1	0	0	0	0	1	0	0	0	0	0	0	0	0
91	9	117	male	ASD	233	1.88	137	130	7	58	17	41	3	20	15	0	1	0	0	0	0	0	1	0	0	0	1	0	0	0	0	0	0
105	5	70	female	ASD	256	2.84	90	80	10	65	20	45	21	44	36	0	0	3	0	0	1	0	1	4	0	4	0	1	0	1	2	4	0
107	12	150	male	ASD	271	5.909	173	162	11	72	39	33	9	0	17	1	0	3	2	0	0	0	0	3	0	0	0	0	0	0	0	0	0
216	11	139	male	ASD	276	3.422	170	132	38	67	20	47	16	13	10	1	0	3	4	0	0	0	0	3	0	0	3	1	0	1	0	0	0
231	10	129	male	ASD	275	4.181	148	128	20	86	24	62	7	19	15	0	1	0	0	0	0	2	0	1	0	0	3	0	0	0	0	0	0
244	10	127	male	ASD	246	4.559	149	143	6	54	25	29	10	17	16	1	0	1	0	0	2	0	0	0	1	1	1	0	0	1	0	0	2
257	12	145	male	ASD	274	2.895	119	111	8	121	56	65	3	20	11	0	0	0	0	0	0	0	0	1	2	0	0	0	0	0	0	0	0
266	12	155	male	ASD	287	2.32	119	114	5	149	78	71	0	13	6	0	0	0	0	0	0	0	0	0	0	0	0	0	0	0	0	0	0
272	6	74	male	ASD	347	3.284	146	124	22	97	38	59	40	16	48	1	0	1	2	2	1	3	3	5	5	4	3	0	0	4	4	1	1
296	6	74	male	ASD	290	4.007	151	135	16	54	8	46	13	38	34	1	0	1	1	0	0	1	1	2	0	1	1	0	0	0	0	1	3
304	11	135	male	ASD	208	2.661	116	103	13	48	5	43	9	18	17	1	0	0	0	1	1	0	0	1	0	2	1	0	0	1	0	1	0
310	10	123	male	ASD	239	3.663	139	131	8	81	35	46	4	9	6	1	0	0	0	0	0	0	1	0	0	1	1	0	0	0	0	0	0
990005	8	96	male	ASD	215	4.364	146	134	12	50	22	28	4	10	5	0	0	0	1	0	0	0	1	0	0	0	1	0	0	0	0	0	1
992330	9	111	male	ASD	191	2.881	79	78	1	88	29	59	2	16	6	1	0	0	0	0	0	0	0	0	1	0	0	0	0	0	0	0	0
992423	11	139	female	ASD	223	3.251	110	110	0	83	22	61	0	26	4	0	0	0	0	0	0	0	0	0	0	0	0	0	0	0	0	0	0
992496	9	112	male	ASD	264	3.309	136	129	7	110	61	49	4	7	7	0	0	0	0	0	0	0	0	2	0	0	1	1	0	0	0	0	0
992503	11	140	male	ASD	304	3.87	179	176	3	83	43	40	9	5	28	1	0	0	2	0	0	1	1	0	0	0	3	0	0	1	0	0	0
992631	9	110	female	ASD	180	3.516	103	89	14	60	20	40	4	8	5	1	0	0	0	0	1	1	0	1	0	0	0	0	0	0	0	0	0
992808	10	127	male	ASD	178	4.795	80	77	3	33	13	20	17	28	20	1	1	3	0	0	1	1	3	0	0	6	1	0	0	0	0	0	0
992823	8	104	female	ASD	166	4.288	83	80	3	62	10	52	2	12	7	0	0	0	0	0	0	1	0	0	0	0	1	0	0	0	0	0	0
993033	7	86	male	ASD	186	2.393	74	64	10	47	5	42	22	21	22	0	0	0	0	0	0	3	0	1	3	5	7	1	2	0	0	0	0
993269	8	106	female	ASD	252	4.55	150	124	26	55	20	35	16	13	18	1	0	0	3	1	3	0	0	3	1	1	2	0	0	1	0	0	0
B61	8	101	male	ASD	249	4.262	161	149	12	49	22	27	17	4	18	4	0	2	0	0	0	0	2	0	1	1	1	4	0	1	0	1	0
C1	7	93	male	ASD	241	3.074	109	97	12	36	13	23	17	36	43	1	0	0	0	1	3	0	1	0	0	1	1	0	1	2	0	4	2
C10	8	105	male	ASD	351	3.047	185	153	32	117	42	75	23	6	20	5	0	0	0	0	0	5	0	0	2	1	3	4	1	0	1	0	1
C11	8	101	male	ASD	258	2.961	102	99	3	125	50	75	4	21	6	0	0	0	1	0	1	0	0	0	1	0	1	0	0	0	0	0	0
C12	7	88	male	ASD	314	2.429	126	118	8	131	44	87	28	12	17	2	0	1	1	0	0	6	4	3	1	0	3	3	1	2	1	0	0
C13	11	138	male	ASD	274	2.339	76	67	9	95	31	64	3	51	49	0	0	0	0	0	0	0	0	0	0	1	0	0	0	0	0	1	1
C14	10	130	male	ASD	263	3.045	110	80	30	65	24	41	28	25	35	2	0	1	0	0	0	1	2	2	0	1	3	0	1	3	0	3	9
C2	8	97	male	ASD	212	3.176	85	78	7	85	18	67	1	31	10	0	0	0	0	0	0	0	0	0	0	0	1	0	0	0	0	0	0
C3	5	66	male	ASD	228	2.913	87	75	12	53	17	36	11	47	30	0	0	0	0	0	2	0	3	0	0	4	1	0	0	0	0	0	1
C4	7	94	male	ASD	248	4.385	132	117	15	85	34	51	3	13	15	2	0	0	0	0	0	0	0	0	0	0	0	0	0	0	1	0	0
C5	6	75	male	ASD	217	2.969	90	70	20	59	22	37	9	24	35	1	0	1	0	0	0	0	2	0	1	1	0	0	0	0	1	2	0
C6	11	139	male	ASD	223	3.972	111	111	0	98	48	50	0	11	3	0	0	0	0	0	0	0	0	0	0	0	0	0	0	0	0	0	0
C7	11	132	male	ASD	280	3.701	98	78	20	65	12	53	27	35	55	0	0	0	2	0	2	0	0	1	4	4	2	6	0	1	2	0	3
C8	9	115	male	ASD	258	4.137	138	122	16	35	16	19	11	57	17	0	1	1	0	0	0	1	0	4	0	0	1	0	2	0	1	0	0
C9	5	71	male	ASD	240	4.824	127	113	14	40	11	29	18	20	35	0	3	1	0	0	0	3	1	1	0	0	1	1	1	4	0	2	0
